# Supplementary material for: Enhanced Surveillance of >1100 Pesticides and Natural Toxins in Food: Harnessing the Capabilities of LC-HRMS for Reliable Identification and Quantification
Source: Foods. 2024 Sep 25;13(19):3040. doi: 10.3390/foods13193040 (PMC11476049; doi:10.3390/foods13193040)
Supplement: Supplementary file 1 [file foods-13-03040-s001.zip]

Archive with 5 entries (5 files):
- Supplementary Data_S1_List of compounds.xlsx
- Supplementary Data_S2_Standards Preparation.xlsx
- Supplementary Data_S3_CDB.xlsx
- Supplementary Data_S4_Specific Integration parameters.xlsx
- Supplementary Data_S5_Validation.xlsx
