# Supplementary material for: Enhanced Surveillance of >1100 Pesticides and Natural Toxins in Food: Harnessing the Capabilities of LC-HRMS for Reliable Identification and Quantification
Source: Foods. 2024 Sep 25;13(19):3040. doi: 10.3390/foods13193040 (PMC11476049; doi:10.3390/foods13193040)
Supplement: Supplementary file 1 [file foods-13-03040-s001.zip › Supplementary Data_S1_List of compounds.xlsx]

## Sheet: List of compounds monitored
Update THB 08.01.2024
1090 compounds + 23 "Sum of" = 1113	980
CompoundName	Category	CAS	LOQ (µg/kg)	Labo 2	Ionisation Mode
1-(3-4-Dichlorophenyl)-3-methyl urea	Pesticides	[3567-62-2]	5	In	Positive
1-(4-nitrophenyl)-3-propylurea	Pesticides	[13141-86-1]	5	In	Positive
1-Naphthaleneacetic acid	Pesticides	[86-87-3]	20	Out	Positive
1-Naphthoxyacetic acid	Pesticides	[2976-75-2]	5	Out	Negative
1-Naphthylacetamide	Pesticides	[86-86-2]	5	Out	Positive
2,5-Dichlorobenzoic acid	Pesticides	[50-79-3]	5	Out	Negative
2-4-5-Trichlorophenoxyacetic acid	Pesticides	[93-76-5]	5	In	Negative
2-4-5-Trichlorophenoxybutyric acid	Pesticides	[93-80-1]	5	Out	Negative
2-4-Dichlorophenoxyacetic acid	Pesticides	[94-75-7]	5	In	Negative
2-4-Dichlorophenoxybutyric acid	Pesticides	[94-82-6]	5	In	Negative
2-Diethylaminoethyl hexanoate	Pesticides	[10369-83-2]	5	Out	Positive
2-Naphthoxyacetic acid	Pesticides	[120-23-0]	5	Out	Negative
3-4-Dichlorophenoxyacetic acid	Pesticides	[588-22-7]	5	Out	Negative
4-Bromo-3-5-dimethylphenyl-N-methylcarbamate	Pesticides	[672-99-1]	5	In	Positive
4-Bromophenylurea	Pesticides	[1967-25-5]	5	Out	Positive
4-Chlorophenoxyacetic acid	Pesticides	[122-88-3]	5	Out	Negative
6-Chloronicotinic acid	Pesticides	[5326-23-8]	5	Out	Positive
Abamectin B1a	Pesticides	[65195-55-3 (Mixture 71751-41-2)]	20	In	Positive
Acephate	Pesticides	[30560-19-1]	5	In	Positive
Acetamiprid	Pesticides	[135410-20-7]	5	In	Positive
Acetamiprid, N-desmethyl-	Pesticides	[190604-92-3]	5	Out	Positive
Acetochlor	Pesticides	[34256-82-1]	5	Out	Positive
Acetylintermedine	Plant Toxins (Pyrrolizidine alkaloids)	[74243-01-9]	1	In	Positive
Acetylintermedine-N-oxide	Plant Toxins (Pyrrolizidine alkaloids)	[685132-59-6]	1	In	Positive
Acetyllycopsamine	Plant Toxins (Pyrrolizidine alkaloids)	[73544-48-6]	1	In	Positive
Acetyllycopsamine-N-oxide	Plant Toxins (Pyrrolizidine alkaloids)	[685132-58-5]	1	In	Positive
Acibenzolar acid	Pesticides	[35272-27-6]	5	Out	Negative
Acibenzolar-s-methyl	Pesticides	[135158-54-2]	5	In	Positive
Acifluorfen	Pesticides	[50594-66-6]	5	Out	Negative
Aconitine	Pesticides	[302-27-2]	5	In	Positive
Acrinathrin	Pesticides	[101007-06-1]	5	In	Positive
Afidopyropen	Pesticides	[915972-17-7]	5	Out	Positive
Aflatoxin B1	Mycotoxins	[1162-65-8]	1	In	Positive
Aflatoxin B2	Mycotoxins	[7220-81-7]	1	In	Positive
Aflatoxin G1	Mycotoxins	[1165-39-5]	1	In	Positive
Aflatoxin G2	Mycotoxins	[7241-98-7]	1	In	Positive
Akton	Pesticides	[1757-18-2]	5	In	Positive
Alachlor	Pesticides	[15972-60-8]	5	In	Positive
Albendazole	Pesticides	[54965-21-8]	5	Out	Positive
Aldicarb	Pesticides	[116-06-3]	5	In	Positive
Aldicarb-sulfone	Pesticides	[1646-88-4]	5	In	Positive
Aldicarb-sulfoxide	Pesticides	[1646-87-3]	5	In	Positive
Allethrin & Bioallethrin & Methothrin	Pesticides	[584-79-2, 28434-00-6, 34388-29-9]	5	In	Positive
Allidochlor	Pesticides	[93-71-0]	5	In	Positive
Alloxydim	Pesticides	[55634-91-8]	5	In	Positive
alpha-Hydroxymethyl atropine	Plant Toxins (Tropane alkaloids)	[2515-36-8]	1	In	Positive
alpha-Zearalanol	Mycotoxins	[26538-44-3]	10	In	Negative
alpha-Zearalenol	Mycotoxins	[36455-72-8]	10	In	Negative
Altenuene	Mycotoxins (Alternaria toxins)	[29752-43-0]	10	In	Negative
Alternariol	Mycotoxins (Alternaria toxins)	[641-38-3]	10	In	Negative
Alternariol monomethylether	Mycotoxins (Alternaria toxins)	[23452-05-3]	10	In	Negative
Ametoctradin	Pesticides	[865318-97-4]	5	In	Positive
Ametryne	Pesticides	[834-12-8]	5	In	Positive
Amicarbazone	Pesticides	[129909-90-6]	5	In	Positive
Amidithion	Pesticides	[919-76-6]	5	Out	Positive
Amidosulfuron	Pesticides	[120923-37-7]	5	In	Positive
Aminocarb	Pesticides	[2032-59-9]	5	In	Positive
Amisulbrom	Pesticides	[348635-87-0]	5	Out	Positive
Amitraz metabolite - DMPF (2-4-Dimethylphenyl-N'-methylformamidine)	Pesticides	[33089-74-6]	5	In	Positive
Amitraz metabolite - DMA (2-4-Dimethylaniline)	Pesticides	[95-68-1]	5	In	Positive
Amitraz metabolite - DMF (2-4-Dimethylphenylformamide)	Pesticides	[60397-77-5]	5	In	Positive
Ancymidol	Pesticides	[12771-68-5]	5	In	Positive
Anilazine	Pesticides	[101-05-3]	5	Out	Positive
Anilofos	Pesticides	[64249-01-0]	5	In	Positive
Anisodamine	Plant Toxins (Tropane alkaloids)	[55869-99-3]	1	In	Positive
Anisodine	Plant Toxins (Tropane alkaloids)	[52646-92-1]	1	In	Positive
Apoatropine	Plant Toxins (Tropane alkaloids)	[500-55-0]	1	In	Positive
Aposcopolamine	Plant Toxins (Tropane alkaloids)	[535-26-2]	1	In	Positive
Aramite	Pesticides	[140-57-8]	5	Out	Positive
Aristolochic acid I	Plant Toxins (Aristolochic Acids)	[313-67-7]	10	In	Positive
Aristolochic acid II	Plant Toxins (Aristolochic Acids)	[475-80-9]	10	In	Positive
Aspon	Pesticides	[3244-90-4]	5	In	Positive
Asulam	Pesticides	[3337-71-1]	5	In	Positive
Atraton	Pesticides	[1610-17-9]	5	In	Positive
Atrazine	Pesticides	[1912-24-9]	5	In	Positive
Atrazine desisopropyl	Pesticides	[1007-28-9]	5	In	Positive
Atrazine, 2-Hydroxy-	Pesticides	[2163-68-0]	5	Out	Positive
Atrazine-desethyl	Pesticides	[6190-65-4]	5	In	Positive
Atropine	Plant Toxins (Tropane alkaloids)	[51-55-8]	1	In	Positive
Atropine-N-oxide	Plant Toxins (Tropane alkaloids)	[4438-22-6]	1	In	Positive
Azaconazole	Pesticides	[60207-31-0]	5	In	Positive
Azamethiphos	Pesticides	[35575-96-3]	5	In	Positive
Azimsulfuron	Pesticides	[120162-55-2]	5	In	Positive
Azinphos-ethyl	Pesticides	[2642-71-9]	5	In	Positive
Azinphos-Methyl	Pesticides	[86-50-0]	5	In	Positive
Aziprotryne	Pesticides	[4658-28-0]	5	In	Positive
Azobenzene	Pesticides	[103-33-3]	5	Out	Positive
Azoxystrobin	Pesticides	[131860-33-8]	5	In	Positive
Barban	Pesticides	[101-27-9]	5	In	Positive
Beauvericin	Mycotoxins	[26048-05-5]	10	In	Positive
Beflubutamid	Pesticides	[113614-08-7]	5	In	Positive
Benalaxyl	Pesticides	[71626-11-4]	5	In	Positive
Benazolin	Pesticides	[3813-05-6]	20	In	Positive
Benazolin-Ethyl	Pesticides	[25059-80-7]	5	Out	Positive
Bendiocarb	Pesticides	[22781-23-3]	5	In	Positive
Benfuresate	Pesticides	[68505-69-1]	5	In	Positive
Benodanil	Pesticides	[15310-01-7]	5	In	Positive
Benoxacor	Pesticides	[98730-04-2]	5	In	Positive
Bensulfuron-methyl	Pesticides	[83055-99-6]	5	In	Positive
Bensulide	Pesticides	[741-58-2]	5	In	Positive
Bentazon	Pesticides	[25057-89-0]	5	In	Negative
Bentazone, 6-Hydroxy	Pesticides	[60374-42-7]	5	Out	Negative
Bentazone, 8-Hydroxy	Pesticides	[60374-43-8]	5	Out	Negative
Bentazon-methyl	Pesticides	[61592-45-8]	5	In	Positive
Benthiavalicarb (free acid)	Pesticides	[413615-35-7]	5	Out	Positive
Benthiavalicarb-isopropyl	Pesticides	[177406-68-7]	5	In	Positive
Benzethonium chloride	Pesticides	[121-54-0]	5	Out	Positive
Benzobicyclon	Pesticides	[156963-66-5]	5	Out	Positive
Benzofenap	Pesticides	[82692-44-2]	5	Out	Positive
Benzovindiflupyr	Pesticides	[1072957-71-1]	5	Out	Positive
Benzoximate	Pesticides	[29104-30-1]	5	In	Positive
Benzoylprop-ethyl	Pesticides	[22212-55-1]	5	In	Positive
Benzthiazuron	Pesticides	[1929-88-0]	5	In	Positive
Benzyladenine, 6-	Pesticides	[1214-39-7]	5	Out	Positive
Berberine	Plant Toxins (Isoquinoline alkaloids)	[2086-83-1]	10	In	Positive
beta-Zearalanol	Mycotoxins	[42422-68-4]	10	In	Negative
beta-Zearalenol	Mycotoxins	[71030-11-0]	10	In	Negative
Bicyclopyrone	Pesticides	[352010-68-5]	5	Out	Positive
Bicyclopyrone metabolite 1 (SYN503780)	Pesticides	[380355-55-5]	5	Out	Positive
Bicyclopyrone metabolite CSCD686480	Pesticides	[NA]	5	Out	Positive
Bifenazate	Pesticides	[149877-41-8]	5	Out	Positive
Bifenazate-Diazene	Pesticides	[149878-40-0]	5	Out	Positive
Bifenox	Pesticides	[42576-02-3]	20	Out	Positive
Bifenthrin	Pesticides	[82657-04-3]	5	In	Positive
Bispyribac sodium	Pesticides	[125401-92-5 (Free 125401-75-4)]	5	Out	Positive
Bitertanol	Pesticides	[55179-31-2]	5	In	Positive
Bixafen	Pesticides	[581809-46-3]	5	In	Positive
Bixlozone	Pesticides	[81777-95-9]	5	Out	Positive
Boscalid	Pesticides	[188425-85-6]	5	In	Positive
Boscalid-5-hydroxy M 510F01	Pesticides	[661463-87-2]	5	Out	Positive
Brodifacoum	Pesticides	[56073-10-0]	5	In	Positive
Bromacil	Pesticides	[314-40-9]	5	In	Positive
Bromfenvinfos	Pesticides	[33399-00-7]	5	In	Positive
Bromfenvinfos-methyl	Pesticides	[13104-21-7]	5	Out	Positive
Bromobutide	Pesticides	[74712-19-9]	5	Out	Positive
Bromoxynil	Pesticides	[1689-84-5]	5	In	Negative
Bromuconazole	Pesticides	[116255-48-2]	5	In	Positive
Bufencarb	Pesticides	[8065-36-9]	5	In	Positive
Bupirimate	Pesticides	[41483-43-6]	5	In	Positive
Buprofezin	Pesticides	[69327-76-0]	5	In	Positive
Butachlor	Pesticides	[23184-66-9]	5	In	Positive
Butafenacil	Pesticides	[134605-64-4]	5	In	Positive
Butamifos	Pesticides	[36335-67-8]	5	Out	Positive
Butocarboxim	Pesticides	[34681-10-2]	5	In	Positive
Butocarboxim-sulfoxide	Pesticides	[34681-24-8]	5	In	Positive
Butoxycarboxim	Pesticides	[34681-23-7]	5	In	Positive
Butroxydim	Pesticides	[138164-12-2]	5	In	Positive
Buturon	Pesticides	[3766-60-7]	5	In	Positive
Butylate	Pesticides	[2008-41-5]	5	In	Positive
Cadusafos	Pesticides	[95465-99-9]	5	In	Positive
Cafenstrole	Pesticides	[125306-83-4]	5	In	Positive
Carbanolate	Pesticides	[671-04-5]	5	Out	Positive
Carbaryl	Pesticides	[63-25-2]	5	In	Positive
Carbendazim	Pesticides	[10605-21-7]	5	In	Positive
Carbetamide	Pesticides	[16118-49-3]	5	In	Positive
Carbofuran	Pesticides	[1563-66-2]	5	In	Positive
Carbofuran-3-hydroxy	Pesticides	[16655-82-6]	5	In	Positive
Carbofuran-3-keto	Pesticides	[16709-30-1]	5	In	Positive
Carbophenothion	Pesticides	[786-19-6]	5	In	Positive
Carbophenothion methyl sulfone	Pesticides	[62059-34-1]	5	In	Positive
Carbophenothion-methyl-sulfoxide	Pesticides	[62059-33-0]	5	In	Positive
Carbophenothion-sulfoxide	Pesticides	[17297-40-4]	5	Out	Positive
Carboxin	Pesticides	[5234-68-4]	5	In	Positive
Carboxin sulfoxide	Pesticides	[17757-70-9]	5	Out	Positive
Carfentrazone	Pesticides	[128621-72-7]	5	Out	Positive
Carfentrazone-ethyl	Pesticides	[128639-02-1]	5	In	Positive
Carpropamid	Pesticides	[104030-54-8]	5	In	Positive
Chinomethionate	Pesticides	[2439-01-2]	20	In	Positive
Chlorantraniliprole	Pesticides	[500008-45-7]	5	In	Positive
Chlorbenside sulfone	Pesticides	[7082-99-7]	5	Out	Positive
Chlorbromuron	Pesticides	[13360-45-7]	5	In	Positive
Chlorbufam	Pesticides	[1967-16-4]	5	In	Positive
Chlordimeform	Pesticides	[6164-98-3]	5	In	Positive
Chlorfenvinphos	Pesticides	[470-90-6]	5	In	Positive
Chlorfluazuron	Pesticides	[71422-67-8]	5	In	Positive
Chlorflurenol-methyl	Pesticides	[2536-31-4]	5	Out	Positive
Chloridazon	Pesticides	[1698-60-8]	5	In	Positive
Chloridazon, Desphenyl-	Pesticides	[6339-19-1]	5	Out	Positive
Chloridazon, Methyl-Desphenyl-	Pesticides	[17254-80-7]	5	Out	Positive
Chloridazon-iso	Pesticides	[1698-61-9]	5	In	Positive
Chlorimuron ethyl	Pesticides	[90982-32-4]	5	In	Positive
Chlormequat chloride	Pesticides	[999-81-5]	5	In	Positive
Chlorobenzuron	Pesticides	[57160-47-1]	5	In	Positive
Chlorothalonil Metabolite R417888	Pesticides	[1418095-02-9]	5	Out	Negative
Chlorothalonil Metabolite R950097	Pesticides	[67205-44-1]	5	Out	Negative
Chlorothalonil Metabolite SYN507900	Pesticides	[115044-73-0]	5	Out	Negative
Chlorothalonil Metabolite SYN548580	Pesticides	[NA]	5	Out	Negative
Chlorothalonil-4-hydroxy	Pesticides	[28343-61-5]	5	Out	Negative
Chloroxuron	Pesticides	[1982-47-4]	5	In	Positive
Chlorpropham	Pesticides	[101-21-3]	5	In	Positive
Chlorpropham metabolite 4-hydroxychlorpropham-O-sulphonic acid (4-HAS)	Pesticides	[28705-88-6]	5	Out	Negative
Chlorpyrifos	Pesticides	[2921-88-2]	5	In	Positive
Chlorpyrifos-methyl	Pesticides	[5598-13-0]	5	In	Positive
Chlorpyrifos-methyl-desmethyl	Pesticides	[NA]	5	Out	Positive
Chlorpyrifos-oxon	Pesticides	[5598-15-2]	5	In	Positive
Chlorsulfuron	Pesticides	[64902-72-3]	5	In	Positive
Chlorthiamid	Pesticides	[1918-13-4]	20	In	Positive
Chlorthiophos	Pesticides	[60238-56-4]	5	In	Positive
Chlorthiophos-sulfone	Pesticides	[25900-20-3]	5	Out	Positive
Chlortoluron	Pesticides	[15545-48-9]	5	In	Positive
Chromafenozide	Pesticides	[143807-66-3]	5	In	Positive
Cinerin I	Pesticides	[25402-06-6]	5	In	Positive
Cinerin II	Pesticides	[121-20-0]	5	In	Positive
Cinidon (free acid)	Pesticides	[175156-71-5]	20	Out	Positive
Cinidon-ethyl	Pesticides	[142891-20-1]	5	In	Positive
Cinmethylin	Pesticides	[87818-31-3]	5	In	Positive
Cinosulfuron	Pesticides	[94593-91-6]	5	In	Positive
Citrinin	Mycotoxins	[518-75-2]	100	In	Positive
Clarithromycin	Pesticides	[81103-11-9]	5	In	Positive
Clethodim	Pesticides	[99129-21-2]	5	In	Positive
Clethodim-Sulfone	Pesticides	[111031-17-5]	5	Out	Positive
Clethodim-Sulfoxide	Pesticides	[111031-14-2]	5	Out	Positive
Climbazole	Pesticides	[38083-17-9]	5	In	Positive
Clodinafop (free acid)	Pesticides	[114420-56-3]	5	In	Positive
Clodinafop-propargyl-ester	Pesticides	[105512-06-9]	5	In	Positive
Clofentezine	Pesticides	[74115-24-5]	5	In	Positive
Clomazone	Pesticides	[81777-89-1]	5	In	Positive
Clomeprop	Pesticides	[84496-56-0]	5	In	Positive
Cloprop	Pesticides	[101-10-0]	5	Out	Negative
Clopyralid (Lontrel)	Pesticides	[1702-17-6]	20	In	Positive
Cloquintocet	Pesticides	[88349-88-6]	5	Out	Positive
Cloquintocet-mexyl	Pesticides	[99607-70-2]	5	In	Positive
Cloransulam-methyl	Pesticides	[147150-35-4]	5	In	Positive
Clothianidin	Pesticides	[210880-92-5]	5	In	Positive
Convolamine	Plant Toxins (Tropane alkaloids)	[500-56-1]	1	In	Positive
Convolidine	Plant Toxins (Tropane alkaloids)	[63911-32-0]	1	In	Positive
Convolvine	Plant Toxins (Tropane alkaloids)	[537-30-4]	1	In	Positive
Coumachlor	Pesticides	[81-82-3]	5	Out	Positive
Coumafuryl	Pesticides	[117-52-2]	5	Out	Positive
Coumaphos	Pesticides	[56-72-4]	5	In	Positive
Coumaphos-oxon	Pesticides	[321-54-0]	5	In	Positive
Coumatetralyl	Pesticides	[5836-29-3]	5	Out	Positive
Coumoxystrobin	Pesticides	[850881-70-8]	5	Out	Positive
Crimidine	Pesticides	[535-89-7]	5	In	Positive
Crotoxyphos	Pesticides	[7700-17-6]	5	In	Positive
Crufomate	Pesticides	[299-86-5]	5	In	Positive
Cumyluron	Pesticides	[99485-76-4]	5	In	Positive
Cyanazine	Pesticides	[21725-46-2]	5	In	Positive
Cyanofenphos	Pesticides	[13067-93-1]	5	In	Positive
Cyantraniliprole	Pesticides	[736994-63-1]	5	In	Positive
Cyazofamid	Pesticides	[120116-88-3]	5	In	Positive
Cyclanilide	Pesticides	[113136-77-9]	5	In	Negative
Cyclaniliprole	Pesticides	[1031756-98-5]	5	Out	Positive
Cycloate	Pesticides	[1134-23-2]	5	In	Positive
Cyclohexamide	Pesticides	[66-81-9]	5	In	Positive
Cycloprothrin	Pesticides	[63935-38-6]	5	In	Positive
Cyclosulfamuron	Pesticides	[136849-15-5]	5	In	Positive
Cycloxaprid	Pesticides	[1203791-41-6]	5	Out	Positive
Cycloxidim	Pesticides	[101205-02-1]	20	In	Positive
Cycloxydim-sulfone-glutaric acid	Pesticides	[119725-81-4]	5	Out	Negative
Cycluron	Pesticides	[2163-69-1]	5	In	Positive
Cyenopyrafen	Pesticides	[560121-52-0]	5	Out	Positive
Cyflufenamid	Pesticides	[180409-60-3]	5	In	Positive
Cyflumetofen	Pesticides	[400882-07-7]	5	Out	Positive
Cyhalofop-butyl	Pesticides	[122008-85-9]	5	In	Positive
Cymiazole	Pesticides	[61676-87-7]	5	In	Positive
Cymoxanil	Pesticides	[57966-95-7]	5	In	Positive
Cypermethrins	Pesticides	[52315-07-8]	5	In	Positive
Cyphenothrin	Pesticides	[39515-40-7]	5	In	Positive
Cyprazine	Pesticides	[22936-86-3]	5	In	Positive
Cyproconazole	Pesticides	[94361-06-5]	5	In	Positive
Cyprodinil	Pesticides	[121552-61-2]	5	In	Positive
Cyprofuram	Pesticides	[69581-33-5]	5	In	Positive
Cyprosulfamide	Pesticides	[221667-31-8]	5	In	Positive
Cyromazine	Pesticides	[66215-27-8]	5	In	Positive
Cythioate	Pesticides	[115-93-5]	5	In	Positive
Daimuron	Pesticides	[42609-52-9]	5	In	Positive
Daminozide	Pesticides	[1596-84-5]	5	In	Positive
Danitol (=Fenpropathrin)	Pesticides	[39515-41-8 / 64257-84-7]	5	In	Positive
Demeton O and Demeton S	Pesticides	[298-03-3, 126-75-0]	5	In	Positive
Demeton-S Sulfoxide	Pesticides	[2496-92-6]	5	Out	Positive
Demeton-S-methyl	Pesticides	[919-86-8]	5	In	Positive
Demeton-S-methyl-sulfone	Pesticides	[17040-19-6]	5	In	Positive
Deoxynivalenol	Mycotoxins	[51481-10-8]	10	In	Positive
Deoxynivalenol-15-acetyl	Mycotoxins	[88337-96-6]	10	In	Positive
Deoxynivalenol-3-acetyl	Mycotoxins	[50722-38-8]	10	In	Positive
Deoxynivalenol-3-Glucoside	Mycotoxins	[131180-21-7]	25	In	Positive
Desmedipham	Pesticides	[13684-56-5]	5	In	Positive
Desmetryn	Pesticides	[1014-69-3]	5	In	Positive
Diacetoxyscirpenol	Mycotoxins	[2270-40-8]	10	In	Positive
Diafenthiuron	Pesticides	[80060-09-9]	5	Out	Positive
Dialifos	Pesticides	[10311-84-9]	5	In	Positive
Di-Allate	Pesticides	[2303-16-4]	5	Out	Positive
Diazinon	Pesticides	[333-41-5]	5	In	Positive
Diazinon-Oxon	Pesticides	[962-58-3]	5	In	Positive
Dicamba	Pesticides	[1918-00-9]	5	Out	Negative
Dichlormid	Pesticides	[37764-25-3]	5	In	Positive
Dichloroaniline-3-4	Pesticides	[95-76-1]	5	In	Positive
Dichlorobenzamide-2-6	Pesticides	[2008-58-4]	5	In	Positive
Dichlorophen	Pesticides	[97-23-4]	5	Out	Negative
Dichlorprop	Pesticides	[120-36-5]	5	In	Negative
Dichlorprop-2-ethylhexyl ester	Pesticides	[79270-78-3]	5	Out	Positive
Dichlorprop-butoxyethyl ester	Pesticides	[53404-31-2]	5	Out	Positive
Dichlorvos	Pesticides	[62-73-7]	5	In	Positive
Diclobutrazol	Pesticides	[75736-33-3]	5	In	Positive
Diclocymet	Pesticides	[139920-32-4]	5	In	Positive
Diclofop	Pesticides	[40843-25-2]	5	Out	Negative
Diclofop-methyl	Pesticides	[51338-27-3]	5	In	Positive
Diclosulam	Pesticides	[145701-21-9]	5	In	Positive
Dicrotophos	Pesticides	[141-66-2]	5	In	Positive
Dicyclanil	Pesticides	[112636-83-6]	5	Out	Positive
Diethatyl-ethyl	Pesticides	[38727-55-8]	5	In	Positive
Diethofencarb	Pesticides	[87130-20-9]	5	In	Positive
Diethylaniline-2-6-	Pesticides	[579-66-8]	5	In	Positive
Difenacoum	Pesticides	[56073-07-5]	5	Out	Positive
Difenoconazole	Pesticides	[119446-68-3]	5	In	Positive
Difenoxuron	Pesticides	[14214-32-5]	5	In	Positive
Diflubenzuron	Pesticides	[35367-38-5]	5	In	Positive
Diflufenican	Pesticides	[83164-33-4]	5	In	Positive
Diflufenzopyr	Pesticides	[109293-97-2]	5	Out	Negative
Dikegulac sodium	Pesticides	[52508-35-7 (Free 18467-77-1)]	5	Out	Positive
Dimefox	Pesticides	[115-26-4]	5	In	Positive
Dimefuron	Pesticides	[34205-21-5]	5	In	Positive
Dimepiperate	Pesticides	[61432-55-1]	5	In	Positive
Dimethachlor	Pesticides	[50563-36-5]	5	In	Positive
Dimethametryn	Pesticides	[22936-75-0]	5	In	Positive
Dimethenamid	Pesticides	[87674-68-8]	5	In	Positive
Dimethirimol	Pesticides	[5221-53-4]	5	In	Positive
Dimethoate	Pesticides	[60-51-5]	5	In	Positive
Dimethomorph	Pesticides	[110488-70-5]	5	In	Positive
Dimethylvinphos	Pesticides	[2274-67-1]	5	In	Positive
Dimetilan	Pesticides	[644-64-4]	5	In	Positive
Dimoxystrobin	Pesticides	[149961-52-4]	5	In	Positive
Diniconazole (sum of E-& Z- isomer)	Pesticides	[83657-24-3; 70217-36-6]	5	In	Positive
Dinitramine	Pesticides	[29091-05-2]	5	In	Positive
Dinoseb acetate	Pesticides	[2813-95-8]	5	Out	Negative
Dinotefuran	Pesticides	[165252-70-0]	5	In	Positive
Dinoterb	Pesticides	[1420-07-1]	5	Out	Negative
Dioxacarb	Pesticides	[6988-21-2]	5	In	Positive
Dioxathion	Pesticides	[78-34-2]	5	In	Positive
Diphenamid	Pesticides	[957-51-7]	5	In	Positive
Diphenyl Phosphate	Pesticides	[838-85-7]	5	In	Positive
Diphenylamine	Pesticides	[122-39-4]	5	In	Positive
Dipropetryn	Pesticides	[4147-51-7]	5	In	Positive
Disulfoton	Pesticides	[298-04-4]	20	In	Positive
Disulfoton-sulfone	Pesticides	[2497-06-5]	5	In	Positive
Disulfoton-sulfoxide	Pesticides	[2497-07-6]	5	In	Positive
Ditalimfos	Pesticides	[5131-24-8]	5	In	Positive
Dithiopyr	Pesticides	[97886-45-8]	5	In	Positive
Diuron	Pesticides	[330-54-1]	5	In	Positive
DMSA	Pesticides	[4710-17-2]	5	In	Positive
DMST	Pesticides	[66840-71-9]	5	In	Positive
DNOC	Pesticides	[534-52-1]	5	Out	Negative
Dodemorph	Pesticides	[1593-77-7]	5	In	Positive
Dodine	Pesticides	[2439-10-3]	5	In	Positive
Doramectin	Pesticides	[117704-25-3]	20	In	Positive
Drazoxolon	Pesticides	[5707-69-7]	5	Out	Positive
Dufulin	Pesticides	[882182-49-2]	5	Out	Positive
Dyfonate	Pesticides	[944-22-9]	5	In	Positive
Echimidine	Plant Toxins (Pyrrolizidine alkaloids)	[520-68-3]	1	In	Positive
Echimidine-N-oxide	Plant Toxins (Pyrrolizidine alkaloids)	[41093-89-4]	1	In	Positive
Echinatine and Rinderine	Plant Toxins (Pyrrolizidine alkaloids)	[480-83-1, 6029-84-1]	1	In	Positive
Echinatine-N-oxide	Plant Toxins (Pyrrolizidine alkaloids)	[20267-93-0]	1	In	Positive
Edifenphos	Pesticides	[17109-49-8]	5	In	Positive
Emamectin B1a	Pesticides	[119791-41-2]	20	In	Positive
Empenthrin	Pesticides	[54406-48-3]	20	In	Positive
Enniatin A	Mycotoxins	[2503-13-1]	10	In	Positive
Enniatin A1	Mycotoxins	[4530-21-6]	10	In	Positive
Enniatin B	Mycotoxins	[917-13-5]	10	In	Positive
Enniatin B1	Mycotoxins	[19914-20-6]	10	In	Positive
Enoxastrobin	Pesticides	[238410-11-2]	5	Out	Positive
EPN	Pesticides	[2104-64-5]	5	In	Positive
Epoxiconazole	Pesticides	[133855-98-8]	5	In	Positive
Eprinomectin B1a	Pesticides	[133305-88-1 (Mixture 123997-26-2)]	20	In	Positive
EPTC	Pesticides	[759-94-4]	5	In	Positive
Ergocornine	Mycotoxins (Ergot alkaloids)	[564-36-3]	1	In	Positive
Ergocorninine	Mycotoxins (Ergot alkaloids)	[564-37-4]	1	In	Positive
Ergocristine	Mycotoxins (Ergot alkaloids)	[511-08-0]	1	In	Positive
Ergocristinine	Mycotoxins (Ergot alkaloids)	[511-07-9]	1	In	Positive
Ergocryptine	Mycotoxins (Ergot alkaloids)	[511-09-1]	1	In	Positive
Ergocryptinine	Mycotoxins (Ergot alkaloids)	[511-10-4]	1	In	Positive
Ergometrine	Mycotoxins (Ergot alkaloids)	[60-79-7]	1	In	Positive
Ergometrinine	Mycotoxins (Ergot alkaloids)	[479-00-5]	1	In	Positive
Ergosine	Mycotoxins (Ergot alkaloids)	[561-94-4]	1	In	Positive
Ergosinine	Mycotoxins (Ergot alkaloids)	[596-88-3]	1	In	Positive
Ergotamine	Mycotoxins (Ergot alkaloids)	[113-15-5]	1	In	Positive
Ergotaminine	Mycotoxins (Ergot alkaloids)	[639-81-6]	1	In	Positive
Erucifoline	Plant Toxins (Pyrrolizidine alkaloids)	[40158-95-0]	1	In	Positive
Erucifoline-N-oxide	Plant Toxins (Pyrrolizidine alkaloids)	[123864-94-8]	1	In	Positive
Esprocarb	Pesticides	[85785-20-2]	5	In	Positive
Etaconazole	Pesticides	[60207-93-4]	5	In	Positive
Ethaboxam	Pesticides	[162650-77-3]	5	In	Positive
Ethametsulfuron-methyl	Pesticides	[97780-06-8]	5	In	Positive
Ethidimuron	Pesticides	[30043-49-3]	5	In	Positive
Ethiofencarb	Pesticides	[29973-13-5]	5	In	Positive
Ethiofencarb sulfone	Pesticides	[53380-23-7]	5	In	Positive
Ethiofencarb sulfoxide	Pesticides	[53380-22-6]	5	In	Positive
Ethiolate	Pesticides	[2941-55-1]	20	Out	Positive
Ethion	Pesticides	[563-12-2]	5	In	Positive
Ethiozin	Pesticides	[64529-56-2]	5	In	Positive
Ethiprole	Pesticides	[181587-01-9]	5	In	Positive
Ethirimol	Pesticides	[23947-60-6]	5	In	Positive
Ethofumesate	Pesticides	[26225-79-6]	5	In	Positive
Ethofumesate metabolite NC 20645	Pesticides	[572912-13-1]	5	Out	Positive
Ethofumesate-2-hydroxy	Pesticides	[26322-82-7]	5	Out	Positive
Ethoprophos	Pesticides	[13194-48-4]	5	In	Positive
Ethoxysulfuron	Pesticides	[126801-58-9]	5	In	Positive
Ethyclozate	Pesticides	[27512-72-7]	5	In	Positive
Etobenzanid	Pesticides	[79540-50-4]	5	In	Positive
Etofenprox	Pesticides	[80844-07-1]	5	In	Positive
Etoxazole	Pesticides	[153233-91-1]	5	In	Positive
Etrimfos	Pesticides	[38260-54-7]	5	In	Positive
Europine	Plant Toxins (Pyrrolizidine alkaloids)	[570-19-4]	1	In	Positive
Europine-N-oxide	Plant Toxins (Pyrrolizidine alkaloids)	[65582-53-8]	1	In	Positive
Famoxadone	Pesticides	[131807-57-3]	5	In	Positive
Famphur	Pesticides	[52-85-7]	5	In	Positive
Fenamidone	Pesticides	[161326-34-7]	5	In	Positive
Fenaminstrobin	Pesticides	[366815-39-6]	5	Out	Positive
Fenamiphos	Pesticides	[22224-92-6]	5	In	Positive
Fenamiphos-sulfone	Pesticides	[31972-44-8]	5	In	Positive
Fenamiphos-sulfoxide	Pesticides	[31972-43-7]	5	In	Positive
Fenarimol	Pesticides	[60168-88-9]	5	In	Positive
Fenazaquin	Pesticides	[120928-09-8]	5	In	Positive
Fenazox	Pesticides	[495-48-7]	5	In	Positive
Fenbuconazole	Pesticides	[114369-43-6]	5	In	Positive
Fenbutatin oxide	Pesticides	[13356-08-6]	5	Out	Positive
Fenchlorazol-ethyl	Pesticides	[103112-35-2]	5	In	Positive
Fenchlorphos-oxon	Pesticides	[3983-45-7]	5	In	Positive
Fenfuram	Pesticides	[24691-80-3]	5	In	Positive
Fenhexamid	Pesticides	[126833-17-8]	5	In	Positive
Fenobucarb	Pesticides	[3766-81-2]	5	In	Positive
Fenoprop	Pesticides	[93-72-1]	5	In	Negative
Fenothiocarb	Pesticides	[62850-32-2]	5	In	Positive
Fenoxanil	Pesticides	[115852-48-7]	5	In	Positive
Fenoxaprop and Fenoxaprop-P (as Fenoxaprop)	Pesticides	[95617-09-7, 113158-40-0]	5	In	Positive
Fenoxaprop-ethyl and Fenoxaprop-P-ethyl (as Fenoxaprop-P-ethyl)	Pesticides	[66441-23-4, 71283-80-2]	5	In	Positive
Fenoxasulfone	Pesticides	[639826-16-7]	5	Out	Positive
Fenoxycarb	Pesticides	[72490-01-8 (OLD 79127-80-3)]	5	In	Positive
Fenpiclonil	Pesticides	[74738-17-3]	5	In	Positive
Fenpicoxamid	Pesticides	[517875-34-2]	5	Out	Positive
Fenpropidin	Pesticides	[67306-00-7]	5	In	Positive
Fenpropimorph	Pesticides	[67564-91-4]	5	In	Positive
Fenpyrazamine	Pesticides	[473798-59-3]	5	Out	Positive
Fenpyroximate	Pesticides	[134098-61-6]	5	In	Positive
Fensulfothion	Pesticides	[115-90-2]	5	In	Positive
Fensulfothion-oxon	Pesticides	[6552-21-2]	5	In	Positive
Fensulfothion-oxon-sulfone	Pesticides	[6132-17-8]	5	In	Positive
Fensulfothion-sulfone	Pesticides	[14255-72-2]	5	In	Positive
Fenthion	Pesticides	[55-38-9]	5	In	Positive
Fenthion-ethyl	Pesticides	[1716-09-2]	5	In	Positive
Fenthion-oxon	Pesticides	[6552-12-1]	5	In	Positive
Fenthion-oxon-sulfone	Pesticides	[14086-35-2]	5	In	Positive
Fenthion-oxon-sulfoxide	Pesticides	[6552-13-2]	5	In	Positive
Fenthion-sulfone	Pesticides	[3761-42-0]	5	In	Positive
Fenthion-sulfoxide	Pesticides	[3761-41-9]	5	In	Positive
Fenuron	Pesticides	[101-42-8]	5	In	Positive
Ferimzone	Pesticides	[89269-64-7]	5	In	Positive
Fillalbine	Plant Toxins (Tropane alkaloids)	[4540-25-4]	1	In	Positive
Fipronil carboxamide	Pesticides	[205650-69-7]	5	Out	Positive
Fipronil sulfide	Pesticides	[120067-83-6]	5	In	Negative
Fipronil sulfone	Pesticides	[120068-36-2]	5	In	Negative
Fipronil	Pesticides	[120068-37-3]	5	In	Negative
Fipronil-desulfinyl	Pesticides	[205650-65-3]	5	In	Negative
Flamprop (free acid)	Pesticides	[58667-63-3]	5	Out	Positive
Flamprop-isopropyl and Flamprop-M-isopropyl	Pesticides	[52756-22-6, 63782-90-1]	5	In	Positive
Flamprop-methyl	Pesticides	[52756-25-9]	5	In	Positive
Flazasulfuron	Pesticides	[104040-78-0]	5	In	Positive
Flocoumafen	Pesticides	[90035-08-8]	5	Out	Positive
Flonicamid	Pesticides	[158062-67-0]	5	In	Positive
Flonicamid Metabolite - TFNA - 4-Trifluoromethylnicotinic Acid	Pesticides	[158063-66-2]	20	Out	Positive
Flonicamid Metabolite - TFNA-Am 4-(Trifluoromethyl)-3-Pyridinecarboxamide	Pesticides	[158062-71-6]	5	Out	Positive
Flonicamid Metabolite - TFNG - 4-(Trifluoromethyl)Nicotinoyl Glycine (TFNG)	Pesticides	[207502-65-6]	5	Out	Positive
Florasulam	Pesticides	[145701-23-1]	5	In	Positive
Florpyrauxifen	Pesticides	[943832-81-3]	5	Out	Positive
Florpyrauxifen-benzyl	Pesticides	[1390661-72-9]	5	Out	Positive
Fluacrypyrim	Pesticides	[229977-93-9]	5	In	Positive
Fluazifop (free acid)	Pesticides	[69335-91-7]	5	In	Positive
Fluazifop-butyl and fluazifop-P-butyl	Pesticides	[69806-50-4, 79241-46-6]	5	In	Positive
Fluazinam	Pesticides	[79622-59-6]	5	In	Negative
Fluazuron	Pesticides	[86811-58-7]	5	In	Positive
Flubendiamide	Pesticides	[272451-65-7]	5	In	Positive
Flubenzimine	Pesticides	[37893-02-0]	5	Out	Positive
Flucarbazone sodium	Pesticides	[181274-17-9 (Free 145026-88-6)]	5	In	Positive
Flucetosulfuron	Pesticides	[412928-75-7]	5	Out	Positive
Flucycloxuron	Pesticides	[113036-88-7]	5	In	Positive
Flucythrinate	Pesticides	[70124-77-5]	5	In	Positive
Fludioxonil	Pesticides	[131341-86-1]	5	In	Negative
Flufenacet	Pesticides	[142459-58-3]	5	In	Positive
Flufenacet ESA	Pesticides	[201668-32-8]	5	Out	Positive
Flufenacet oxalate	Pesticides	[201668-31-7]	5	Out	Positive
Flufenacet-thioglycolate sulfoxide	Pesticides	[201668-33-9]	5	Out	Positive
Flufenoxuron	Pesticides	[101463-69-8]	5	In	Positive
Flufenpyr-ethyl	Pesticides	[188489-07-8]	5	Out	Positive
Flufiprole	Pesticides	[704886-18-0]	5	Out	Positive
Flumequine	Pesticides	[42835-25-6]	5	Out	Positive
Flumestulam	Pesticides	[98967-40-9]	5	In	Positive
Flumiclorac-pentyl	Pesticides	[87546-18-7]	5	In	Positive
Flumioxazin	Pesticides	[103361-09-7]	5	In	Positive
Flumorph	Pesticides	[211867-47-9]	5	In	Positive
Fluoglycofene-ethyl	Pesticides	[77501-90-7]	5	In	Positive
Fluometuron	Pesticides	[2164-17-2]	5	In	Positive
Fluopicolide	Pesticides	[239110-15-7]	5	In	Positive
Fluopyram	Pesticides	[658066-35-4]	5	In	Positive
Fluopyram-benzamide	Pesticides	[360-64-5]	5	Out	Positive
Fluorochloridone	Pesticides	[61213-25-0]	5	In	Positive
Fluotrimazol	Pesticides	[31251-03-3]	5	In	Positive
Fluoxastrobin	Pesticides	[361377-29-9]	5	In	Positive
Flupyradifurone	Pesticides	[951659-40-8]	5	In	Positive
Flupyrimin	Pesticides	[1689566-03-7]	5	Out	Positive
Flupyrsulfuron methyl	Pesticides	[144740-53-4]	5	In	Positive
Fluquinconazole	Pesticides	[136426-54-5]	5	In	Positive
Flurenol	Pesticides	[467-69-6]	5	Out	Positive
Flurenol-butyl	Pesticides	[2314-09-2]	5	In	Positive
Flurenol-methyl	Pesticides	[1216-44-0]	5	In	Positive
Fluridone	Pesticides	[59756-60-4]	5	In	Positive
Fluroxypyr	Pesticides	[69377-81-7]	5	In	Positive
Fluroxypyr-2-hydroxy	Pesticides	[94133-62-7]	5	Out	Positive
Fluroxypyr-meptyl	Pesticides	[81406-37-3]	5	In	Positive
Flurprimidol	Pesticides	[56425-91-3]	5	In	Positive
Flurtamone	Pesticides	[96525-23-4]	5	In	Positive
Flusilazole	Pesticides	[85509-19-9]	5	In	Positive
Fluthiacet-methyl	Pesticides	[117337-19-6]	5	In	Positive
Flutianil	Pesticides	[958647-10-4]	5	Out	Positive
Flutolanil	Pesticides	[66332-96-5]	5	In	Positive
Flutriafol	Pesticides	[76674-21-0]	5	In	Positive
Fluxametamide	Pesticides	[928783-29-3]	5	Out	Positive
Fluxapyroxad	Pesticides	[907204-31-3]	5	Out	Positive
Fomesafen	Pesticides	[72178-02-0]	5	In	Negative
Foramsulfuron	Pesticides	[173159-57-4]	5	In	Positive
Forchlorfenuron	Pesticides	[68157-60-8]	5	In	Positive
Formetanate hydrochloride	Pesticides	[23422-53-9 (Free 22259-30-9)]	5	In	Positive
Formothion	Pesticides	[2540-82-1]	5	Out	Positive
Fosthiazate	Pesticides	[98886-44-3]	5	In	Positive
Fosthietan	Pesticides	[21548-32-3]	5	Out	Positive
Fuberidazole	Pesticides	[3878-19-1]	5	In	Positive
Fumonisin B1	Mycotoxins	[116355-83-0]	100	In	Positive
Fumonisin B2	Mycotoxins	[116355-84-1]	100	In	Positive
Fumonisin B3	Mycotoxins	[136379-59-4]	100	In	Positive
Furalaxyl	Pesticides	[57646-30-7]	5	In	Positive
Furametpyr	Pesticides	[123572-88-3]	5	Out	Positive
Furan tebufenozide	Pesticides	[467427-80-1]	5	Out	Positive
Furathiocarb	Pesticides	[65907-30-4]	5	In	Positive
Furilazole	Pesticides	[121776-33-8]	5	In	Positive
Furmecyclox	Pesticides	[60568-05-0]	5	In	Positive
Fusarenon X	Mycotoxins	[23255-69-8]	10	In	Positive
Gibberellic acid	Pesticides	[77-06-5]	5	Out	Positive
Griseofulvin	Pesticides	[126-07-8]	5	Out	Positive
Halauxifen	Pesticides	[943832-60-8]	5	Out	Positive
Halauxifen-methyl	Pesticides	[943831-98-9]	5	Out	Positive
Halfenprox	Pesticides	[111872-58-3]	20	In	Positive
Halofenozide	Pesticides	[112226-61-6]	5	In	Negative
Halosulfuron-methyl	Pesticides	[100784-20-1]	5	In	Positive
Haloxyfop (free acid)	Pesticides	[69806-34-4]	5	In	Positive
Haloxyfop-2-ethoxyethyl	Pesticides	[87237-48-7]	5	In	Positive
Haloxyfop-methyl and Haloxyfop-P-methyl	Pesticides	[69806-40-2, 72619-32-0]	5	In	Positive
Heliosupine	Plant Toxins (Pyrrolizidine alkaloids)	[32728-78-2]	1	In	Positive
Heliosupine-N-oxide	Plant Toxins (Pyrrolizidine alkaloids)	[31701-88-9]	1	In	Positive
Heliotrine	Plant Toxins (Pyrrolizidine alkaloids)	[303-33-3]	1	In	Positive
Heliotrine-N-oxide	Plant Toxins (Pyrrolizidine alkaloids)	[6209-65-0]	1	In	Positive
Heptenophos	Pesticides	[23560-59-0]	5	In	Positive
Hexachlorophene	Pesticides	[70-30-4]	5	Out	Negative
Hexaconazole	Pesticides	[79983-71-4]	5	In	Positive
Hexaflumuron	Pesticides	[86479-06-3]	5	In	Negative
Hexazinone	Pesticides	[51235-04-2]	5	In	Positive
Hexythiazox	Pesticides	[78587-05-0]	5	In	Positive
Homatropine	Plant Toxins (Tropane alkaloids)	[87-00-3]	1	In	Positive
HT-2 Toxin	Mycotoxins	[26934-87-2]	10	In	Positive
Hydramethylnon	Pesticides	[67485-29-4]	5	In	Positive
Hymexazole	Pesticides	[10004-44-1]	5	In	Positive
Imazalil	Pesticides	[35554-44-0]	5	In	Positive
Imazalil FK411	Pesticides	[24155-42-8]	5	Out	Positive
Imazamethabenz (free acid)	Pesticides	[100728-84-5]	5	Out	Positive
Imazamethabenz-methyl	Pesticides	[81405-85-8]	5	In	Positive
Imazamox	Pesticides	[114311-32-9]	5	In	Positive
Imazapic	Pesticides	[104098-48-8]	5	In	Positive
Imazapyr	Pesticides	[81334-34-1]	5	Out	Positive
Imazaquin	Pesticides	[81335-37-7]	5	In	Positive
Imazethapyr	Pesticides	[81335-77-5]	5	In	Positive
Imazosulfuron	Pesticides	[122548-33-8]	5	In	Positive
Imibenconazole	Pesticides	[86598-92-7]	5	In	Positive
Imidacloprid	Pesticides	[138261-41-3]	5	In	Positive
Imidacloprid urea	Pesticides	[120868-66-8]	5	Out	Positive
Imidacloprid, 5-hydroxy	Pesticides	[155802-61-2]	5	Out	Positive
Imidacloprid, desnitro	Pesticides	[127202-53-3]	5	Out	Positive
Imidacloprid-CHMP	Pesticides	[21543-49-7]	5	Out	Positive
Imidacloprid-olefin	Pesticides	[115086-54-9]	5	In	Positive
Imidaclothiz	Pesticides	[105843-36-5]	5	Out	Positive
Imiprothrin	Pesticides	[72963-72-5]	5	In	Positive
Inabenfide	Pesticides	[82211-24-3]	5	In	Positive
Indanofan	Pesticides	[133220-30-1]	5	In	Positive
Indaziflam	Pesticides	[950782-86-2]	5	In	Positive
Indicine and Lycopsamine	Plant Toxins (Pyrrolizidine alkaloids)	[480-82-0, 10285-07-1]	1	In	Positive
Indicine-N-oxide and Intermedine-NO	Plant Toxins (Pyrrolizidine alkaloids)	[41708-76-3, 95462-14-9]	1	In	Positive
Indol-3-acetic acid	Pesticides	[87-51-4]	5	Out	Positive
Indolybutyric acid	Pesticides	[133-32-4]	5	Out	Positive
Indoxacarb	Pesticides	[173584-44-6]	5	In	Positive
Inpyrfluxam	Pesticides	[1352994-67-2]	5	Out	Positive
Integerrimine and Senecivernine	Plant Toxins (Pyrrolizidine alkaloids)	[480-79-5, 72755-25-0]	1	In	Positive
Integerrimine-N-oxide and Senecionine-N-oxide	Plant Toxins (Pyrrolizidine alkaloids)	[85955-28-8, 13268-67-2]	1	In	Positive
Intermedine	Plant Toxins (Pyrrolizidine alkaloids)	[10285-06-0]	1	In	Positive
Iodosulfuron	Pesticides	[NA]	5	Out	Positive
Iodosulfuron-methyl	Pesticides	[429-890-2]	5	In	Positive
Ioxynil	Pesticides	[1689-83-4]	5	In	Negative
Ipconazole	Pesticides	[125225-28-7]	5	In	Positive
Ipfencarbazone	Pesticides	[212201-70-2]	5	Out	Positive
Iprobenfos	Pesticides	[26087-47-8]	5	In	Positive
Iprodione Metabolite M1	Pesticides	[27387-87-7]	5	Out	Negative
Iprovalicarb	Pesticides	[140923-17-7]	5	In	Positive
Irgarol	Pesticides	[28159-98-0]	5	In	Positive
Isazofos	Pesticides	[42509-80-8]	5	In	Positive
Isocarbamid	Pesticides	[30979-48-7]	5	In	Positive
Isocarbophos	Pesticides	[24353-61-5]	5	In	Positive
Isofenphos	Pesticides	[25311-71-1]	5	In	Positive
Isofenphos-methyl	Pesticides	[99675-03-3]	5	In	Positive
Isofenphos-oxon	Pesticides	[31120-85-1]	5	In	Positive
Isofetamid	Pesticides	[875915-78-9]	5	Out	Positive
Isoflucypram	Pesticides	[1255734-28-1]	5	Out	Positive
Isonoruron	Pesticides	[28805-78-9]	5	In	Positive
Isoprocarb	Pesticides	[2631-40-5]	5	In	Positive
Isopropalin	Pesticides	[33820-53-0]	5	In	Positive
Isoprothiolane	Pesticides	[50512-35-1]	5	In	Positive
Isoproturon	Pesticides	[34123-59-6]	5	In	Positive
Isopyrazam	Pesticides	[881685-58-1]	5	Out	Positive
Isotianil	Pesticides	[224049-04-1]	5	Out	Negative
Isouron	Pesticides	[55861-78-4]	5	In	Positive
Isoxaben	Pesticides	[82558-50-7]	5	In	Positive
Isoxadifen	Pesticides	[209866-92-2]	5	Out	Positive
Isoxadifen-ethyl	Pesticides	[163520-33-0]	5	In	Positive
Isoxaflutole	Pesticides	[141112-29-0]	5	In	Positive
Isoxaflutole diketonitrile (metabolite RPA 202248)	Pesticides	[143701-75-1]	5	Out	Positive
Isoxathion	Pesticides	[18854-01-8]	5	In	Positive
Ivermectin	Pesticides	[70288-86-7]	20	In	Positive
Jacobine	Plant Toxins (Pyrrolizidine alkaloids)	[6870-67-3]	1	In	Positive
Jacobine-N-oxide	Plant Toxins (Pyrrolizidine alkaloids)	[38710-25-7]	1	In	Positive
Jacoline	Plant Toxins (Pyrrolizidine alkaloids)	[480-76-2]	1	In	Positive
Jacoline-N-oxide	Plant Toxins (Pyrrolizidine alkaloids)	[1148039-73-9]	1	In	Positive
Jaconine and Merenskine	Plant Toxins (Pyrrolizidine alkaloids)	[480-75-1, 96657-94-2]	1	In	Positive
Jasmolin I	Pesticides	[4466-14-2]	5	In	Positive
Jasmolin II	Pesticides	[1172-63-0]	5	In	Positive
Karanjin	Pesticides	[521-88-0]	5	Out	Positive
Karbutilate	Pesticides	[4849-32-5]	5	In	Positive
Ketoprofen	Pesticides	[22071-15-4]	5	In	Positive
Kresoxim-methyl	Pesticides	[143390-89-0]	5	In	Positive
Lactofen	Pesticides	[77501-63-4]	5	In	Positive
lambda-cyhalothrin	Pesticides	[91465-08-6]	5	In	Positive
Lancotrione	Pesticides	[1486617-22-4 (Free 1486617-21-3)]	20	Out	Positive
Lasiocarpine	Plant Toxins (Pyrrolizidine alkaloids)	[303-34-4]	1	In	Positive
Lasiocarpine-N-oxide	Plant Toxins (Pyrrolizidine alkaloids)	[127-30-0]	1	In	Positive
Lenacil (Buracyl)	Pesticides	[2164-08-1]	5	In	Positive
Levofloxacin	Pesticides	[100986-85-4]	5	In	Positive
Linuron	Pesticides	[330-55-2]	5	In	Positive
Littorine	Plant Toxins (Tropane alkaloids)	[21956-47-8]	1	In	Positive
Lufenuron	Pesticides	[103055-07-8]	5	In	Negative
Lycopsamine-N-oxide	Plant Toxins (Pyrrolizidine alkaloids)	[95462-15-0]	1	In	Positive
Malaoxon	Pesticides	[1634-78-2]	5	In	Positive
Malathion	Pesticides	[121-75-5]	5	In	Positive
Mandestrobin	Pesticides	[173662-97-0]	5	Out	Positive
Mandipropamid	Pesticides	[374726-62-2]	5	In	Positive
Matrine	Pesticides	[519-02-8]	5	Out	Positive
MCPA	Pesticides	[94-74-6]	5	In	Negative
MCPA-butotyl	Pesticides	[19480-43-4]	5	Out	Positive
MCPB	Pesticides	[94-81-5]	5	In	Negative
Mecarbam	Pesticides	[2595-54-2]	5	In	Positive
Mecoprop and Mecoprop-p (as Mecoprop)	Pesticides	[7085-19-0, 16484-77-8]	5	In	Negative
Mefenacet	Pesticides	[73250-68-7]	5	In	Positive
Mefenpyr	Pesticides	[135591-00-3]	5	Out	Positive
Mefenpyr-diethyl	Pesticides	[135590-91-9]	5	In	Positive
Mefentrifluconazole	Pesticides	[1417782-03-6]	5	Out	Positive
Mefluidide	Pesticides	[53780-34-0]	5	In	Positive
Mepanipyrim	Pesticides	[110235-47-7]	5	In	Positive
Mepanipyrim, Hydroxypropyl-	Pesticides	[204571-52-8]	5	Out	Positive
Mephosfolan	Pesticides	[950-10-7]	5	In	Positive
Mepiquat chloride	Pesticides	[24307-26-4]	5	In	Positive
Mepronil	Pesticides	[55814-41-0]	5	In	Positive
Meptyldinocap-phenol (2,4 DNOP)	Pesticides	[3687-22-7]	5	Out	Negative
Merenskine-N-oxide	Plant Toxins (Pyrrolizidine alkaloids)	[96657-95-3]	1	In	Positive
Merepoxine	Plant Toxins (Pyrrolizidine alkaloids)	[115777-94-1]	1	In	Positive
Merepoxine-N-oxide	Plant Toxins (Pyrrolizidine alkaloids)	[NA]	1	In	Positive
Mesosulfuron-methyl	Pesticides	[208465-21-8]	5	In	Positive
Mesotrione	Pesticides	[104206-82-8]	20	In	Positive
Metaflumizone	Pesticides	[139968-49-3]	5	In	Negative
Metalaxyl and metalaxyl-M	Pesticides	[57837-19-1; 70630-17-0]	5	In	Positive
Metamitron	Pesticides	[41394-05-2]	5	In	Positive
Metamitron-desamino	Pesticides	[36993-94-9]	5	Out	Positive
Metazachlor	Pesticides	[67129-08-2]	5	In	Positive
Metazosulfuron	Pesticides	[868680-84-6]	5	Out	Positive
Metconazole	Pesticides	[125116-23-6]	5	In	Positive
Methabenzthiazuron	Pesticides	[18691-97-9]	5	In	Positive
Methacrifos	Pesticides	[62610-77-9]	5	In	Positive
Methamidophos	Pesticides	[10265-92-6]	5	In	Positive
Methfuroxam	Pesticides	[28730-17-8]	5	In	Positive
Methidathion	Pesticides	[950-37-8]	5	In	Positive
Methiocarb	Pesticides	[2032-65-7]	5	In	Positive
Methiocarb-sulfone	Pesticides	[2179-25-1]	5	In	Positive
Methiocarb-sulfoxide	Pesticides	[2635-10-1]	5	In	Positive
Methomyl	Pesticides	[16752-77-5]	5	In	Positive
Methomyl-oxime	Pesticides	[13749-94-5]	20	In	Positive
Methomyl-Sulfone	Pesticides	[55620-24-1]	5	Out	Positive
Methoprotryne	Pesticides	[841-06-5]	5	In	Positive
Methoxyfenozide	Pesticides	[161050-58-4]	5	In	Positive
Metobromuron	Pesticides	[3060-89-7]	5	In	Positive
Metolachlor and S-metolachlor	Pesticides	[51218-45-2, 87392-12-9]	5	In	Positive
Metolcarb	Pesticides	[1129-41-5]	5	In	Positive
Metominostrobin-(Z-isomer)	Pesticides	[133408-51-2]	5	In	Positive
Metominostrobin-(E-isomer)	Pesticides	[133408-50-1]	5	In	Positive
Metosulam	Pesticides	[139528-85-1]	5	In	Positive
Metoxuron	Pesticides	[19937-59-8]	5	In	Positive
Metrafenone	Pesticides	[220899-03-6]	5	In	Positive
Metribuzin	Pesticides	[21087-64-9]	5	In	Positive
Metrifonate	Pesticides	[52-68-6]	5	In	Positive
Metsulfuron-methyl	Pesticides	[74223-64-6]	5	In	Positive
Metyltetraprole	Pesticides	[1472649-01-6]	5	Out	Positive
Mevinphos-(E)	Pesticides	[298-01-1]	5	In	Positive
Mevinphos-(Z)	Pesticides	[338-45-4]	5	In	Positive
Mexacarbate	Pesticides	[315-18-4]	5	In	Positive
MGK-264	Pesticides	[113-48-4]	5	In	Positive
Milbemycin A3	Pesticides	[51596-10-2]	5	Out	Positive
Milbemycin A4	Pesticides	[51596-11-3]	5	Out	Positive
Molinate	Pesticides	[2212-67-1]	5	In	Positive
Momfluorothrin	Pesticides	[609346-29-4]	5	Out	Positive
Monalide	Pesticides	[7287-36-7]	5	Out	Positive
Monocrotaline	Plant Toxins (Pyrrolizidine alkaloids)	[315-22-0]	1	In	Positive
Monocrotaline-N-oxide	Plant Toxins (Pyrrolizidine alkaloids)	[35337-98-5]	1	In	Positive
Monocrotophos	Pesticides	[6923-22-4]	5	In	Positive
Monolinuron	Pesticides	[1746-81-2]	5	In	Positive
Monuron	Pesticides	[150-68-5]	5	In	Positive
Morphothion	Pesticides	[144-41-2]	5	Out	Positive
Moxidectin	Pesticides	[113507-06-5]	20	In	Positive
Myclobutanil	Pesticides	[88671-89-0]	5	In	Positive
Mycophenolic acid	Mycotoxins	[24280-93-1]	10	In	Positive
N,N-Diethyl-m-toluamide (DEET)	Pesticides	[134-62-3]	5	In	Positive
Naphthalophos	Pesticides	[1491-41-4]	5	In	Positive
Naproanilide	Pesticides	[52570-16-8]	5	Out	Positive
Napropamide	Pesticides	[15299-99-7]	5	In	Positive
Naptalam	Pesticides	[132-66-1]	5	In	Negative
Neburon	Pesticides	[555-37-3]	5	In	Positive
Neosolaniol	Mycotoxins	[36519-25-2]	10	In	Positive
Nereistoxin	Pesticides	[1631-58-9]	5	In	Positive
Nicosulfuron	Pesticides	[111991-09-4]	5	In	Positive
Nitenpyram	Pesticides	[150824-47-8]	5	In	Positive
Nitralin	Pesticides	[4726-14-1]	5	In	Positive
Nivalenol	Mycotoxins	[23282-20-4]	100	In	Positive
Noratropine	Plant Toxins (Tropane alkaloids)	[16839-98-8]	1	In	Positive
Norflurazon	Pesticides	[27314-13-2]	5	In	Positive
Norflurazon-desmethyl	Pesticides	[23576-24-1]	5	In	Positive
Norscopolamine	Plant Toxins (Tropane alkaloids)	[4684-28-0]	1	In	Positive
Noruron	Pesticides	[18530-56-8]	5	In	Positive
Novaluron	Pesticides	[116714-46-6]	5	In	Positive
Noviflumuron	Pesticides	[121451-02-3]	5	Out	Negative
Nuarimol	Pesticides	[63284-71-9]	5	In	Positive
O-Acetylscopolamine	Plant Toxins (Tropane alkaloids)	[6820-79-7]	1	In	Positive
Ochratoxin A	Mycotoxins	[303-47-9]	2	In	Positive
Ofurace	Pesticides	[58810-48-3]	5	In	Positive
Omethoate	Pesticides	[1113-02-6]	5	In	Positive
Orbencarb	Pesticides	[34622-58-7]	5	In	Positive
Orthosulfamuron	Pesticides	[213464-77-8]	5	Out	Positive
Orysastrobin	Pesticides	[248593-16-0]	5	In	Positive
Oryzalin	Pesticides	[19044-88-3]	5	In	Negative
Oxadiargyl	Pesticides	[39807-15-3]	5	In	Positive
Oxadiazon	Pesticides	[19666-30-9]	5	In	Positive
Oxadixyl	Pesticides	[77732-09-3]	5	In	Positive
Oxamyl	Pesticides	[23135-22-0]	5	In	Positive
Oxamyl-oxime	Pesticides	[30558-43-1]	5	In	Positive
Oxasulfuron	Pesticides	[144651-06-9]	5	In	Positive
Oxathiapiprolin	Pesticides	[1003318-67-9]	5	Out	Positive
Oxaziclomefone	Pesticides	[153197-14-9]	5	In	Positive
Oxycarboxin	Pesticides	[5259-88-1]	5	In	Positive
Oxydemeton-methyl	Pesticides	[301-12-2]	5	In	Positive
Oxymatrine	Pesticides	[16837-52-8]	5	Out	Positive
Paclobutrazol	Pesticides	[76738-62-0]	5	In	Positive
Paraoxon-ethyl	Pesticides	[311-45-5]	5	In	Positive
Paraoxon-methyl	Pesticides	[950-35-6]	5	In	Positive
Patulin	Mycotoxins	[149-29-1]	100	In	Positive
Pebulate	Pesticides	[1114-71-2]	5	In	Positive
Penconazol	Pesticides	[66246-88-6]	5	In	Positive
Pencycuron	Pesticides	[66063-05-6]	5	In	Positive
Pencycuron-PB-amine	Pesticides	[66063-15-8]	5	Out	Positive
Pendimethalin	Pesticides	[40487-42-1]	5	In	Positive
Penflufen	Pesticides	[494793-67-8]	5	Out	Positive
Penfluron	Pesticides	[35367-31-8]	5	In	Negative
Penitrem A	Mycotoxins	[12627-35-9]	10	Out	Positive
Penoxsulam	Pesticides	[219714-96-2]	5	In	Positive
Pentachlorophenol	Pesticides	[87-86-5]	5	In	Negative
Pentanochlor	Pesticides	[2307-68-8]	5	In	Positive
Penthiopyrad	Pesticides	[183675-82-3]	5	In	Positive
Pentoxazone	Pesticides	[110956-75-7]	5	Out	Positive
Pethoxamid	Pesticides	[106700-29-2]	5	In	Positive
Phenkapton	Pesticides	[2275-14-1]	5	Out	Positive
Phenmedipham	Pesticides	[13684-63-4]	5	In	Positive
Phenothrin	Pesticides	[26002-80-2]	5	In	Positive
Phenthoate	Pesticides	[2597-03-7]	5	In	Positive
Phenylacetoxytropane	Plant Toxins (Tropane alkaloids)	[1690-22-8]	1	In	Positive
Phenylurea	Pesticides	[64-10-8]	5	In	Positive
Phomopsin A	Mycotoxins	[64925-80-0]	10	In	Positive
Phorate	Pesticides	[298-02-2]	5	In	Positive
Phorate sulfoxide	Pesticides	[2588-03-6]	5	In	Positive
Phorate-oxon	Pesticides	[2600-69-3]	5	In	Positive
Phorate-oxon sulfoxide	Pesticides	[2588-05-8]	5	In	Positive
Phorate-oxon-sulfone	Pesticides	[2588-06-9]	5	In	Positive
Phorate-sulfone	Pesticides	[2588-04-7]	5	In	Positive
Phosalone	Pesticides	[2310-17-0]	5	In	Positive
Phosfolan	Pesticides	[947-02-4]	5	In	Positive
Phosmet	Pesticides	[732-11-6]	5	In	Positive
Phosmet-oxon	Pesticides	[3735-33-9]	5	In	Positive
Phosphamidon	Pesticides	[13171-21-6]	5	In	Positive
Phospholan-methyl	Pesticides	[5120-23-0]	5	In	Positive
Phoxim	Pesticides	[14816-18-3]	5	In	Positive
Picarbutrazox	Pesticides	[500207-04-5]	5	Out	Positive
Picaridin	Pesticides	[119515-38-7]	5	Out	Positive
Picloram	Pesticides	[1918-02-1]	20	Out	Positive
Picolinafen	Pesticides	[137641-05-5]	5	In	Positive
Picoxystrobin	Pesticides	[117428-22-5]	5	In	Positive
Pinoxaden	Pesticides	[243973-20-8]	5	Out	Positive
Piperalin	Pesticides	[3478-94-2]	5	In	Positive
Piperonyl butoxide	Pesticides	[51-03-6]	5	In	Positive
Piperophos	Pesticides	[24151-93-7]	5	In	Positive
Pirimicarb	Pesticides	[23103-98-2]	5	In	Positive
Pirimicarb-desmethyl	Pesticides	[30614-22-3]	5	In	Positive
Pirimicarb-desmethyl-formamido	Pesticides	[27218-04-8]	5	In	Positive
Pirimiphos-ethyl	Pesticides	[23505-41-1]	5	In	Positive
Pirimiphos-methyl	Pesticides	[29232-93-7]	5	In	Positive
Pirimiphos-methyl-N-desethyl-	Pesticides	[67018-59-1]	5	In	Positive
Pirimisulfuron-methyl	Pesticides	[86209-51-0]	5	In	Positive
Prallethrin	Pesticides	[23031-36-9]	5	In	Positive
Pretilachlor	Pesticides	[51218-49-6]	5	In	Positive
Probenazole	Pesticides	[27605-76-1]	5	In	Positive
Prochloraz	Pesticides	[67747-09-5]	5	In	Positive
Prochloraz Metabolite BTS 40348	Pesticides	[67747-01-7]	5	Out	Positive
Prochloraz Metabolite BTS 44595	Pesticides	[139520-94-8]	5	Out	Positive
Prochloraz Metabolite BTS 9608	Pesticides	[575-89-3]	5	Out	Negative
Prochloraz-desimidazole-formylamino (metabolite BTS 44596)	Pesticides	[139542-32-8]	5	Out	Positive
Procyazine	Pesticides	[32889-48-8]	5	In	Positive
Prodiamine	Pesticides	[29091-21-2]	5	Out	Positive
Profenofos	Pesticides	[41198-08-7]	5	In	Positive
Profoxydim	Pesticides	[139001-49-3]	5	In	Positive
Prohexadione	Pesticides	[127277-53-6 (Free 88805-35-0)]	5	Out	Negative
Prohydrojasmon	Pesticides	[158474-72-7]	5	In	Positive
Promecarb	Pesticides	[2631-37-0]	5	In	Positive
Prometon	Pesticides	[1610-18-0]	5	In	Positive
Prometryn	Pesticides	[7287-19-6]	5	In	Positive
Propachlor	Pesticides	[1918-16-7]	5	In	Positive
Propamocarb hydrochloride	Pesticides	[25606-41-1 (Free 24579-73-5)]	5	In	Positive
Propamocarb-N-Desmethyl	Pesticides	[1392231-41-2]	5	Out	Positive
Propanil	Pesticides	[709-98-8]	5	In	Positive
Propaphos	Pesticides	[7292-16-2]	5	In	Positive
Propaquizafop	Pesticides	[111479-05-1]	5	In	Positive
Propargite	Pesticides	[2312-35-8]	5	In	Positive
Propazine	Pesticides	[139-40-2]	5	In	Positive
Propazine-2-hydroxy	Pesticides	[7374-53-0]	5	In	Positive
Propetamphos	Pesticides	[31218-83-4]	5	In	Positive
Propham	Pesticides	[122-42-9]	5	In	Positive
Propiconazole	Pesticides	[60207-90-1]	5	In	Positive
Propisochlor	Pesticides	[86763-47-5]	5	In	Positive
Propoxur	Pesticides	[114-26-1]	5	In	Positive
Propoxycarbazone sodium	Pesticides	[181274-15-7 (Free: 145026-81-9)]	5	In	Positive
Propoxycarbazone-2-Hydroxypropoxy	Pesticides	[496925-02-1]	5	Out	Positive
Propyrisulfuron	Pesticides	[570415-88-2]	5	Out	Positive
Propyzamide	Pesticides	[23950-58-5]	5	In	Positive
Proquinazid	Pesticides	[189278-12-4]	5	In	Positive
Prosulfocarb	Pesticides	[52888-80-9]	5	In	Positive
Prosulfuron	Pesticides	[94125-34-5]	5	In	Positive
Prothioconazole	Pesticides	[178928-70-6]	5	In	Negative
Prothioconazole-desthio	Pesticides	[120983-64-4]	5	In	Positive
Prothoate	Pesticides	[2275-18-5]	5	In	Positive
Pydiflumetofen	Pesticides	[1228284-64-7]	5	Out	Positive
Pyflubumide	Pesticides	[926914-55-8]	5	Out	Positive
Pymetrozine	Pesticides	[123312-89-0]	5	In	Positive
Pyracarbolid	Pesticides	[24691-76-7]	5	In	Positive
Pyraclofos	Pesticides	[89784-60-1]	5	In	Positive
Pyraclostrobin	Pesticides	[175013-18-0]	5	In	Positive
Pyraflufen (free acid)	Pesticides	[129630-17-7]	5	Out	Positive
Pyraflufen-ethyl	Pesticides	[129630-19-9]	5	In	Positive
Pyraoxystrobin	Pesticides	[862588-11-2]	5	Out	Positive
Pyrasulfutole	Pesticides	[365400-11-9]	5	Out	Positive
Pyrazolynate	Pesticides	[58011-68-0]	5	In	Positive
Pyrazophos	Pesticides	[13457-18-6]	5	In	Positive
Pyrazosulfuron-ethyl	Pesticides	[93697-74-6]	5	In	Positive
Pyrazoxyfen	Pesticides	[71561-11-0]	5	In	Positive
Pyrethrin I	Pesticides	[121-21-1 (Mixture 8003-34-7)]	5	In	Positive
Pyrethrin II	Pesticides	[121-29-9 (Mixture 8003-34-7)]	5	In	Positive
Pyribenzoxim	Pesticides	[168088-61-7]	5	Out	Positive
Pyributicarb	Pesticides	[88678-67-5]	5	In	Positive
Pyridaben	Pesticides	[96489-71-3]	5	In	Positive
Pyridafol	Pesticides	[40020-01-7]	5	In	Positive
Pyridalyl	Pesticides	[179101-81-6]	5	In	Positive
Pyridaphenthion	Pesticides	[119-12-0]	5	In	Positive
Pyridate	Pesticides	[55512-33-9]	5	In	Positive
Pyrifenox	Pesticides	[88283-41-4]	5	In	Positive
Pyrifluquinazon	Pesticides	[337458-27-2]	5	Out	Positive
Pyriftalid	Pesticides	[135186-78-6]	5	Out	Positive
Pyrimethanil	Pesticides	[53112-28-0]	5	In	Positive
Pyrimidifen	Pesticides	[105779-78-0]	5	Out	Positive
Pyriminobac-methyl	Pesticides	[147411-69-6]	5	Out	Positive
Pyrimisulfan	Pesticides	[221205-90-9]	5	Out	Positive
Pyrimitate	Pesticides	[5221-49-8]	5	Out	Positive
Pyriofenone	Pesticides	[688046-61-9]	5	Out	Positive
Pyriproxyfen	Pesticides	[95737-68-1]	5	In	Positive
Pyrisoxazole	Pesticides	[847749-37-5]	5	Out	Positive
Pyroquilon	Pesticides	[57369-32-1]	5	In	Positive
Pyroxasulfone	Pesticides	[447399-55-5]	5	Out	Positive
Pyroxsulam	Pesticides	[422556-08-9]	5	In	Positive
Quassin	Pesticides	[76-78-8]	5	Out	Positive
Quinalphos	Pesticides	[13593-03-8]	5	In	Positive
Quinclorac	Pesticides	[84087-01-4]	5	In	Positive
Quinine sulfate	Pesticides	[6119-70-6 (Free 130-95-0)]	5	In	Positive
Quinmerac	Pesticides	[90717-03-6]	5	In	Positive
Quinoclamine	Pesticides	[2797-51-5]	5	In	Positive
Quinoline	Pesticides	[91-22-5]	5	In	Positive
Quinoxyfen	Pesticides	[124495-18-7]	5	In	Positive
Quinthiophos	Pesticides	[1776-83-6]	5	In	Positive
Quizalofop (free acid)	Pesticides	[76578-12-6]	5	In	Positive
Quizalofop-ethyl and Quizalofop-P-ethyl	Pesticides	[76578-14-8, 100646-51-3]	5	In	Positive
Quizalofop-Tefuryl	Pesticides	[119738-06-6]	5	Out	Positive
Rabenzazole	Pesticides	[40341-04-6]	5	Out	Positive
Reserpine	Pesticides	[50-55-5]	5	In	Positive
Resmethrin and Bioresmethrin	Pesticides	[10453-86-8, 28434-01-7]	5	In	Positive
Retrorsine and Usaramine	Plant Toxins (Pyrrolizidine alkaloids)	[480-54-6, 15503-87-4]	1	In	Positive
Retrorsine-N-oxide	Plant Toxins (Pyrrolizidine alkaloids)	[15503-86-3]	1	In	Positive
Riddelliine	Plant Toxins (Pyrrolizidine alkaloids)	[23246-96-0]	1	In	Positive
Riddelliine-N-oxide	Plant Toxins (Pyrrolizidine alkaloids)	[75056-11-0]	1	In	Positive
Rimsulfuron	Pesticides	[122931-48-0]	5	In	Positive
Rinderine-N-oxide	Plant Toxins (Pyrrolizidine alkaloids)	[137821-16-0]	1	In	Positive
Roquefortine C	Mycotoxins	[58735-64-1]	10	In	Positive
Rotenone	Pesticides	[83-79-4]	5	In	Positive
Roxithromycin	Pesticides	[80214-83-1]	5	In	Positive
Saflufenacil	Pesticides	[372137-35-4]	5	In	Positive
Saflufenacil-N,N-desmethyl (M800H11)	Pesticides	[1246768-30-8]	5	Out	Positive
Saflufenacil-N-desmethyl-urea (M800H35)	Pesticides	[1246768-31-9]	5	Out	Positive
Sanguinarine	Plant Toxins (Isoquinoline alkaloids)	[2447-54-3]	10	In	Positive
Sceleratine	Plant Toxins (Pyrrolizidine alkaloids)	[6190-25-6]	1	In	Positive
Sceleratine-N-oxide	Plant Toxins (Pyrrolizidine alkaloids)	[103184-92-5]	1	In	Positive
Schradan (DMPA)	Pesticides	[152-16-9]	5	In	Positive
Scopolamine	Plant Toxins (Tropane alkaloids)	[138-12-5]	1	In	Positive
Scopolamine-N-oxide	Plant Toxins (Tropane alkaloids)	[97-75-6]	1	In	Positive
Sebuthylazin	Pesticides	[7286-69-3]	5	In	Positive
Sebuthylazin-desethyl	Pesticides	[37019-18-4]	5	In	Positive
Secbumeton	Pesticides	[26259-45-0]	5	In	Positive
Sedaxane	Pesticides	[874967-67-6]	5	Out	Positive
Selamectin	Pesticides	[165108-07-6]	20	In	Positive
Senecionine	Plant Toxins (Pyrrolizidine alkaloids)	[130-01-8]	1	In	Positive
Seneciphylline and Spartioidin	Plant Toxins (Pyrrolizidine alkaloids)	[480-81-9, 520-59-2]	1	In	Positive
Seneciphylline-N-oxide	Plant Toxins (Pyrrolizidine alkaloids)	[38710-26-8]	1	In	Positive
Senecivernine-N-oxide	Plant Toxins (Pyrrolizidine alkaloids)	[101687-28-9]	1	In	Positive
Senkirkin	Plant Toxins (Pyrrolizidine alkaloids)	[2318-18-5]	1	In	Positive
Sethoxydim	Pesticides	[74051-80-2]	5	In	Positive
Siduron	Pesticides	[1982-49-6]	5	In	Positive
Silafluofen	Pesticides	[105024-66-6]	5	In	Positive
Silthiofam	Pesticides	[175217-20-6]	5	In	Positive
Simazine	Pesticides	[122-34-9]	5	In	Positive
Simazine, 2-Hydroxy-	Pesticides	[2599-11-3]	5	Out	Positive
Simeconazole	Pesticides	[149508-90-7]	5	In	Positive
Simetone	Pesticides	[673-04-1]	5	In	Positive
Simetryn	Pesticides	[1014-70-6]	5	In	Positive
Sintofen	Pesticides	[130561-48-7]	5	Out	Positive
Spinetoram J (from Spinetoram)	Pesticides	[187166-40-1 (mixture 935545-74-7)]	5	In	Positive
Spinetoram L (from Spinetoram)	Pesticides	[187166-15-0 (mixture 935545-74-7)]	5	In	Positive
Spinosyn A (from Spinosad)	Pesticides	[131929-60-7 (mixture 168313-95-8)]	5	In	Positive
Spinosyn D (from Spinosad)	Pesticides	[131929-63-0 (mixture 168313-95-8)]	5	In	Positive
Spirodiclofen	Pesticides	[148477-71-8]	5	In	Positive
Spiromesifen	Pesticides	[283594-90-1]	5	In	Positive
Spirotetramat	Pesticides	[203313-25-1]	5	In	Positive
Spirotetramat-enol	Pesticides	[203312-38-3]	5	In	Positive
Spirotetramat-enol-glucoside	Pesticides	[1172614-86-6]	5	In	Positive
Spirotetramat-keto-hydroxy	Pesticides	[1172134-11-0]	5	In	Positive
Spirotetramat-monohydroxy	Pesticides	[1172134-12-1]	5	In	Positive
Spiroxamine	Pesticides	[118134-30-8]	5	In	Positive
Sterigmatocystin	Mycotoxins	[10048-13-2]	10	In	Positive
Sulcofuron	Pesticides	[3567-25-7 (Free 24019-05-4)]	5	Out	Negative
Sulcotrione	Pesticides	[99105-77-8]	20	In	Positive
Sulfallate	Pesticides	[95-06-7]	5	In	Positive
Sulfamerazine	Pesticides	[127-79-7]	5	In	Positive
Sulfamonomethoxine	Pesticides	[1220-83-3]	5	In	Positive
Sulfentrazone	Pesticides	[122836-35-5]	5	In	Positive
Sulfometuron methyl	Pesticides	[74222-97-2]	5	In	Positive
Sulfosulfuron	Pesticides	[141776-32-1]	5	In	Positive
Sulfotep	Pesticides	[3689-24-5]	5	In	Positive
Sulfoxaflor	Pesticides	[946578-00-3]	5	In	Positive
Sulfuramid	Pesticides	[4151-50-2]	5	In	Negative
Sulprofos	Pesticides	[35400-43-2]	5	Out	Positive
Sulprofos sulfoxide	Pesticides	[34643-47-5]	5	In	Positive
T-2 Toxin	Mycotoxins	[21259-20-1]	10	In	Positive
Tau-fluvalinate	Pesticides	[102851-06-9]	5	In	Positive
TCMTB	Pesticides	[21564-17-0]	5	Out	Positive
TCP (3,5,6-trichloro-2-pyridinol - Chlorpyriphos metabolite)	Pesticides	[6515-38-4]	5	Out	Negative
Tebuconazole	Pesticides	[107534-96-3]	5	In	Positive
Tebufenozide	Pesticides	[112410-23-8]	5	In	Positive
Tebufenpyrad	Pesticides	[119168-77-3]	5	In	Positive
Tebufloquin	Pesticides	[376645-78-2]	5	Out	Positive
Tebupirimfos	Pesticides	[96182-53-5]	5	In	Positive
Tebutam	Pesticides	[35256-85-0]	5	In	Positive
Tebuthiuron	Pesticides	[34014-18-1]	5	In	Positive
Teflubenzuron	Pesticides	[83121-18-0]	5	In	Negative
Tefuryltrione	Pesticides	[473278-76-1]	20	Out	Positive
Tembotrione	Pesticides	[335104-84-2]	20	In	Positive
Temephos	Pesticides	[3383-96-8]	5	In	Positive
Tentoxin	Mycotoxins (Alternaria toxins)	[28540-82-1]	10	In	Negative
TEPP	Pesticides	[107-49-3]	5	In	Positive
Tepraloxydim	Pesticides	[149979-41-9]	5	In	Positive
Tepraloxydim-3-hydroxy-glutaric acid	Pesticides	[NA]	5	Out	Negative
Tepraloxydim-glutaric acid	Pesticides	[1798310-47-0]	5	Out	Negative
Terbacil	Pesticides	[5902-51-2]	5	Out	Negative
Terbufos	Pesticides	[13071-79-9]	5	In	Positive
Terbufos-oxon-sulfone	Pesticides	[56070-15-6]	5	Out	Positive
Terbufos-sulfone	Pesticides	[56070-16-7]	5	In	Positive
Terbufos-sulfoxide	Pesticides	[10548-10-4]	5	In	Positive
Terbumeton	Pesticides	[33693-04-8]	5	In	Positive
Terbumeton-desethyl	Pesticides	[30125-64-5]	5	In	Positive
Terbutaline sulfate	Pesticides	[23031-32-5 (Free: 23031-25-6)]	5	In	Positive
Terbuthylazine	Pesticides	[5915-41-3]	5	In	Positive
Terbuthylazine-desethyl	Pesticides	[30125-63-4]	5	In	Positive
Terbutol	Pesticides	[1918-11-2]	5	In	Positive
Terbutryn	Pesticides	[886-50-0]	5	In	Positive
Terbutylazine-2-hydroxy	Pesticides	[66753-07-9]	5	In	Positive
Tetrachlorvinphos	Pesticides	[22248-79-9]	5	In	Positive
Tetraconazole	Pesticides	[112281-77-3]	5	In	Positive
Tetramethrin	Pesticides	[7696-12-0]	5	In	Positive
Tetraniliprole	Pesticides	[1229654-66-3]	5	Out	Positive
Thenylchlor	Pesticides	[96491-05-3]	5	In	Positive
Thiabendazole	Pesticides	[148-79-8]	5	In	Positive
Thiabendazole-5-hydroxy	Pesticides	[948-71-0]	5	In	Positive
Thiacloprid	Pesticides	[111988-49-9]	5	In	Positive
Thiamethoxam	Pesticides	[153719-23-4]	5	In	Positive
Thiazafluron	Pesticides	[25366-23-8]	5	In	Positive
Thiazopyr	Pesticides	[117718-60-2]	5	In	Positive
Thidiazuron	Pesticides	[51707-55-2]	5	In	Positive
Thiencarbazone-methyl	Pesticides	[317815-83-1]	5	In	Positive
Thifensulfuron	Pesticides	[79277-67-1]	5	Out	Positive
Thifensulfuron-methyl	Pesticides	[79277-27-3]	5	In	Positive
Thifluzamide	Pesticides	[130000-40-7]	5	In	Positive
Thiobencarb	Pesticides	[28249-77-6]	5	In	Positive
Thiocyclam	Pesticides	[31895-21-3]	5	In	Positive
Thiodicarb	Pesticides	[59669-26-0]	5	In	Positive
Thiofanox-sulfone	Pesticides	[39184-59-3]	5	In	Positive
Thiofanox-sulfoxide	Pesticides	[39184-27-5]	5	In	Positive
Thionazine	Pesticides	[297-97-2]	5	In	Positive
Thiophanate-ethyl	Pesticides	[23564-06-9]	5	In	Positive
Thiophanate-methyl	Pesticides	[23564-05-8]	5	In	Positive
Tiadinil	Pesticides	[223580-51-6]	5	In	Negative
Tiafenacil	Pesticides	[1220411-29-9]	5	Out	Positive
Tiamulin	Pesticides	[55297-95-5]	5	In	Positive
Tiocarbazil	Pesticides	[36756-79-3]	5	In	Positive
Tioxazafen	Pesticides	[330459-31-9]	5	Out	Positive
Tolclofos-methyl	Pesticides	[57018-04-9]	5	In	Positive
Tolfenpyrad	Pesticides	[129558-76-5]	5	In	Positive
Tolprocarb	Pesticides	[911499-62-2]	5	Out	Positive
Tolpyralate	Pesticides	[1101132-67-5]	5	Out	Positive
Tralkoxydim	Pesticides	[87820-88-0]	5	In	Positive
Triadimefon	Pesticides	[43121-43-3]	5	In	Positive
Triadimenol	Pesticides	[55219-65-3]	5	In	Positive
Triafamone	Pesticides	[874195-61-6]	5	Out	Positive
Tri-allate	Pesticides	[2303-17-5]	5	In	Positive
Triamiphos	Pesticides	[1031-47-6]	5	Out	Positive
Triapenthenol	Pesticides	[76608-88-3]	5	Out	Positive
Triasulfuron	Pesticides	[82097-50-5]	5	In	Positive
Triazamate	Pesticides	[112143-82-5]	5	In	Positive
Triaziflam	Pesticides	[131475-57-5]	5	In	Positive
Triazophos	Pesticides	[24017-47-8]	5	In	Positive
Triazoxid	Pesticides	[72459-58-6]	5	In	Positive
Tribenuron-methyl	Pesticides	[101200-48-0]	5	In	Positive
Tribufos (DEF)	Pesticides	[78-48-8]	5	In	Positive
Trichodesmine	Plant Toxins (Pyrrolizidine alkaloids)	[548-90-3]	1	In	Positive
Triclopyr	Pesticides	[55335-06-3]	5	Out	Negative
Triclopyr-butotyl	Pesticides	[64700-56-7]	5	Out	Positive
Triclopyricarb	Pesticides	[902760-40-1]	5	Out	Positive
Triclosan	Pesticides	[3380-34-5]	5	Out	Negative
Tricyclazole	Pesticides	[41814-78-2]	5	In	Positive
Tridemorph	Pesticides	[81412-43-3]	5	In	Positive
Trietazine	Pesticides	[1912-26-1]	5	In	Positive
Trifloxystrobin	Pesticides	[141517-21-7]	5	In	Positive
Trifloxystrobin (free acid)	Pesticides	[252913-85-2]	5	In	Positive
Trifloxysulfuron sodium	Pesticides	[199119-58-9 (Free 145099-21-4)]	5	In	Positive
Triflumezopyrim	Pesticides	[1263133-33-0]	5	Out	Positive
Triflumizole	Pesticides	[68694-11-1]	5	In	Positive
Triflumizole Amino FM-6-1	Pesticides	[131549-75-2]	5	Out	Positive
Triflumuron	Pesticides	[64628-44-0]	5	In	Positive
Triflusulfuron-methyl	Pesticides	[126535-15-7]	5	In	Positive
Triflusulfuron-methyl metabolite IN-M7222	Pesticides	[1418095-28-9]	5	Out	Positive
Triforine	Pesticides	[26644-46-2]	5	In	Positive
Trimethacarb-2-3-5	Pesticides	[12407-86-2]	5	In	Positive
Trimethacarb-3-4-5	Pesticides	[2686-99-9]	5	In	Positive
Trinexapac	Pesticides	[143294-89-7]	5	Out	Negative
Trinexapac-ethyl	Pesticides	[95266-40-3]	5	In	Positive
Trinexapac-methyl	Pesticides	[104273-71-4]	5	Out	Positive
Tris-2-cresyl phosphate	Pesticides	[78-30-8]	5	In	Positive
Triticonazole	Pesticides	[131983-72-7]	5	In	Positive
Tritosulfuron	Pesticides	[142469-14-5]	5	In	Positive
Tritosulfuron-free amine (Metabolite AMTT)	Pesticides	[5311-05-7]	5	Out	Positive
Uniconazole	Pesticides	[83657-22-1]	5	In	Positive
Usaramine-N-oxide	Plant Toxins (Pyrrolizidine alkaloids)	[117020-54-9]	1	In	Positive
Valifenalate	Pesticides	[283159-90-0]	5	Out	Positive
Vamidothion	Pesticides	[2275-23-2]	5	In	Positive
Vamidothion sulfone	Pesticides	[70898-34-9]	5	Out	Positive
Vamidothion sulfoxide	Pesticides	[20300-00-9]	5	In	Positive
Vernolate	Pesticides	[1929-77-7]	5	In	Positive
Warfarin	Pesticides	[81-81-2]	5	Out	Positive
XMC	Pesticides	[2655-14-3]	5	In	Positive
Xylylcarb = MPMC	Pesticides	[2425-10-7]	5	Out	Positive
Zearalanone	Mycotoxins	[5975-78-0]	10	In	Negative
Zearalenone	Mycotoxins	[17924-92-4]	10	In	Negative
Zoxamide	Pesticides	[156052-68-5]	5	In	Positive

## Sheet: Count
Category	Ind	With sum of	TOTAL
Pesticides	967	15	982
Plant Toxins (Pyrrolizidine alkaloids)	48	8	79
Plant Toxins (Tropane alkaloids)	19
Plant Toxins (Aristolochic Acids)	2
Plant Toxins (Isoquinoline alkaloids)	2
Mycotoxins (Ergot alkaloids)	12		52
Mycotoxins (Alternaria toxins)	4
Mycotoxins	36
	1090	23	1113
Compounds to be counted as 2 substances
	Additional count
Demeton O and Demeton S	1
Fenoxaprop and Fenoxaprop-P (as Fenoxaprop)	1
Fenoxaprop-ethyl and Fenoxaprop-P-ethyl (as Fenoxaprop-P-ethyl)	1
Flamprop-isopropyl and Flamprop-M-isopropyl	1
Fluazifop-butyl and fluazifop-P-butyl	1
Haloxyfop-methyl and Haloxyfop-P-methyl	1
Mecoprop and Mecoprop-p_neg (as Mecoprop)	1
Metalaxyl and metalaxyl-M	1
Metolachlor and S-metolachlor	1
Quizalofop-ethyl and Quizalofop-P-ethyl	1
Resmethrin and Bioresmethrin	1
Echinatine and Rinderine	1
Indicine and Lycopsamine	1
Indicine-N-oxide and Intermedine-NO	1
Integerrimine and Senecivernine	1
Integerrimine-N-oxide and Senecionine-N-oxide	1
Jaconine and Merenskine	1
Retrorsine and Usaramine	1
Seneciphylline and Spartioidin	1
Diniconazole (sum of E-& Z- isomer)	1
Allethrin & Bioallethrin & Methothrin	3
	23
