# Supplementary material for: Enhanced Surveillance of >1100 Pesticides and Natural Toxins in Food: Harnessing the Capabilities of LC-HRMS for Reliable Identification and Quantification
Source: Foods. 2024 Sep 25;13(19):3040. doi: 10.3390/foods13193040 (PMC11476049; doi:10.3390/foods13193040)
Supplement: Supplementary file 1 [file foods-13-03040-s001.zip › Supplementary Data_S2_Standards Preparation.xlsx]

## Sheet: 1_Individual standard
Index	Family	CompoundName	CAS	In Lab 2	Measurement in the HRMS method	CAS in the method	Present in ???	Product N°	Lot number	Conc.	Amount	Supplier	Solvent	MW Free (g/mol)	MW Salt (g/mol)	Purity (%)	Water (%)*	Weight (mg)	Dilution (mL)	Final Conc (µg/mL)	Solvent	Storage
1	Pesticides	1-Naphthoxyacetic Acid	[2976-75-2]	Out	1-Naphthoxyacetic acid	[2976-75-2]	Nestlé PestiMix A	DRE-C15438900	996993	Powder	100 mg	LGC	-	202.21	202.21	99.2	0	11.29	10	1119.97	Acetonitrile	Freezer
2	Pesticides	1-Naphthyl acetic acid	[86-87-3]	Out	1-Naphthaleneacetic acid	[86-87-3]	Nestlé PestiMix A	DRE-C15460000	G976255	Powder	500 mg	LGC	-	186.21	186.21	96.94	0.13	11.08	10	1074.1	Acetonitrile	Freezer
3	Pesticides	2,3,5-Trimethacarb	[12407-86-2 (2655-15-4)]	In	Trimethacarb-2-3-5	[12407-86-2]	Pesti Mix 2	DRE-C17873500	G1031305	Powder	10 mg	LGC	-	193.24	193.24	98.87	0	8.93	10	882.909	Acetonitrile	Freezer
4	Pesticides	2,4,5-T	[93-76-5]	In	2-4-5-Trichlorophenoxyacetic acid	[93-76-5]	Nestlé PestiMix D	DRE-XA17100000AL	H1026124AL	100 µg/mL	1 mL	LGC	Acetonitrile	-	-	-	-	-	-	100	Acetonitrile	Freezer
5	Pesticides	2,4,5-TB	[93-80-1]	Out	2-4-5-Trichlorophenoxybutyric acid	[93-80-1]	Nestlé PestiMix D	DRE-XA17140000AL	833649AL	100 µg/mL	1 mL	LGC	Acetonitrile	-	-	-	-	-	-	100	Acetonitrile	Freezer
6	Pesticides	2,4-D	[94-75-7]	In	2-4-Dichlorophenoxyacetic acid	[94-75-7]	Nestlé PestiMix D	DRE-XA11940000AL	H1046432AL	100 µg/mL	1 mL	LGC	Acetonitrile	-	-	-	-	-	-	100	Acetonitrile	Freezer
7	Pesticides	2,4-DB	[94-82-6]	In	2-4-Dichlorophenoxybutyric acid	[94-82-6]	Nestlé PestiMix D	DRE-XA11980000AL	712027AL	100 µg/mL	1 mL	LGC	Acetonitrile	-	-	-	-	-	-	100	Acetonitrile	Freezer
8	Pesticides	2,4-Dimethylaniline	[95-68-1]	In	Amitraz metabolite - DMA (2-4-Dimethylaniline)	[95-68-1]	Pesti Mix 3	DRE-XA12724500AL	H1004250AL	100 µg/mL	1 mL	LGC	Acetonitrile	-	-	-	-	-	-	100	Acetonitrile	Freezer
9	Pesticides	2-Chloroallyldiethyldithiocarbamate = Sulfallate	[95-06-7]	In	Sulfallate	[95-06-7]	Pesti Mix 3	DRE-C16995000	1042056	Powder	100 mg	LGC	-	223.79	223.79	96.2	0	9.15	10	880.23	Acetonitrile	Freezer
10	Pesticides	2-Naphthoxyacetic acid	[120-23-0]	Out	2-Naphthoxyacetic acid	[120-23-0]	Nestlé PestiMix A	DRE-C15439000	G832834	Powder	250 mg	LGC	-	202.21	202.21	99.86	0.14	11.39	10	1137.41	Acetonitrile	Freezer
12	Pesticides	3,4-D	[588-22-7]	Out	3-4-Dichlorophenoxyacetic acid	[588-22-7]	Nestlé PestiMix A	DRE-C11947000	162612	Powder	250 mg	LGC	-	221.04	221.04	99.9	0.1	9.41	10	940.059	Acetonitrile	Freezer
13	Pesticides	3-Indolyl-acetic acid	[87-51-4]	Out	Indol-3-acetic acid	[87-51-4]	Nestlé PestiMix A	DRE-C14290000	G737768	Powder	250 mg	LGC	-	175.19	175.19	99.6	0.24	8.56	10	852.576	Acetonitrile	Freezer
14	Pesticides	3-Keto-Carbofuran	[16709-30-1]	In	Carbofuran-3-keto	[16709-30-1]	Pesti Mix 4	DRE-C11012000	G1000731	Powder	10 mg	LGC	-	235.24	235.24	94.84	0	8.65	10	820.366	Acetonitrile	Freezer
15	Pesticides	4-Bromo-3,5-dimethylphenyl-N-methylcarbamate	[672-99-1]	In	4-Bromo-3-5-dimethylphenyl-N-methylcarbamate	[672-99-1]	Pesti Mix 3	DRE-C10727000	G978882	Powder	100 mg	LGC	-	258.11	258.11	99.83	0	11.42	10	1140.06	Acetonitrile	Freezer
16	Pesticides	4-Chlorophenoxyacetic acid	[122-88-3]	Out	4-Chlorophenoxyacetic acid	[122-88-3]	Nestlé PestiMix A	DRE-C11480000	G752824	Powder	250 mg	LGC	-	186.59	186.59	97.28	0.2	8.5	10	826.88	Acetonitrile	Freezer
17	Pesticides	5-Hydroxythiabendazole	[948-71-0]	In	Thiabendazole-5-hydroxy	[948-71-0]	Nestlé PestiMix A	DRE-C17450500	G1187373	Powder	10 mg	LGC	-	217.25	217.25	92.86	5.6	10	10	928.6	Methanol	Freezer
18	Pesticides	Abamectin	[71751-41-2]	In	Abamectin B1a	[65195-55-3 (Mixture 71751-41-2)]	Pesti Mix 2	DRE-XA10001000AL	H995719AL	100 µg/mL	1 mL	LGC	Acetonitrile	-	-	-	-	-	-	100	Acetonitrile	Freezer
19	Pesticides	Acephate	[30560-19-1]	In	Acephate	[30560-19-1]	Pesti Mix 2	DRE-XA10010000AL	H1063176AL	100 µg/mL	1 mL	LGC	Acetonitrile	-	-	-	-	-	-	100	Acetonitrile	Freezer
21	Pesticides	Acetamiprid	[135410-20-7]	In	Acetamiprid	[135410-20-7]	Pesti Mix 1	DRE-L10013000EA	H981297EA	10 µg/mL	10 mL	LGC	Ethyl acetate	-	-	-	-	-	-	10	Ethyl acetate	Freezer
22	Pesticides	Acibenzolar-s-methyl	[135158-54-2]	In	Acibenzolar-s-methyl	[135158-54-2]	Pesti Mix 1	DRE-L10028000CY	174139CY	10 µg/mL	10 mL	LGC	Cyclohexane	-	-	-	-	-	-	10	Cyclohexane	Freezer
23	Pesticides	Acrinathrin	[101007-06-1]	In	Acrinathrin	[101007-06-1]	Nestlé PestiMix D	DRE-XA10044000CY	167604CY	100 µg/mL	1 mL	LGC	Cyclohexane	-	-	-	-	-	-	100	Cyclohexane	Freezer
24	Pesticides	Alachlor	[15972-60-8]	In	Alachlor	[15972-60-8]	Pesti Mix 2	DRE-XA10060000ME	H1005635ME	100 µg/mL	1 mL	LGC	Methanol	-	-	-	-	-	-	100	Methanol	Freezer
26	Pesticides	Aldicarb	[116-06-3]	In	Aldicarb	[116-06-3]	Pesti Mix 1	DRE-XA10070000AL	1054976AL	100 µg/mL	1 mL	LGC	Acetonitrile	-	-	-	-	-	-	100	Acetonitrile	Freezer
27	Pesticides	Aldicarb-sulfone	[1646-88-4]	In	Aldicarb-sulfone	[1646-88-4]	Pesti Mix 1	DRE-C10080000	G1009243	Powder	100 mg	LGC	-	222.26	222.26	98.34	0	9.12	10	896.861	Acetonitrile	Freezer
28	Pesticides	Aldicarb-sulfoxide	[1646-87-3]	In	Aldicarb-sulfoxide	[1646-87-3]	Pesti Mix 1	DRE-C10080500	1090893	Powder	100 mg	LGC	-	206.26	206.26	96.6	0.1	16.78	10	1620.95	Acetonitrile	Freezer
29	Pesticides	Allidochlor	[93-71-0]	In	Allidochlor	[93-71-0]	Pesti Mix 1	DRE-C10110000	G880855	Powder	100 mg	LGC	-	173.64	173.64	96.32	0.78	25.89	10	2493.72	Acetonitrile	Freezer
30	Pesticides	Ametoctradin	[865318-97-4]	In	Ametoctradin	[865318-97-4]	Pesti Mix 1	DRE-C10148900	G1043833	Powder	100 mg	LGC	-	275.39	275.39	99.83	0	12.64	10	1261.85	Methanol	Freezer
31	Pesticides	Amidosulfuron	[120923-37-7]	In	Amidosulfuron	[120923-37-7]	Pesti Mix 5	DRE-C10162000	G451487	Powder	100 mg	LGC	-	369.37	369.37	98.52	0.39	11.14	10	1097.51	Acetonitrile	Freezer
32	Pesticides	Aminocarb	[2032-59-9]	In	Aminocarb	[2032-59-9]	Pesti Mix 5	DRE-XA10190000AL	1026045AL	100 µg/mL	1 mL	LGC	Acetonitrile	-	-	-	-	-	-	100	Acetonitrile	Freezer
34	Pesticides	Anilazine	[101-05-3]	Out	Anilazine	[101-05-3]	Nestlé PestiMix A	DRE-C10260000	G174849	Powder	250 mg	LGC	-	275.52	275.52	99.52	0.18	12.64	10	1257.93	Acetonitrile	Freezer
35	Pesticides	Atraton	[1610-17-9]	In	Atraton	[1610-17-9]	Pesti Mix 1	DRE-C10320000	G169582	Powder	250 mg	LGC	-	211.27	211.27	97.16	0	9.39	10	912.332	Acetonitrile	Freezer
36	Pesticides	Atrazine	[1912-24-9]	In	Atrazine	[1912-24-9]	Pesti Mix 1	DRE-XA10330000AL	H979275AL	100 µg/mL	1 mL	LGC	Acetonitrile	-	-	-	-	-	-	100	Acetonitrile	Freezer
37	Pesticides	Atrazine-desethyl	[6190-65-4]	In	Atrazine-desethyl	[6190-65-4]	Pesti Mix 1	DRE-XA10331000AL	H1018291AL	100 µg/mL	1 mL	LGC	Acetonitrile	-	-	-	-	-	-	100	Acetonitrile	Freezer
38	Pesticides	Azaconazole	[60207-31-0]	In	Azaconazole	[60207-31-0]	Pesti Mix 2	DRE-L10339000AL	993279AL	10 µg/mL	10 mL	LGC	Acetonitrile	-	-	-	-	-	-	10	Acetonitrile	Freezer
39	Pesticides	Azamethiphos	[35575-96-3]	In	Azamethiphos	[35575-96-3]	Pesti Mix 2	DRE-C10340000	G174487	Powder	250 mg	LGC	-	324.67	324.67	98.66	0.11	9.43	10	930.364	Acetonitrile	Freezer
40	Pesticides	Azimsulfuron	[120162-55-2]	In	Azimsulfuron	[120162-55-2]	Pesti Mix 5	DRE-C10355000	G978663	Powder	10 mg	LGC	-	424.39	424.39	99.38	0.34	9.88	10	981.874	Acetonitrile	Freezer
41	Pesticides	Azinphos-ethyl	[2642-71-9]	In	Azinphos-ethyl	[2642-71-9]	Pesti Mix 2	DRE-XA10360000CY	168641CY	100 µg/mL	1 mL	LGC	Cyclohexane	-	-	-	-	-	-	100	Cyclohexane	Freezer
42	Pesticides	Azinphos-Methyl	[86-50-0]	In	Azinphos-Methyl	[86-50-0]	Pesti Mix 2	DRE-XA10365000CY	H977038CY	100 µg/mL	1 mL	LGC	Cyclohexane	-	-	-	-	-	-	100	Cyclohexane	Freezer
43	Pesticides	Azoxystrobin	[131860-33-8]	In	Azoxystrobin	[131860-33-8]	Pesti Mix 1	DRE-L10413000CY	H1072651CY	10 µg/mL	10 mL	LGC	Cyclohexane	-	-	-	-	-	-	10	Cyclohexane	Freezer
44	Pesticides	Barban	[101-27-9]	In	Barban	[101-27-9]	Pesti Mix 3	DRE-C10420000	G150365	Powder	100 mg	LGC	-	258.1	258.1	97.35	0.52	9.06	10	881.991	Acetonitrile	Freezer
45	Pesticides	Beflubutamid	[113614-08-7]	In	Beflubutamid	[113614-08-7]	Pesti Mix 2	DRE-C10430000	G1016408	Powder	100 mg	LGC	-	355.33	355.33	99	0	9	10	891	Acetonitrile	Freezer
46	Pesticides	Benalaxyl	[71626-11-4]	In	Benalaxyl	[71626-11-4]	Pesti Mix 1	DRE-XA10440000CY	978896CY	100 µg/mL	1 mL	LGC	Cyclohexane	-	-	-	-	-	-	100	Cyclohexane	Freezer
47	Pesticides	Bendiocarb	[22781-23-3]	In	Bendiocarb	[22781-23-3]	Pesti Mix 1	DRE-XA10460000AL	1058867AL	100 µg/mL	1 mL	LGC	Acetonitrile	-	-	-	-	-	-	100	Acetonitrile	Freezer
50	Pesticides	Benoxacor	[98730-04-2]	In	Benoxacor	[98730-04-2]	Pesti Mix 2	DRE-C10491000	G985320	Powder	250 mg	LGC	-	260.12	260.12	98.99	0	8.34	10	825.577	Acetonitrile	Freezer
51	Pesticides	Bensulfuron-methyl	[83055-99-6]	In	Bensulfuron-methyl	[83055-99-6]	Pesti Mix 1	DRE-C10498000	G1026611	Powder	100 mg	LGC	-	410.4	410.4	99.29	0	9.57	10	950.205	Acetonitrile	Freezer
52	Pesticides	Bensulide	[741-58-2]	In	Bensulide	[741-58-2]	Pesti Mix 3	DRE-L10500000AL	174690AL	10 µg/mL	10 mL	LGC	Acetonitrile	-	-	-	-	-	-	10	Acetonitrile	Freezer
53	Pesticides	Bentazon	[25057-89-0]	In	Bentazon	[25057-89-0]	Pesti Mix 2	DRE-XA10510000AL	991040AL	100 µg/mL	1 mL	LGC	Acetonitrile	-	-	-	-	-	-	100	Acetonitrile	Freezer
54	Pesticides	Benthiavalicarb-isopropyl	[177406-68-7]	In	Benthiavalicarb-isopropyl	[177406-68-7]	Pesti Mix 1	DRE-XA10516000AL	991042AL	100 µg/mL	1 mL	LGC	Acetonitrile	-	-	-	-	-	-	100	Acetonitrile	Freezer
55	Pesticides	Benzoximate	[29104-30-1]	In	Benzoximate	[29104-30-1]	Pesti Mix 1	DRE-C10540000	G167296	Powder	100 mg	LGC	-	363.79	363.79	99.07	0	9.79	10	969.895	Acetonitrile	Freezer
56	Pesticides	Benzoylprop-ethyl	[22212-55-1]	In	Benzoylprop-ethyl	[22212-55-1]	Pesti Mix 2	DRE-C10550000	G139672	Powder	100 mg	LGC	-	366.24	366.24	98.04	0.26	9.97	10	977.459	Acetonitrile	Freezer
57	Pesticides	Bifenazate	[149877-41-8]	Out	Bifenazate	[149877-41-8]	Nestlé PestiMix A	DRE-C10579500	G1030956	Powder	50 mg	LGC	-	300.55	300.55	99	0.33	9.93	10	983.07	Acetonitrile	Freezer
58	Pesticides	Bitertanol	[55179-31-2]	In	Bitertanol	[55179-31-2]	Pesti Mix 1	DRE-L10660000AL	752264AL	10 µg/mL	10 mL	LGC	Acetonitrile	-	-	-	-	-	-	10	Acetonitrile	Freezer
59	Pesticides	Bixafen	[581809-46-3]	In	Bixafen	[581809-46-3]	Pesti Mix 2	DRE-C10661480	G249656	Powder	100 mg	LGC	-	414.21	414.21	99.73	0	11.3	10	1126.95	Acetonitrile	Freezer
60	Pesticides	Boscalid	[188425-85-6]	In	Boscalid	[188425-85-6]	Pesti Mix 1	DRE-L10663000AL	173415AL	10 µg/mL	10 mL	LGC	Acetonitrile	-	-	-	-	-	-	10	Acetonitrile	Freezer
61	Pesticides	Brodifacoum	[56073-10-0]	In	Brodifacoum	[56073-10-0]	Nestlé PestiMix A	DRE-C10667500	G1038501	Powder	100 mg	LGC	-	523.42	523.42	98.96	0	8.06	10	797.618	Acetonitrile	Freezer
62	Pesticides	Bromacil	[314-40-9]	In	Bromacil	[314-40-9]	Pesti Mix 3	DRE-XA10670000AL	1046310AL	100 µg/mL	1 mL	LGC	Acetonitrile	-	-	-	-	-	-	100	Acetonitrile	Freezer
63	Pesticides	Bromfenvinfos	[33399-00-7]	In	Bromfenvinfos	[33399-00-7]	Pesti Mix 2	DRE-C10690000	G175297	Powder	100 mg	LGC	-	404.02	404.02	98.07	0	9.09	10	891.456	Acetonitrile	Freezer
64	Pesticides	Bromoxynil	[1689-84-5]	In	Bromoxynil	[1689-84-5]	Nestlé PestiMix D	DRE-XA10770000AL	168668AL	100 µg/mL	1 mL	LGC	Acetonitrile	-	-	-	-	-	-	100	Acetonitrile	Freezer
65	Pesticides	Bromuconazole	[116255-48-2]	In	Bromuconazole	[116255-48-2]	Pesti Mix 3	DRE-L10802200AL	169661AL	10 µg/mL	10 mL	LGC	Acetonitrile	-	-	-	-	-	-	10	Acetonitrile	Freezer
66	Pesticides	Bupirimate	[41483-43-6]	In	Bupirimate	[41483-43-6]	Pesti Mix 2	DRE-XA10850000AL	H90521AL	100 µg/mL	1 mL	LGC	Acetonitrile	-	-	-	-	-	-	100	Acetonitrile	Freezer
67	Pesticides	Buprofezin	[69327-76-0]	In	Buprofezin	[69327-76-0]	Pesti Mix 1	DRE-XA10854000CY	H976535CY	100 µg/mL	1 mL	LGC	Cyclohexane	-	-	-	-	-	-	100	Cyclohexane	Freezer
68	Pesticides	Butachlor	[23184-66-9]	In	Butachlor	[23184-66-9]	Pesti Mix 2	DRE-L10860000CY	1069137CY	10 µg/mL	10 mL	LGC	Cyclohexane	-	-	-	-	-	-	10	Cyclohexane	Freezer
69	Pesticides	Butafenacil	[134605-64-4]	In	Butafenacil	[134605-64-4]	Pesti Mix 1	DRE-L10860800AL	147189AL	10 µg/mL	10 mL	LGC	Acetonitrile	-	-	-	-	-	-	10	Acetonitrile	Freezer
70	Pesticides	Butocarboxim	[34681-10-2]	In	Butocarboxim	[34681-10-2]	Pesti Mix 1	DRE-L10880000AL	993524AL	10 µg/mL	10 mL	LGC	Acetonitrile	-	-	-	-	-	-	10	Acetonitrile	Freezer
71	Pesticides	Butocarboxim-sulfoxide	[34681-24-8]	In	Butocarboxim-sulfoxide	[34681-24-8]	Pesti Mix 3	DRE-C10890000	G1032743	Powder	100 mg	LGC	-	206.26	206.26	99.6	0.27	9.34	10	930.264	Acetonitrile	Freezer
72	Pesticides	Butoxycarboxim	[34681-23-7]	In	Butoxycarboxim	[34681-23-7]	Pesti Mix 1	DRE-C10900000	G150860	Powder	100 mg	LGC	-	222.26	222.26	99.23	0.11	12.61	10	1251.29	Acetonitrile	Freezer
73	Pesticides	Buturon	[3766-60-7]	In	Buturon	[3766-60-7]	Pesti Mix 1	DRE-C10920000	G979603	Powder	100 mg	LGC	-	236.7	236.7	98.18	0.3	10.48	10	1028.93	Acetonitrile	Freezer
74	Pesticides	Cadusafos	[95465-99-9]	In	Cadusafos	[95465-99-9]	Pesti Mix 2	DRE-XA10934000IO	H1010128IO	100 µg/mL	1 mL	LGC	Isooctane	-	-	-	-	-	-	100	Isooctane	Freezer
75	Pesticides	Carbaryl	[63-25-2]	In	Carbaryl	[63-25-2]	Pesti Mix 1	DRE-XA10980000CY	979182CY	100 µg/mL	1 mL	LGC	Cyclohexane	-	-	-	-	-	-	100	Cyclohexane	Freezer
76	Pesticides	Carbendazim	[10605-21-7]	In	Carbendazim	[10605-21-7]	Pesti Mix 1	DRE-C10990000	G171467	Powder	250 mg	LGC	-	191.19	191.19	98.69	0.1	4.51	50	89.0184	Ethanol	Freezer
77	Pesticides	Carbetamide	[16118-49-3]	In	Carbetamide	[16118-49-3]	Pesti Mix 1	DRE-XA11000000AC	1034518AC	100 µg/mL	1 mL	LGC	Acetone	-	-	-	-	-	-	100	Acetone	Freezer
78	Pesticides	Carbofuran	[1563-66-2]	In	Carbofuran	[1563-66-2]	Pesti Mix 1	DRE-XA11010000ME	H1088072ME	100 µg/mL	1 mL	LGC	Methanol	-	-	-	-	-	-	100	Methanol	Freezer
79	Pesticides	Carbofuran-3-hydroxy	[16655-82-6]	In	Carbofuran-3-hydroxy	[16655-82-6]	Pesti Mix 1	DRE-XA11011000EA	H1039589EA	100 µg/mL	1 mL	LGC	Ethyl acetate	-	-	-	-	-	-	100	Ethyl acetate	Freezer
80	Pesticides	Carbophenothion	[786-19-6]	In	Carbophenothion	[786-19-6]	Pesti Mix 2	DRE-XA11020000CY	993294CY	100 µg/mL	1 mL	LGC	Cyclohexane	-	-	-	-	-	-	100	Cyclohexane	Freezer
82	Pesticides	Carbophenothion-methyl-sulfoxide	[62059-33-0]	In	Carbophenothion-methyl-sulfoxide	[62059-33-0]	Nestlé PestiMix A	DRE-C11021100	1016848	Powder	10 mg	LGC	-	330.81	330.81	96.9	0.9	9.28	10	899.232	Acetonitrile	Freezer
84	Pesticides	Carboxin	[5234-68-4]	In	Carboxin	[5234-68-4]	Pesti Mix 1	DRE-C11040000	G1010830	Powder	250 mg	LGC	-	235.3	235.3	99.33	0.11	9.25	10	918.803	Acetonitrile	Freezer
85	Pesticides	Carfentrazone-ethyl	[128639-02-1]	In	Carfentrazone-ethyl	[128639-02-1]	Pesti Mix 2	DRE-L11043000AL	H90920AL	10 µg/mL	10 mL	LGC	Acetonitrile	-	-	-	-	-	-	10	Acetonitrile	Freezer
86	Pesticides	Chinomethionate	[2439-01-2]	In	Chinomethionate	[2439-01-2]	Pesti Mix 2	DRE-XA11080000CY	H167690CY	100 µg/mL	1 mL	LGC	Cyclohexane	-	-	-	-	-	-	100	Cyclohexane	Freezer
87	Pesticides	Chlorantraniliprole	[500008-45-7]	In	Chlorantraniliprole	[500008-45-7]	Pesti Mix 1	DRE-C11145000	G1033981	Powder	100 mg	LGC	-	483.15	483.15	97.28	0	8.67	10	843.418	Acetonitrile	Freezer
88	Pesticides	Chlorbromuron	[13360-45-7]	In	Chlorbromuron	[13360-45-7]	Pesti Mix 1	DRE-XA11180000AL	H1049884AL	100 µg/mL	1 mL	LGC	Acetonitrile	-	-	-	-	-	-	100	Acetonitrile	Freezer
89	Pesticides	Chlorbufam	[1967-16-4]	In	Chlorbufam	[1967-16-4]	Pesti Mix 1	DRE-L11190000EA	1012493EA	10 µg/mL	10 mL	LGC	Ethyl acetate	-	-	-	-	-	-	10	Ethyl acetate	Freezer
90	Pesticides	Chlorfenvinphos	[470-90-6]	In	Chlorfenvinphos	[470-90-6]	Pesti Mix 3	DRE-XA11290000AL	H1041597AL	100 µg/mL	1 mL	LGC	Acetonitrile	-	-	-	-	-	-	100	Acetonitrile	Freezer
91	Pesticides	Chlorfluazuron	[71422-67-8]	In	Chlorfluazuron	[71422-67-8]	Pesti Mix 1	DRE-L11297000CY	80424CY	10 µg/mL	10 mL	LGC	Cyclohexane	-	-	-	-	-	-	10	Cyclohexane	Freezer
92	Pesticides	Chloridazon (Pyrazon)	[1698-60-8]	In	Chloridazon	[1698-60-8]	Pesti Mix 1	DRE-XA11320000AL	H1060101AL	100 µg/mL	1 mL	LGC	Acetonitrile	-	-	-	-	-	-	100	Acetonitrile	Freezer
93	Pesticides	Chlormequat Chloride	[999-81-5]	In	Chlormequat chloride	[999-81-5]	Pesti Mix 1	DRE-XA11340000AL	985356AL	100 µg/mL	1 mL	LGC	Acetonitrile	-	-	-	-	-	-	100	Acetonitrile	Freezer
94	Pesticides	Chlorosulfuron	[64902-72-3]	In	Chlorsulfuron	[64902-72-3]	Pesti Mix 1	DRE-C11610000	G148880	Powder	100 mg	LGC	-	357.77	357.77	99.15	0	8.75	10	867.562	Acetonitrile	Freezer
95	Pesticides	Chlorotoluron	[15545-48-9]	In	Chlortoluron	[15545-48-9]	Pesti Mix 5	DRE-XA11530000AL	169402AL	100 µg/mL	1 mL	LGC	Acetonitrile	-	-	-	-	-	-	100	Acetonitrile	Freezer
96	Pesticides	Chloroxuron	[1982-47-4]	In	Chloroxuron	[1982-47-4]	Pesti Mix 1	DRE-L11540000AL	1017066AL	10 µg/mL	10 mL	LGC	Acetonitrile	-	-	-	-	-	-	10	Acetonitrile	Freezer
97	Pesticides	Chlorpropham	[101-21-3]	In	Chlorpropham	[101-21-3]	Nestlé PestiMix D	DRE-XA11580000AL	201312AL	100 µg/mL	1 mL	LGC	Acetonitrile	-	-	-	-	-	-	100	Acetonitrile	Freezer
98	Pesticides	Chlorpyrifos	[2921-88-2]	In	Chlorpyrifos	[2921-88-2]	Pesti Mix 2	DRE-XA11600000AL	H1046334AL	100 µg/mL	1 mL	LGC	Acetonitrile	-	-	-	-	-	-	100	Acetonitrile	Freezer
99	Pesticides	Chlorpyrifos-methyl	[5598-13-0]	In	Chlorpyrifos-methyl	[5598-13-0]	Pesti Mix 2	DRE-XA11601000CY	H1058868CY	100 µg/mL	1 mL	LGC	Cyclohexane	-	-	-	-	-	-	100	Cyclohexane	Freezer
100	Pesticides	Chromafenozide	[143807-66-3]	In	Chromafenozide	[143807-66-3]	Pesti Mix 2	DRE-XA11665500AL	H1075791AL	100 µg/mL	1 mL	LGC	Acetonitrile	-	-	-	-	-	-	100	Acetonitrile	Freezer
101	Pesticides	Cinidon-ethyl	[142891-20-1]	In	Cinidon-ethyl	[142891-20-1]	Pesti Mix 2	DRE-C11667400	G169960	Powder	100 mg	LGC	-	394.25	394.25	97.2	0.35	9.08	10	882.576	Acetonitrile	Freezer
102	Pesticides	Cinosulfuron	[94593-91-6]	In	Cinosulfuron	[94593-91-6]	Pesti Mix 1	DRE-C11668000	G832438	Powder	100 mg	LGC	-	413.4	413.4	98.9	0	8.68	10	858.452	Acetonitrile	Freezer
103	Pesticides	Clethodim	[99129-21-2]	In	Clethodim	[99129-21-2]	Pesti Mix 1	DRE-C11669000	1092430	Powder	100 mg	LGC	-	360	360	97.3	0.1	9.28	10	902.944	Acetonitrile	Freezer
104	Pesticides	Climbazole	[38083-17-9]	In	Climbazole	[38083-17-9]	Pesti Mix 2	DRE-L11670000CY	1005343CY	10 µg/mL	10 mL	LGC	Cyclohexane	-	-	-	-	-	-	10	Cyclohexane	Freezer
105	Pesticides	Clodinafop (free acid)	[114420-56-3]	In	Clodinafop (free acid)	[114420-56-3]	Pesti Mix 3	DRE-C11678900	G1038507	Powder	100 mg	LGC	-	311.69	311.69	93.21	0.2	9.58	10	892.952	Acetonitrile	Freezer
106	Pesticides	Clodinafop-propargyl-ester	[105512-06-9]	In	Clodinafop-propargyl-ester	[105512-06-9]	Pesti Mix 1	DRE-XA11679000AL	834114AL	100 µg/mL	1 mL	LGC	Acetonitrile	-	-	-	-	-	-	100	Acetonitrile	Freezer
107	Pesticides	Clofentezine	[74115-24-5]	In	Clofentezine	[74115-24-5]	Pesti Mix 2	DRE-L11680000CY	1057913CY	10 µg/mL	10 mL	LGC	Cyclohexane	-	-	-	-	-	-	10	Cyclohexane	Freezer
108	Pesticides	Clomazone	[81777-89-1]	In	Clomazone	[81777-89-1]	Pesti Mix 2	DRE-L11685000AL	H167679AL	10 µg/mL	10 mL	LGC	Acetonitrile	-	-	-	-	-	-	10	Acetonitrile	Freezer
109	Pesticides	Cloprop	[101-10-0]	Out	Cloprop	[101-10-0]	Nestlé PestiMix A	DRE-C11688000	G174943	Powder	100 mg	LGC	-	200.62	200.62	99.06	0.17	10	10	990.6	Acetonitrile	Freezer
110	Pesticides	Cloquintocet-mexyl	[99607-70-2]	In	Cloquintocet-mexyl	[99607-70-2]	Pesti Mix 2	DRE-L11691000AL	977029AL	10 µg/mL	10 mL	LGC	Acetonitrile	-	-	-	-	-	-	10	Acetonitrile	Freezer
111	Pesticides	Clothianidin	[210880-92-5]	In	Clothianidin	[210880-92-5]	Pesti Mix 3	DRE-C11691700	G1047679	Powder	100 mg	LGC	-	249.68	249.68	99.45	0	8.38	10	833.391	Acetonitrile	Freezer
112	Pesticides	Cyanazine	[21725-46-2]	In	Cyanazine	[21725-46-2]	Pesti Mix 1	DRE-XA11790000AL	168012AL	100 µg/mL	1 mL	LGC	Acetonitrile	-	-	-	-	-	-	100	Acetonitrile	Freezer
113	Pesticides	Cyazofamid	[120116-88-3]	In	Cyazofamid	[120116-88-3]	Pesti Mix 1	DRE-L11816000CY	661031CY	10 µg/mL	10 mL	LGC	Cyclohexane	-	-	-	-	-	-	10	Cyclohexane	Freezer
114	Pesticides	Cycloprothrin	[63935-38-6]	In	Cycloprothrin	[63935-38-6]	Pesti Mix 4	DRE-L11836000CY	1026016CY	10 µg/mL	10 mL	LGC	Cyclohexane	-	-	-	-	-	-	10	Cyclohexane	Freezer
115	Pesticides	Cycloxidim	[101205-02-1]	In	Cycloxidim	[101205-02-1]	Pesti Mix 2	DRE-C11837000	G996775	Powder	100 mg	LGC	-	325.47	325.47	95.53	1.66	13.99	10	1336.46	Acetonitrile	Freezer
116	Pesticides	Cycluron	[2163-69-1]	In	Cycluron	[2163-69-1]	Pesti Mix 1	DRE-C11840000	G1020049	Powder	250 mg	LGC	-	198.31	198.31	99.81	0	8.83	10	881.322	Acetonitrile	Freezer
117	Pesticides	Cyflufenamid	[180409-60-3]	In	Cyflufenamid	[180409-60-3]	Pesti Mix 3	DRE-L11843000CY	172408CY	10 µg/mL	10 mL	LGC	Cyclohexane	-	-	-	-	-	-	10	Cyclohexane	Freezer
118	Pesticides	Cyhalofop-butyl	[122008-85-9]	In	Cyhalofop-butyl	[122008-85-9]	Pesti Mix 5	DRE-L11858000CY	980967CY	10 µg/mL	10 mL	LGC	Cyclohexane	-	-	-	-	-	-	10	Cyclohexane	Freezer
119	Pesticides	Cymoxanil	[57966-95-7]	In	Cymoxanil	[57966-95-7]	Pesti Mix 1	DRE-XA11880000MB	1010469MB	100 µg/mL	1 mL	LGC	Methyl-tert-butyl ether	-	-	-	-	-	-	100	Methyl-tert-butyl ether	Freezer
120	Pesticides	Cyproconazole	[94361-06-5]	In	Cyproconazole	[94361-06-5]	Pesti Mix 2	DRE-XA11908000CY	1058870CY	100 µg/mL	1 mL	LGC	Cyclohexane	-	-	-	-	-	-	100	Cyclohexane	Freezer
121	Pesticides	Cyprodinil	[121552-61-2]	In	Cyprodinil	[121552-61-2]	Pesti Mix 1	DRE-XA11909000ME	H147542ME	100 µg/mL	1 mL	LGC	Methanol	-	-	-	-	-	-	100	Methanol	Freezer
122	Pesticides	Cyprofuram	[69581-33-5]	In	Cyprofuram	[69581-33-5]	Pesti Mix 2	DRE-C11910000	G855927	Powder	250 mg	LGC	-	279.72	279.72	97.16	0.14	10.87	10	1056.13	Acetonitrile	Freezer
123	Pesticides	Cyromazine	[66215-27-8]	In	Cyromazine	[66215-27-8]	Pesti Mix 1	DRE-C11920000	G1063874	Powder	250 mg	LGC	-	168.18	168.18	99.18	0	11.85	10	1175.28	Methanol	Freezer
125	Pesticides	Demeton-S-methyl	[919-86-8]	In	Demeton-S-methyl	[919-86-8]	Pesti Mix 2	DRE-XA12143000AL	H1063185AL	100 µg/mL	1 mL	LGC	Acetonitrile	-	-	-	-	-	-	100	Acetonitrile	Freezer
126	Pesticides	Demeton-S-methyl-sulfone	[17040-19-6]	In	Demeton-S-methyl-sulfone	[17040-19-6]	Pesti Mix 2	DRE-C12144000	G154938	Powder	100 mg	LGC	-	262.27	262.27	97.02	0.12	11.1	10	1076.92	Acetonitrile	Freezer
127	Pesticides	Desmedipham	[13684-56-5]	In	Desmedipham	[13684-56-5]	Pesti Mix 1	DRE-C12160000	G1068932	Powder	250 mg	LGC	-	300.31	300.31	99.6	0	9.1	10	906.36	Acetonitrile	Freezer
128	Pesticides	Diafenthiuron	[80060-09-9]	Out	Diafenthiuron	[80060-09-9]	Nestlé PestiMix A	DRE-C12177000	G1048023	Powder	100 mg	LGC	-	384.58	384.58	97.8	0.51	9	10	880.2	Acetonitrile	Freezer
129	Pesticides	Dialifos	[10311-84-9]	In	Dialifos	[10311-84-9]	Pesti Mix 2	DRE-L12180000CY	1063049CY	10 µg/mL	10 mL	LGC	Cyclohexane	-	-	-	-	-	-	10	Cyclohexane	Freezer
130	Pesticides	Diazinon	[333-41-5]	In	Diazinon	[333-41-5]	Pesti Mix 2	DRE-XA12210000AL	H1063186AL	100 µg/mL	1 mL	LGC	Acetonitrile	-	-	-	-	-	-	100	Acetonitrile	Freezer
132	Pesticides	Dicamba	[1918-00-9]	Out	Dicamba	[1918-00-9]	Nestlé PestiMix D	DRE-XA12260000AL	752297AL	100 µg/mL	1 mL	LGC	Acetonitrile	-	-	-	-	-	-	100	Acetonitrile	Freezer
134	Pesticides	Dichlormid	[37764-25-3]	In	Dichlormid	[37764-25-3]	Pesti Mix 1	DRE-C12315000	G157862	Powder	100 mg	LGC	-	208.08	208.08	98.55	0.21	9.66	10	951.993	Acetonitrile	Freezer
135	Pesticides	Dichlorprop	[120-36-5]	In	Dichlorprop	[120-36-5]	Nestlé PestiMix D	DRE-XA12510000AL	1004249AL	100 µg/mL	1 mL	LGC	Acetonitrile	-	-	-	-	-	-	100	Acetonitrile	Freezer
136	Pesticides	Dichlorvos	[62-73-7]	In	Dichlorvos	[62-73-7]	Pesti Mix 2	DRE-C12530000	G1040582	Powder	250 mg	LGC	-	220.98	220.98	98.75	0	19.35	10	1910.81	Acetonitrile	Freezer
137	Pesticides	Diclofop (free acid)	[40843-25-2]	Out	Diclofop	[40843-25-2]	Nestlé PestiMix A	DRE-C12539000	G1020242	Powder	100 mg	LGC	-	327.16	327.16	98.93	0	8.76	10	866.627	Acetonitrile	Freezer
138	Pesticides	Diclofop-methyl	[51338-27-3]	In	Diclofop-methyl	[51338-27-3]	Nestlé PestiMix A	DRE-C12540000	G1010251	Powder	250 mg	LGC	-	341.19	341.19	99.52	0	12.59	10	1252.96	Acetonitrile	Freezer
139	Pesticides	Dicrotophos	[141-66-2]	In	Dicrotophos	[141-66-2]	Pesti Mix 2	DRE-C12580000	G163921	Powder	100 mg	LGC	-	237.19	237.19	97.52	0.14	13.78	10	1343.83	Acetonitrile	Freezer
140	Pesticides	Diethofencarb	[87130-20-9]	In	Diethofencarb	[87130-20-9]	Pesti Mix 1	DRE-L12603500AL	H996194AL	10 µg/mL	10 mL	LGC	Acetonitrile	-	-	-	-	-	-	10	Acetonitrile	Freezer
141	Pesticides	Difenoconazole	[119446-68-3]	In	Difenoconazole	[119446-68-3]	Pesti Mix 2	DRE-XA12609000CY	H1069203CY	100 µg/mL	1 mL	LGC	Cyclohexane	-	-	-	-	-	-	100	Cyclohexane	Freezer
142	Pesticides	Difenoxuron	[14214-32-5]	In	Difenoxuron	[14214-32-5]	Pesti Mix 5	DRE-L12610000AL	1028042AL	10 µg/mL	10 mL	LGC	Acetonitrile	-	-	-	-	-	-	10	Acetonitrile	Freezer
143	Pesticides	Diflubenzuron	[35367-38-5]	In	Diflubenzuron	[35367-38-5]	Pesti Mix 2	DRE-C12630000	G451621	Powder	250 mg	LGC	-	310.68	310.68	99.08	0	8.81	10	872.895	Acetonitrile	Freezer
144	Pesticides	Diflufenican	[83164-33-4]	In	Diflufenican	[83164-33-4]	Pesti Mix 1	DRE-XA12631000AL	168102AL	100 µg/mL	1 mL	LGC	Acetonitrile	-	-	-	-	-	-	100	Acetonitrile	Freezer
145	Pesticides	Dimefuron	[34205-21-5]	In	Dimefuron	[34205-21-5]	Pesti Mix 5	DRE-L12660000AL	1005351AL	10 µg/mL	10 mL	LGC	Acetonitrile	-	-	-	-	-	-	10	Acetonitrile	Freezer
146	Pesticides	Dimethenamid	[87674-68-8]	In	Dimethenamid	[87674-68-8]	Pesti Mix 2	DRE-L12677500ME	H1045614ME	10 µg/mL	10 mL	LGC	Methanol	-	-	-	-	-	-	10	Methanol	Freezer
147	Pesticides	Dimethoate	[60-51-5]	In	Dimethoate	[60-51-5]	Pesti Mix 2	DRE-XA12700000AC	1058872AC	100 µg/mL	1 mL	LGC	Acetone	-	-	-	-	-	-	100	Acetone	Freezer
148	Pesticides	Dimethomorph	[110488-70-5]	In	Dimethomorph	[110488-70-5]	Pesti Mix 1	DRE-L12710000AL	273443AL	10 µg/mL	10 mL	LGC	Acetonitrile	-	-	-	-	-	-	10	Acetonitrile	Freezer
149	Pesticides	Dimoxystrobin	[149961-52-4]	In	Dimoxystrobin	[149961-52-4]	Pesti Mix 2	DRE-L12775000AL	855509AL	10 µg/mL	10 mL	LGC	Acetonitrile	-	-	-	-	-	-	10	Acetonitrile	Freezer
150	Pesticides	Diniconazole	[83657-24-3]	In	Diniconazole (sum of E-& Z- isomer)	[83657-24-3; 70217-36-6]	Pesti Mix 3	DRE-L12777000IO	H1005352IO	10 µg/mL	10 mL	LGC	Isooctane	-	-	-	-	-	-	10	Isooctane	Freezer
152	Pesticides	Dinoseb acetate	[2813-95-8]	Out	Dinoseb acetate	[2813-95-8]	Nestlé PestiMix A	DRE-C12811000	G1048755	Powder	250 mg	LGC	-	282.25	282.25	92.95	0	11.65	10	1082.87	Acetonitrile	Freezer
153	Pesticides	Dinotefuran	[165252-70-0]	In	Dinotefuran	[165252-70-0]	Pesti Mix 1	DRE-L12820000AL	570599AL	10 µg/mL	10 mL	LGC	Acetonitrile	-	-	-	-	-	-	10	Acetonitrile	Freezer
154	Pesticides	Dioxacarb	[6988-21-2]	In	Dioxacarb	[6988-21-2]	Pesti Mix 1	DRE-C12860000	G1018027	Powder	100 mg	LGC	-	223.23	223.23	97.63	0.15	9.47	10	924.556	Acetonitrile	Freezer
155	Pesticides	Dioxathion	[78-34-2]	In	Dioxathion	[78-34-2]	Pesti Mix 2	DRE-C12870000	G992365	Powder	100 mg	LGC	-	456.54	456.54	99.6	0.11	14.65	10	1459.14	Acetonitrile	Freezer
156	Pesticides	Dipropetryn	[4147-51-7]	In	Dipropetryn	[4147-51-7]	Pesti Mix 1	DRE-C12930000	G994661	Powder	100 mg	LGC	-	255.38	255.38	99.15	0	11.25	10	1115.44	Acetonitrile	Freezer
157	Pesticides	Disulfoton	[298-04-4]	In	Disulfoton	[298-04-4]	Nestlé PestiMix D	DRE-XA12980000AL	H1041622AL	100 µg/mL	1 mL	LGC	Acetonitrile	-	-	-	-	-	-	100	Acetonitrile	Freezer
158	Pesticides	Disulfoton-sulfone	[2497-06-5]	In	Disulfoton-sulfone	[2497-06-5]	Pesti Mix 2	DRE-L12985000CY	990462CY	10 µg/mL	10 mL	LGC	Cyclohexane	-	-	-	-	-	-	10	Cyclohexane	Freezer
159	Pesticides	Disulfoton-sulfoxide	[2497-07-6]	In	Disulfoton-sulfoxide	[2497-07-6]	Pesti Mix 2	DRE-L12985500CY	993047CY	10 µg/mL	10 mL	LGC	Cyclohexane	-	-	-	-	-	-	10	Cyclohexane	Freezer
161	Pesticides	Diuron	[330-54-1]	In	Diuron	[330-54-1]	Pesti Mix 1	DRE-XA13020000AL	H1075805AL	100 µg/mL	1 mL	LGC	Acetonitrile	-	-	-	-	-	-	100	Acetonitrile	Freezer
162	Pesticides	DMSA	[4710-17-2]	In	DMSA	[4710-17-2]	Nestlé PestiMix A	DRE-C13030000	G1034993	Powder	100 mg	LGC	-	200.26	200.26	98.88	0.58	9.42	10	931.45	Acetonitrile	Freezer
163	Pesticides	DMST	[66840-71-9]	In	DMST	[66840-71-9]	Pesti Mix 1	DRE-XA13040000AL	451587AL	100 µg/mL	1 mL	LGC	Acetonitrile	-	-	-	-	-	-	100	Acetonitrile	Freezer
164	Pesticides	Dodine	[2439-10-3 (Free: 497-56-3)]	In	Dodine	[2439-10-3]	Pesti Mix 3	DRE-C13080000	G986669	Powder	250 mg	LGC	-	287.44	287.44	99.6	0.12	8.35	10	831.66	Methanol	Freezer
165	Pesticides	Doramectin	[117704-25-3]	In	Doramectin	[117704-25-3]	Pesti Mix 2	DRE-CA13083000	983085	Powder	100 mg	LGC	-	899.11	899.11	95.2	2.9	10.48	10	997.696	Acetonitrile	Freezer
166	Pesticides	Edifenphos	[17109-49-8]	In	Edifenphos	[17109-49-8]	Pesti Mix 2	DRE-L13110000CY	1057949CY	10 µg/mL	10 mL	LGC	Cyclohexane	-	-	-	-	-	-	10	Cyclohexane	Freezer
167	Pesticides	Emamectin-benzoate	[155569-91-8]	In	Emamectin B1a	[119791-41-2]	Pesti Mix 3	DRE-C13117000	G1089744	Powder	100 mg	LGC	-	pas indiqué	pas indiqué	96.42	1.41	10.11	10	#VALUE!	Acetonitrile	Freezer
168	Pesticides	EPN	[2104-64-5]	In	EPN	[2104-64-5]	Pesti Mix 2	DRE-XA13180000AL	H1041635AL	100 µg/mL	1 mL	LGC	Acetonitrile	-	-	-	-	-	-	100	Acetonitrile	Freezer
169	Pesticides	Epoxiconazole	[133855-98-8]	In	Epoxiconazole	[133855-98-8]	Pesti Mix 2	DRE-XA13185000AL	833484AL	100 µg/mL	1 mL	LGC	Acetonitrile	-	-	-	-	-	-	100	Acetonitrile	Freezer
170	Pesticides	Eprinomectin	[123997-26-2]	In	Eprinomectin B1a	[133305-88-1 (Mixture 123997-26-2)]	Pesti Mix 2	DRE-XA13187000AL	712018AL	100 µg/mL	1 mL	LGC	Acetonitrile	-	-	-	-	-	-	100	Acetonitrile	Freezer
171	Pesticides	EPTC	[759-94-4]	In	EPTC	[759-94-4]	Pesti Mix 3	DRE-L13190000CY	H996195CY	10 µg/mL	10 mL	LGC	Cyclohexane	-	-	-	-	-	-	10	Cyclohexane	Freezer
172	Pesticides	Etaconazole	[60207-93-4]	In	Etaconazole	[60207-93-4]	Pesti Mix 2	DRE-L13215000CY	273441CY	10 µg/mL	10 mL	LGC	Cyclohexane	-	-	-	-	-	-	10	Cyclohexane	Freezer
173	Pesticides	Ethiofencarb	[29973-13-5]	In	Ethiofencarb	[29973-13-5]	Pesti Mix 1	DRE-XA13250000CY	752090CY	100 µg/mL	1 mL	LGC	Cyclohexane	-	-	-	-	-	-	100	Cyclohexane	Freezer
174	Pesticides	Ethiofencarb-sulfone	[53380-23-7]	In	Ethiofencarb sulfone	[53380-23-7]	Pesti Mix 2	DRE-C13250500	G1001367	Powder	10 mg	LGC	-	257.31	257.31	98.72	0.12	9.05	10	893.416	Acetonitrile	Freezer
175	Pesticides	Ethiofencarb-sulfoxide	[53380-22-6]	In	Ethiofencarb sulfoxide	[53380-22-6]	Pesti Mix 1	DRE-CA13251000	G979505	Powder	10 mg	LGC	-	241.31	241.31	92.2	0.52	9.2	10	848.24	Acetonitrile	Freezer
176	Pesticides	Ethion	[563-12-2]	In	Ethion	[563-12-2]	Pesti Mix 2	DRE-XA13270000CY	1046624CY	100 µg/mL	1 mL	LGC	Cyclohexane	-	-	-	-	-	-	100	Cyclohexane	Freezer
177	Pesticides	Ethiprole	[181587-01-9]	In	Ethiprole	[181587-01-9]	Pesti Mix 1	DRE-C13275000	G1022659	Powder	100 mg	LGC	-	397.2	397.2	99.37	0	8.81	10	875.45	Acetonitrile	Freezer
178	Pesticides	Ethirimol	[23947-60-6]	In	Ethirimol	[23947-60-6]	Pesti Mix 1	DRE-C13280000	G163965	Powder	100 mg	LGC	-	209.29	209.29	99.03	0	10.19	10	1009.12	Methanol	Freezer
179	Pesticides	Ethoprophos	[13194-48-4]	In	Ethoprophos	[13194-48-4]	Pesti Mix 2	DRE-XA13300000CY	1040018CY	100 µg/mL	1 mL	LGC	Cyclohexane	-	-	-	-	-	-	100	Cyclohexane	Freezer
181	Pesticides	Ethoxysulfuron	[126801-58-9]	In	Ethoxysulfuron	[126801-58-9]	Pesti Mix 1	DRE-C13311000	G1024997	Powder	100 mg	LGC	-	398.39	398.39	99.24	0	10.32	10	1024.16	Acetonitrile	Freezer
182	Pesticides	Etofenprox	[80844-07-1]	In	Etofenprox	[80844-07-1]	Pesti Mix 1	DRE-XA13363000AL	985877AL	100 µg/mL	1 mL	LGC	Acetonitrile	-	-	-	-	-	-	100	Acetonitrile	Freezer
183	Pesticides	Etoxazole	[153233-91-1]	In	Etoxazole	[153233-91-1]	Pesti Mix 1	DRE-XA13368000AL	H991049AL	100 µg/mL	1 mL	LGC	Acetonitrile	-	-	-	-	-	-	100	Acetonitrile	Freezer
184	Pesticides	Famoxadone	[131807-57-3]	In	Famoxadone	[131807-57-3]	Pesti Mix 1	DRE-L13399000CY	H1028056CY	10 µg/mL	10 mL	LGC	Cyclohexane	-	-	-	-	-	-	10	Cyclohexane	Freezer
185	Pesticides	Fenamidone	[161326-34-7]	In	Fenamidone	[161326-34-7]	Pesti Mix 1	DRE-XA13408000CY	1028137CY	100 µg/mL	1 mL	LGC	Cyclohexane	-	-	-	-	-	-	100	Cyclohexane	Freezer
186	Pesticides	Fenamiphos	[22224-92-6]	In	Fenamiphos	[22224-92-6]	Pesti Mix 2	DRE-XA13420000AL	H1010264AL	100 µg/mL	1 mL	LGC	Acetonitrile	-	-	-	-	-	-	100	Acetonitrile	Freezer
187	Pesticides	Fenamiphos-sulfone	[31972-44-8]	In	Fenamiphos-sulfone	[31972-44-8]	Pesti Mix 2	DRE-L13421000EA	833619EA	10 µg/mL	10 mL	LGC	Ethyl acetate	-	-	-	-	-	-	10	Ethyl acetate	Freezer
188	Pesticides	Fenamiphos-sulfoxide	[31972-43-7]	In	Fenamiphos-sulfoxide	[31972-43-7]	Pesti Mix 2	DRE-C13422000	G1032215	Powder	100 mg	LGC	-	319.36	319.36	98.78	0	13.79	10	1362.18	Acetonitrile	Freezer
190	Pesticides	Fenazaquin	[120928-09-8]	In	Fenazaquin	[120928-09-8]	Pesti Mix 2	DRE-XA13441000CY	174376CY	100 µg/mL	1 mL	LGC	Cyclohexane	-	-	-	-	-	-	100	Cyclohexane	Freezer
191	Pesticides	Fenbuconazole	[114369-43-6]	In	Fenbuconazole	[114369-43-6]	Pesti Mix 2	DRE-L13448500CY	752250CY	10 µg/mL	10 mL	LGC	Cyclohexane	-	-	-	-	-	-	10	Cyclohexane	Freezer
192	Pesticides	Fenchlorazol-Ethyl	[103112-35-2]	In	Fenchlorazol-ethyl	[103112-35-2]	Pesti Mix 2	DRE-C13457000	G1034826	Powder	100 mg	LGC	-	403.48	403.48	98.02	0.31	10.51	10	1030.19	Acetonitrile	Freezer
193	Pesticides	Fenchlorphos-oxon	[3983-45-7]	In	Fenchlorphos-oxon	[3983-45-7]	Pesti Mix 3	DRE-XA13460500AL	991050AL	100 µg/mL	1 mL	LGC	Acetonitrile	-	-	-	-	-	-	100	Acetonitrile	Freezer
194	Pesticides	Fenfuram	[24691-80-3]	In	Fenfuram	[24691-80-3]	Pesti Mix 2	DRE-C13470000	120685	Powder	100 mg	LGC	-	201.2	201.2	99	0	9.48	10	938.52	Acetonitrile	Freezer
195	Pesticides	Fenhexamid	[126833-17-8]	In	Fenhexamid	[126833-17-8]	Pesti Mix 2	DRE-L13476000CY	1040669CY	10 µg/mL	10 mL	LGC	Cyclohexane	-	-	-	-	-	-	10	Cyclohexane	Freezer
196	Pesticides	Fenobucarb	[3766-81-2]	In	Fenobucarb	[3766-81-2]	Pesti Mix 1	DRE-L13485000CY	H1028060CY	10 µg/mL	10 mL	LGC	Cyclohexane	-	-	-	-	-	-	10	Cyclohexane	Freezer
197	Pesticides	Fenoprop	[93-72-1]	In	Fenoprop	[93-72-1]	Nestlé PestiMix D	DRE-XA13490000AL	H1046655AL	100 µg/mL	1 mL	LGC	Acetonitrile	-	-	-	-	-	-	100	Acetonitrile	Freezer
198	Pesticides	Fenoxaprop	[95617-09-7]	In	Fenoxaprop and Fenoxaprop-P (as Fenoxaprop)	[95617-09-7, 113158-40-0]	Pesti Mix 2	DRE-C13499500	G1091726	Powder	100 mg	LGC	-	333.72	333.72	92.95	0.93	6.46	10	600.457	Methanol	Freezer
199	Pesticides	Fenoxaprop-ethyl	[66441-23-4]	In	Fenoxaprop-ethyl and Fenoxaprop-P-ethyl (as Fenoxaprop-P-ethyl)	[66441-23-4, 71283-80-2]	Pesti Mix 1	DRE-C13510000	G1000529	Powder	100 mg	LGC	-	361.78	361.78	98.83	0	9.01	10	890.458	Acetonitrile	Freezer
200	Pesticides	Fenoxycarb	[79127-80-3]	In	Fenoxycarb	[72490-01-8 (OLD 79127-80-3)]	Pesti Mix 1	DRE-L13520000AL	738539AL	10 µg/mL	10 mL	LGC	Acetonitrile	-	-	-	-	-	-	10	Acetonitrile	Freezer
201	Pesticides	Fenpropidin	[67306-00-7]	In	Fenpropidin	[67306-00-7]	Pesti Mix 5	DRE-XA13537000CY	1058876CY	100 µg/mL	1 mL	LGC	Cyclohexane	-	-	-	-	-	-	100	Cyclohexane	Freezer
202	Pesticides	Fenpropimorph	[67564-91-4]	In	Fenpropimorph	[67564-91-4]	Pesti Mix 2	DRE-XA13540000CY	H1041636CY	100 µg/mL	1 mL	LGC	Cyclohexane	-	-	-	-	-	-	100	Cyclohexane	Freezer
203	Pesticides	Fenpyroximate (E-)	[134098-61-6]	In	Fenpyroximate	[134098-61-6]	Pesti Mix 1	DRE-XA13545000CY	991052CY	100 µg/mL	1 mL	LGC	Cyclohexane	-	-	-	-	-	-	100	Cyclohexane	Freezer
204	Pesticides	Fensulfothion	[115-90-2]	In	Fensulfothion	[115-90-2]	Pesti Mix 2	DRE-XA13570000AL	1046656AL	100 µg/mL	1 mL	LGC	Acetonitrile	-	-	-	-	-	-	100	Acetonitrile	Freezer
205	Pesticides	Fensulfothion-oxon	[6552-21-2]	In	Fensulfothion-oxon	[6552-21-2]	Pesti Mix 2	DRE-XA13570013CY	H1034594CY	100 µg/mL	1 mL	LGC	Cyclohexane	-	-	-	-	-	-	100	Cyclohexane	Freezer
206	Pesticides	Fensulfothion-oxon-sulfone	[6132-17-8]	In	Fensulfothion-oxon-sulfone	[6132-17-8]	Pesti Mix 2	DRE-XA13570016CY	H1058877CY	100 µg/mL	1 mL	LGC	Cyclohexane	-	-	-	-	-	-	100	Cyclohexane	Freezer
207	Pesticides	Fensulfothion-sulfone	[14255-72-2]	In	Fensulfothion-sulfone	[14255-72-2]	Pesti Mix 2	DRE-XA13570020CY	H1041637CY	100 µg/mL	1 mL	LGC	Cyclohexane	-	-	-	-	-	-	100	Cyclohexane	Freezer
208	Pesticides	Fenthion	[55-38-9]	In	Fenthion	[55-38-9]	Pesti Mix 2	DRE-L13580000CY	H999742CY	10 µg/mL	10 mL	LGC	Cyclohexane	-	-	-	-	-	-	10	Cyclohexane	Freezer
209	Pesticides	Fenthion-oxon	[6552-12-1]	In	Fenthion-oxon	[6552-12-1]	Pesti Mix 3	DRE-XA13585000CY	H1063190CY	100 µg/mL	1 mL	LGC	Cyclohexane	-	-	-	-	-	-	100	Cyclohexane	Freezer
210	Pesticides	Fenthion-oxon-sulfone	[14086-35-2]	In	Fenthion-oxon-sulfone	[14086-35-2]	Pesti Mix 3	DRE-XA13585200AL	H1069205AL	100 µg/mL	1 mL	LGC	Acetonitrile	-	-	-	-	-	-	100	Acetonitrile	Freezer
211	Pesticides	Fenthion-oxon-sulfoxide	[6552-13-2]	In	Fenthion-oxon-sulfoxide	[6552-13-2]	Pesti Mix 3	DRE-XA13585400AL	H1069209AL	100 µg/mL	1 mL	LGC	Acetonitrile	-	-	-	-	-	-	100	Acetonitrile	Freezer
212	Pesticides	Fenthion-sulfone	[3761-42-0]	In	Fenthion-sulfone	[3761-42-0]	Pesti Mix 1	DRE-XA13586000EA	H409128EA	100 µg/mL	1 mL	LGC	Ethyl acetate	-	-	-	-	-	-	100	Ethyl acetate	Freezer
213	Pesticides	Fenthion-sulfoxide	[3761-41-9]	In	Fenthion-sulfoxide	[3761-41-9]	Pesti Mix 2	DRE-C13586500	G171691	Powder	50 mg	LGC	-	294.33	294.33	99.12	0	11.69	10	1158.71	Acetonitrile	Freezer
215	Pesticides	Fenuron	[101-42-8]	In	Fenuron	[101-42-8]	Pesti Mix 1	DRE-L13620000AL	80209AL	10 µg/mL	10 mL	LGC	Acetonitrile	-	-	-	-	-	-	10	Acetonitrile	Freezer
216	Pesticides	Fipronil	[120068-37-3]	In	Fipronil	[120068-37-3]	Pesti Mix 2	DRE-XA13645000AL	H1046671AL	100 µg/mL	1 mL	LGC	Acetonitrile	-	-	-	-	-	-	100	Acetonitrile	Freezer
217	Pesticides	Fipronil Carboxamide	[205650-69-7]	Out	Fipronil carboxamide	[205650-69-7]	Nestlé PestiMix D	DRE-XA13645200AL	H737795AL	100 µg/mL	1 mL	LGC	Acetonitrile	-	-	-	-	-	-	100	Acetonitrile	Freezer
218	Pesticides	Fipronil Sulfide	[120067-83-6]	In	Fipronil sulfide	[120067-83-6]	Pesti Mix 3	DRE-XA13645400AL	979280AL	100 µg/mL	1 mL	LGC	Acetonitrile	-	-	-	-	-	-	100	Acetonitrile	Freezer
219	Pesticides	Flamprop-isopropyl	[52756-22-6]	In	Flamprop-isopropyl and Flamprop-M-isopropyl	[52756-22-6, 63782-90-1]	Pesti Mix 4	DRE-L13650000CY	1005364CY	10 µg/mL	10 mL	LGC	Cyclohexane	-	-	-	-	-	-	10	Cyclohexane
220	Pesticides	Flonicamid	[158062-67-0]	In	Flonicamid	[158062-67-0]	Pesti Mix 1	DRE-XA13662100AL	H999680AL	100 µg/mL	1 mL	LGC	Acetonitrile	-	-	-	-	-	-	100	Acetonitrile	Freezer
221	Pesticides	Florasulam	[145701-23-1]	In	Florasulam	[145701-23-1]	Pesti Mix 1	DRE-L13662200AL	H1003922AL	10 µg/mL	10 mL	LGC	Acetonitrile	-	-	-	-	-	-	10	Acetonitrile	Freezer
222	Pesticides	Fluacrypyrim	[229977-93-9]	In	Fluacrypyrim	[229977-93-9]	Pesti Mix 2	DRE-C13667000	G163830	Powder	50 mg	LGC	-	426.39	426.39	98.35	0	8.6	10	845.81	Acetonitrile	Freezer
223	Pesticides	Fluazifop (free acid)	[69335-91-7]	In	Fluazifop (free acid)	[69335-91-7]	Pesti Mix 3	DRE-XA13669000AL	H834079AL	100 µg/mL	1 mL	LGC	Acetonitrile	-	-	-	-	-	-	100	Acetonitrile	Freezer
224	Pesticides	Fluazifop-p-butyl	[79241-46-6]	In	Fluazifop-butyl and fluazifop-P-butyl	[69806-50-4, 79241-46-6]	Pesti Mix 1	DRE-L13670200AC	1070285AC	10 µg/mL	10 mL	LGC	Acetone	-	-	-	-	-	-	10	Acetone	Freezer
225	Pesticides	Fluazinam	[79622-59-6]	In	Fluazinam	[79622-59-6]	Pesti Mix 2	DRE-L13671500CY	H1009585CCY	10 µg/mL	10 mL	LGC	Cyclohexane	-	-	-	-	-	-	10	Cyclohexane	Freezer
226	Pesticides	Flubendiamide	[272451-65-7]	In	Flubendiamide	[272451-65-7]	Pesti Mix 1	DRE-C13679000	G1024762	Powder	100 mg	LGC	-	682.39	682.39	98.18	0	9.07	10	890.493	Acetonitrile	Freezer
227	Pesticides	Flubenzimine	[37893-02-0]	Out	Flubenzimine	[37893-02-0]	Nestlé PestiMix A	DRE-C13680000	G983084	Powder	250 mg	LGC	-	416.34	416.34	99.5	0.22	9.84	10	979.08	Acetonitrile	Freezer
228	Pesticides	Fludioxonil	[131341-86-1]	In	Fludioxonil	[131341-86-1]	Pesti Mix 3	DRE-GA13705000AL	G995297AL	100 µg/mL	1 mL	LGC	Acetonitrile	-	-	-	-	-	-	100	Acetonitrile	Freezer
229	Pesticides	Flufenacet	[142459-58-3]	In	Flufenacet	[142459-58-3]	Pesti Mix 2	DRE-L13711000CY	1070295CY	10 µg/mL	10 mL	LGC	Cyclohexane	-	-	-	-	-	-	10	Cyclohexane	Freezer
230	Pesticides	Flufenoxuron	[101463-69-8]	In	Flufenoxuron	[101463-69-8]	Pesti Mix 1	DRE-L13712000CY	1045632CY	10 µg/mL	10 mL	LGC	Cyclohexane	-	-	-	-	-	-	10	Cyclohexane	Freezer
232	Pesticides	Fluometuron	[2164-17-2]	In	Fluometuron	[2164-17-2]	Pesti Mix 5	DRE-L13730000AL	1055474AL	10 µg/mL	10 mL	LGC	Acetonitrile	-	-	-	-	-	-	10	Acetonitrile	Freezer
233	Pesticides	Fluopicolide	[239110-15-7]	In	Fluopicolide	[239110-15-7]	Pesti Mix 3	DRE-XA13740000AL	174420AL	100 µg/mL	1 mL	LGC	Acetonitrile	-	-	-	-	-	-	100	Acetonitrile	Freezer
234	Pesticides	Fluopyram	[658066-35-4]	In	Fluopyram	[658066-35-4]	Pesti Mix 4	DRE-C13743000	G996049	Powder	50 mg	LGC	-	396.71	396.71	99.84	0	9.28	10	926.515	Acetonitrile	Freezer
235	Pesticides	Fluoxastrobin	[361377-29-9]	In	Fluoxastrobin	[361377-29-9]	Pesti Mix 1	DRE-L13801000AL	145478AL	10 µg/mL	10 mL	LGC	Acetonitrile	-	-	-	-	-	-	10	Acetonitrile	Freezer
236	Pesticides	Fluquinconazole	[136426-54-5]	In	Fluquinconazole	[136426-54-5]	Pesti Mix 2	DRE-L13805000IO	1040866IO	10 µg/mL	10 mL	LGC	Isooctane	-	-	-	-	-	-	10	Isooctane	Freezer
237	Pesticides	Fluroxypyr	[69377-81-7]	In	Fluroxypyr	[69377-81-7]	Pesti Mix 4	DRE-XA13849000AL	H1046673AL	100 µg/mL	1 mL	LGC	Acetonitrile	-	-	-	-	-	-	100	Acetonitrile	Freezer
238	Pesticides	Flurprimidol	[56425-91-3]	In	Flurprimidol	[56425-91-3]	Pesti Mix 2	DRE-L13851000AL	201299AL	10 µg/mL	10 mL	LGC	Acetonitrile	-	-	-	-	-	-	10	Acetonitrile	Freezer
239	Pesticides	Flurtamone	[96525-23-4]	In	Flurtamone	[96525-23-4]	Pesti Mix 3	DRE-C13855000	G162302	Powder	100 mg	LGC	-	333.31	333.31	99.5	0	9.4	10	935.3	Acetonitrile	Freezer
240	Pesticides	Flusilazole	[85509-19-9]	In	Flusilazole	[85509-19-9]	Pesti Mix 1	DRE-XA13860000EA	168079EA	100 µg/mL	1 mL	LGC	Ethyl acetate	-	-	-	-	-	-	100	Ethyl acetate	Freezer
241	Pesticides	Flutolanil	[66332-96-5]	In	Flutolanil	[66332-96-5]	Pesti Mix 1	DRE-L13863500CY	1040871CY	10 µg/mL	10 mL	LGC	Cyclohexane	-	-	-	-	-	-	10	Cyclohexane	Freezer
242	Pesticides	Flutriafol	[76674-21-0]	In	Flutriafol	[76674-21-0]	Pesti Mix 2	DRE-L13865000AL	1074568AL	10 µg/mL	10 mL	LGC	Acetonitrile	-	-	-	-	-	-	10	Acetonitrile	Freezer
243	Pesticides	Fomesafen	[72178-02-0]	In	Fomesafen	[72178-02-0]	Pesti Mix 4	DRE-L13895000AL	H992405AL	10 µg/mL	10 mL	LGC	Acetonitrile	-	-	-	-	-	-	10	Acetonitrile	Freezer
244	Pesticides	Foramsulfuron	[173159-57-4]	In	Foramsulfuron	[173159-57-4]	Pesti Mix 5	DRE-C13905000	G1037252	Powder	100 mg	LGC	-	452.44	452.44	99.06	0.19	8.27	10	819.226	Acetonitrile	Freezer
245	Pesticides	Forchlorfenuron	[68157-60-8]	In	Forchlorfenuron	[68157-60-8]	Pesti Mix 1	DRE-L13907000ME	315713ME	10 µg/mL	10 mL	LGC	Methanol	-	-	-	-	-	-	10	Methanol	Freezer
246	Pesticides	Formetanate Hydrochloride	[23422-53-9 (Free 22259-30-9)]	In	Formetanate hydrochloride	[23422-53-9 (Free 22259-30-9)]	Pesti Mix 1	DRE-C13910000	G451582	Powder	100 mg	LGC	-	221.26	257.72	92.57	1.17	8.72	10	693.013	Acetonitrile	Freezer
247	Pesticides	Fosthiazate	[98886-44-3]	In	Fosthiazate	[98886-44-3]	Pesti Mix 2	DRE-L13944500AL	1040899AL	10 µg/mL	10 mL	LGC	Acetonitrile	-	-	-	-	-	-	10	Acetonitrile	Freezer
248	Pesticides	Fuberidazole	[3878-19-1]	In	Fuberidazole	[3878-19-1]	Pesti Mix 1	DRE-L13950000ME	167146ME	10 µg/mL	10 mL	LGC	Methanol	-	-	-	-	-	-	10	Methanol	Freezer
249	Pesticides	Furalaxyl	[57646-30-7]	In	Furalaxyl	[57646-30-7]	Pesti Mix 1	DRE-L13960000CY	1057967CY	10 µg/mL	10 mL	LGC	Cyclohexane	-	-	-	-	-	-	10	Cyclohexane	Freezer
250	Pesticides	Furathiocarb	[65907-30-4]	In	Furathiocarb	[65907-30-4]	Pesti Mix 2	DRE-X13970000AL	H1046275AL	100 µg/mL	1 mL	LGC	Acetonitrile	-	-	-	-	-	-	100	Acetonitrile	Freezer
251	Pesticides	Furmecyclox	[60568-05-0]	In	Furmecyclox	[60568-05-0]	Pesti Mix 2	DRE-L13980000CY	1057972CY	10 µg/mL	10 mL	LGC	Cyclohexane	-	-	-	-	-	-	10	Cyclohexane	Freezer
252	Pesticides	Halfenprox	[111872-58-3]	In	Halfenprox	[111872-58-3]	Nestlé PestiMix D	DRE-L14059000CY	H1040873CY	10 µg/mL	10 mL	LGC	Cyclohexane	-	-	-	-	-	-	10	Cyclohexane	Freezer
253	Pesticides	Halofenozide	[112226-61-6]	In	Halofenozide	[112226-61-6]	Pesti Mix 1	DRE-C14059200	G855229	Powder	100 mg	LGC	-	330.81	330.81	97.48	0.25	11.56	10	1126.87	Acetonitrile	Freezer
254	Pesticides	Halosulfuron-methyl	[100784-20-1]	In	Halosulfuron-methyl	[100784-20-1]	Pesti Mix 5	DRE-C14059500	G168483	Powder	50 mg	LGC	-	434.81	434.81	97.06	0.13	8.35	10	810.451	Acetonitrile	Freezer
255	Pesticides	Haloxyfop (free acid)	[69806-34-4]	In	Haloxyfop (free acid)	[69806-34-4]	Pesti Mix 2	DRE-L14060000AL	738537AL	10 µg/mL	10 mL	LGC	Acetonitrile	-	-	-	-	-	-	10	Acetonitrile	Freezer
256	Pesticides	Haloxyfop-2-ethoxyethyl	[87237-48-7]	In	Haloxyfop-2-ethoxyethyl	[87237-48-7]	Pesti Mix 2	DRE-L14061000IO	1057987IO	10 µg/mL	10 mL	LGC	Isooctane	-	-	-	-	-	-	10	Isooctane	Freezer
257	Pesticides	Haloxyfop-methyl	[69806-40-2]	In	Haloxyfop-methyl and Haloxyfop-P-methyl	[69806-40-2, 72619-32-0]	Pesti Mix 2	DRE-L14062000IO	168661IO	10 µg/mL	10 mL	LGC	Isooctane	-	-	-	-	-	-	10	Isooctane	Freezer
258	Pesticides	Hexaconazole	[79983-71-4]	In	Hexaconazole	[79983-71-4]	Pesti Mix 2	DRE-XA14190000AL	H994298AL	100 µg/mL	1 mL	LGC	Acetonitrile	-	-	-	-	-	-	100	Acetonitrile	Freezer
259	Pesticides	Hexaflumuron	[86479-06-3]	In	Hexaflumuron	[86479-06-3]	Pesti Mix 2	DRE-C14194000	G201351	Powder	100 mg	LGC	-	461.14	461.14	99.52	0	11.53	10	1147.47	Acetonitrile	Freezer
260	Pesticides	Hexazinone	[51235-04-2]	In	Hexazinone	[51235-04-2]	Pesti Mix 2	DRE-XA14200000AL	168419AL	100 µg/mL	1 mL	LGC	Acetonitrile	-	-	-	-	-	-	100	Acetonitrile	Freezer
261	Pesticides	Hexythiazox	[78587-05-0]	In	Hexythiazox	[78587-05-0]	Pesti Mix 1	DRE-XA14210000AL	974897AL	100 µg/mL	1 mL	LGC	Acetonitrile	-	-	-	-	-	-	100	Acetonitrile	Freezer
262	Pesticides	Hydramethylnon	[67485-29-4]	In	Hydramethylnon	[67485-29-4]	Nestlé PestiMix A	DRE-C14220000	G156212	Powder	100 mg	LGC	-	494.49	494.49	98.64	0.15	9.76	10	962.726	Acetonitrile	Freezer
263	Pesticides	Imazalil	[35554-44-0]	In	Imazalil	[35554-44-0]	Pesti Mix 1	DRE-XA14280000AL	H977064AL	100 µg/mL	1 mL	LGC	Acetonitrile	-	-	-	-	-	-	100	Acetonitrile	Freezer
264	Pesticides	Imazamethabenz-methyl	[81405-85-8]	In	Imazamethabenz-methyl	[81405-85-8]	Pesti Mix 1	DRE-XA14281500AL	1017376AL	100 µg/mL	1 mL	LGC	Acetonitrile	-	-	-	-	-	-	100	Acetonitrile	Freezer
265	Pesticides	Imazamox	[114311-32-9]	In	Imazamox	[114311-32-9]	Pesti Mix 1	DRE-L14282000AL	1028204AL	10 µg/mL	10 mL	LGC	Acetonitrile	-	-	-	-	-	-	10	Acetonitrile	Freezer
266	Pesticides	Imazosulfuron	[122548-33-8]	In	Imazosulfuron	[122548-33-8]	Pesti Mix 1	DRE-C14283550	G158950	Powder	100 mg	LGC	-	412.8	412.8	99.06	0.27	8.88	10	879.653	Acetonitrile	Freezer
267	Pesticides	Imibenconazole	[86598-92-7]	In	Imibenconazole	[86598-92-7]	Pesti Mix 2	DRE-L14283600AC	00409AC	10 µg/mL	10 mL	LGC	Acetone	-	-	-	-	-	-	10	Acetone	Freezer
268	Pesticides	Imidacloprid	[138261-41-3]	In	Imidacloprid	[138261-41-3]	Pesti Mix 1	DRE-XA14283700AL	H990537AL	100 µg/mL	1 mL	LGC	Acetonitrile	-	-	-	-	-	-	100	Acetonitrile	Freezer
269	Pesticides	Indoxacarb	[173584-44-6]	In	Indoxacarb	[173584-44-6]	Pesti Mix 1	DRE-L14325500CY	H992698CY	10 µg/mL	10 mL	LGC	Cyclohexane	-	-	-	-	-	-	10	Cyclohexane	Freezer
270	Pesticides	Iodosulfuron-methyl-sodium	[144550-36-7 (Free 429-890-2)]	In	Iodosulfuron-methyl sodium	[144550-36-7 (Free 429-890-2)]	Pesti Mix 1	DRE-C14343500	G1056227	Powder	100 mg	LGC	-	529.24	529.24	94.3	0.6	7.75	10	730.825	Methanol	Freezer
271	Pesticides	Ioxynil	[1689-83-4]	In	Ioxynil	[1689-83-4]	Nestlé PestiMix D	DRE-L14350000AL	993309AL	10 µg/mL	10 mL	LGC	Acetonitrile	-	-	-	-	-	-	10	Acetonitrile	Freezer
272	Pesticides	Ipconazole	[125225-28-7]	In	Ipconazole	[125225-28-7]	Pesti Mix 2	DRE-C14365000	G992255	Powder	100 mg	LGC	-	333.85	333.85	98.85	0.18	8.67	10	857.029	Acetonitrile	Freezer
273	Pesticides	Iprovalicarb	[140923-17-7]	In	Iprovalicarb	[140923-17-7]	Pesti Mix 1	DRE-L14371000AL	165049AL	10 µg/mL	10 mL	LGC	Acetonitrile	-	-	-	-	-	-	10	Acetonitrile	Freezer
274	Pesticides	Isazofos	[42509-80-8]	In	Isazofos	[42509-80-8]	Pesti Mix 2	DRE-L14377000IO	993408IO	10 µg/mL	10 mL	LGC	Isooctane	-	-	-	-	-	-	10	Isooctane	Freezer
275	Pesticides	Isocarbamid	[30979-48-7]	In	Isocarbamid	[30979-48-7]	Pesti Mix 5	DRE-C14400000	G171821	Powder	100 mg	LGC	-	185.23	185.23	99.57	0	11.52	10	1147.05	Acetonitrile	Freezer
276	Pesticides	Isocarbophos	[24353-61-5]	In	Isocarbophos	[24353-61-5]	Pesti Mix 2	DRE-XA14402000CY	H1069916CY	100 µg/mL	1 mL	LGC	Cyclohexane	-	-	-	-	-	-	100	Cyclohexane	Freezer
277	Pesticides	iso-Chloridazon	[1698-61-9]	In	Chloridazon-iso	[1698-61-9]	Nestlé PestiMix D	DRE-L11321000EA	990458EA	10 µg/mL	10 mL	LGC	Ethyl acetate	-	-	-	-	-	-	10	Ethyl acetate	Freezer
278	Pesticides	Isofenphos-methyl	[99675-03-3]	In	Isofenphos-methyl	[99675-03-3]	Pesti Mix 3	DRE-XA14421000AL	979178AL	100 µg/mL	1 mL	LGC	Acetonitrile	-	-	-	-	-	-	100	Acetonitrile	Freezer
279	Pesticides	Isoprocarb	[2631-40-5]	In	Isoprocarb	[2631-40-5]	Pesti Mix 1	DRE-C14450000	G1084289	Powder	100 mg	LGC	-	193.24	193.24	97.68	0	9.41	10	919.169	Acetonitrile	Freezer
280	Pesticides	Isoprothiolane	[50512-35-1]	In	Isoprothiolane	[50512-35-1]	Pesti Mix 2	DRE-L14467500AL	1005334AL	10 µg/mL	10 mL	LGC	Acetonitrile	-	-	-	-	-	-	10	Acetonitrile	Freezer
281	Pesticides	Isoproturon	[34123-59-6]	In	Isoproturon	[34123-59-6]	Pesti Mix 5	DRE-XA14470000AL	H1005666AL	100 µg/mL	1 mL	LGC	Acetonitrile	-	-	-	-	-	-	100	Acetonitrile	Freezer
282	Pesticides	Isoxaben	[82558-50-7]	In	Isoxaben	[82558-50-7]	Pesti Mix 1	DRE-C14480000	G160633	Powder	100 mg	LGC	-	332.4	332.4	96.48	1.49	9.74	10	939.715	Acetonitrile	Freezer
283	Pesticides	Isoxadifen-ethyl	[163520-33-0]	In	Isoxadifen-ethyl	[163520-33-0]	Pesti Mix 2	DRE-L14480500AL	H833196AL	10 µg/mL	10 mL	LGC	Acetonitrile	-	-	-	-	-	-	10	Acetonitrile	Freezer
284	Pesticides	Isoxaflutole	[141112-29-0]	In	Isoxaflutole	[141112-29-0]	Pesti Mix 1	DRE-C14481000	G157855	Powder	100 mg	LGC	-	359.32	359.32	99.61	0	11.43	10	1138.54	Acetonitrile	Freezer
285	Pesticides	Ivermectin	[70288-86-7]	In	Ivermectin	[70288-86-7]	Pesti Mix 2	DRE-XA14488000AL	833684AL	100 µg/mL	1 mL	LGC	Acetonitrile	-	-	-	-	-	-	100	Acetonitrile	Freezer
286	Pesticides	Lenacil	[2164-08-1]	In	Lenacil (Buracyl)	[2164-08-1]	Pesti Mix 1	DRE-XA14610000AL	1017377AL	100 µg/mL	1 mL	LGC	Acetonitrile	-	-	-	-	-	-	100	Acetonitrile	Freezer
287	Pesticides	Linuron	[330-55-2]	In	Linuron	[330-55-2]	Pesti Mix 1	DRE-XA14640000AL	H167646AL	100 µg/mL	1 mL	LGC	Acetonitrile	-	-	-	-	-	-	100	Acetonitrile	Freezer
288	Pesticides	Lufenuron	[103055-07-8]	In	Lufenuron	[103055-07-8]	Pesti Mix 2	DRE-C14650000	G1032204	Powder	100 mg	LGC	-	511.15	511.15	98.56	0	10.32	10	1017.14	Acetonitrile	Freezer
289	Pesticides	Malaoxon	[1634-78-2]	In	Malaoxon	[1634-78-2]	Pesti Mix 1	DRE-C14700000	G1014619	Powder	100 mg	LGC	-	314.29	314.29	97.2	0.12	11.32	10	1100.3	Acetonitrile	Freezer
290	Pesticides	Malathion	[121-75-5]	In	Malathion	[121-75-5]	Pesti Mix 1	DRE-XA14710000CY	H977066CY	100 µg/mL	1 mL	LGC	Cyclohexane	-	-	-	-	-	-	100	Cyclohexane	Freezer
291	Pesticides	Mandipropamid	[374726-62-2]	In	Mandipropamid	[374726-62-2]	Pesti Mix 1	DRE-XA14745000AL	175129AL	100 µg/mL	1 mL	LGC	Acetonitrile	-	-	-	-	-	-	100	Acetonitrile	Freezer
292	Pesticides	MCPA	[94-74-6]	In	MCPA	[94-74-6]	Nestlé PestiMix D	DRE-XA14760000AL	80306AL	100 µg/mL	1 mL	LGC	Acetonitrile	-	-	-	-	-	-	100	Acetonitrile	Freezer
293	Pesticides	MCPB	[94-81-5]	In	MCPB	[94-81-5]	Nestlé PestiMix D	DRE-XA14790000AL	1046677AL	100 µg/mL	1 mL	LGC	Acetonitrile	-	-	-	-	-	-	100	Acetonitrile	Freezer
294	Pesticides	Mecarbam	[2595-54-2]	In	Mecarbam	[2595-54-2]	Pesti Mix 1	DRE-L14800000AL	1017076AL	10 µg/mL	10 mL	LGC	Acetonitrile	-	-	-	-	-	-	10	Acetonitrile	Freezer
295	Pesticides	Mecoprop	[7085-19-0]	In	Mecoprop and Mecoprop-p (as Mecoprop)	[7085-19-0, 16484-77-8]	Nestlé PestiMix D	DRE-XA14820000AL	1028264AL	100 µg/mL	1 mL	LGC	Acetonitrile	-	-	-	-	-	-	100	Acetonitrile	Freezer
296	Pesticides	Mefenacet	[73250-68-7]	In	Mefenacet	[73250-68-7]	Pesti Mix 1	DRE-L14860000IO	166829IO	10 µg/mL	10 mL	LGC	Isooctane	-	-	-	-	-	-	10	Isooctane	Freezer
297	Pesticides	Mefenpyr-diethyl	[135590-91-9]	In	Mefenpyr-diethyl	[135590-91-9]	Pesti Mix 2	DRE-C14860400	G791639	Powder	100 mg	LGC	-	373.23	373.23	96.3	0.37	8.66	10	833.958	Acetonitrile	Freezer
298	Pesticides	Mepanipyrim	[110235-47-7]	In	Mepanipyrim	[110235-47-7]	Pesti Mix 1	DRE-L14867000CY	1070315CY	10 µg/mL	10 mL	LGC	Cyclohexane	-	-	-	-	-	-	10	Cyclohexane	Freezer
299	Pesticides	Mephosfolan	[950-10-7]	In	Mephosfolan	[950-10-7]	Pesti Mix 1	DRE-C14870000	G162311	Powder	100 mg	LGC	-	269.31	269.31	98.93	0.44	9.81	10	970.503	Acetonitrile	Freezer
300	Pesticides	Mepiquat Chloride	[24307-26-4]	In	Mepiquat chloride	[24307-26-4]	Pesti Mix 1	DRE-L14880000WA	H738533WA	10 µg/mL	10 mL	LGC	Water	-	-	-	-	-	-	10	Water	Freezer
301	Pesticides	Mepronil	[55814-41-0]	In	Mepronil	[55814-41-0]	Pesti Mix 1	DRE-L14890000CY	992699CY	10 µg/mL	10 mL	LGC	Cyclohexane	-	-	-	-	-	-	10	Cyclohexane	Freezer
302	Pesticides	Mesosulfuron-methyl	[208465-21-8]	In	Mesosulfuron-methyl	[208465-21-8]	Pesti Mix 1	DRE-C14913500	G1016677	Powder	100 mg	LGC	-	503.51	503.51	98.23	0.14	9.02	10	886.035	Acetonitrile	Freezer
303	Pesticides	Mesotrione	[104206-82-8]	In	Mesotrione	[104206-82-8]	Pesti Mix 1	DRE-C14914000	G1031572	Powder	100 mg	LGC	-	339.32	339.32	98.16	0.21	10.53	10	1033.62	Acetonitrile	Freezer
304	Pesticides	Metaflumizone	[139968-49-3]	In	Metaflumizone	[139968-49-3]	Pesti Mix 2	DRE-C14918500	G1018205	Powder	100 mg	LGC	-	506.4	506.4	97.21	0	9.46	10	919.607	Acetonitrile	Freezer
305	Pesticides	Metalaxyl	[57837-19-1]	In	Metalaxyl and metalaxyl-M	[57837-19-1; 70630-17-0]	Pesti Mix 2	DRE-XA14920000TO	172674TO	100 µg/mL	1 mL	LGC	Toluene	-	-	-	-	-	-	100	Toluene	Freezer
306	Pesticides	Metamitron	[41394-05-2]	In	Metamitron	[41394-05-2]	Pesti Mix 2	DRE-XA14940000AL	173269AL	100 µg/mL	1 mL	LGC	Acetonitrile	-	-	-	-	-	-	100	Acetonitrile	Freezer
307	Pesticides	Metconazole	[125116-23-6]	In	Metconazole	[125116-23-6]	Pesti Mix 2	DRE-XA14955000AL	1046681AL	100 µg/mL	1 mL	LGC	Acetonitrile	-	-	-	-	-	-	100	Acetonitrile	Freezer
308	Pesticides	Methabenzthiazuron	[18691-97-9]	In	Methabenzthiazuron	[18691-97-9]	Pesti Mix 1	DRE-XA14960000AL	1046682AL	100 µg/mL	1 mL	LGC	Acetonitrile	-	-	-	-	-	-	100	Acetonitrile	Freezer
309	Pesticides	Methamidophos	[10265-92-6]	In	Methamidophos	[10265-92-6]	Pesti Mix 1	DRE-XA14980000EA	1041643EA	100 µg/mL	1 mL	LGC	Ethyl acetate	-	-	-	-	-	-	100	Ethyl acetate	Freezer
310	Pesticides	Methidathion	[950-37-8]	In	Methidathion	[950-37-8]	Pesti Mix 1	DRE-XA15020000CY	979283CY	100 µg/mL	1 mL	LGC	Cyclohexane	-	-	-	-	-	-	100	Cyclohexane	Freezer
311	Pesticides	Methiocarb	[2032-65-7]	In	Methiocarb	[2032-65-7]	Pesti Mix 1	DRE-XA15020500CY	985888CY	100 µg/mL	1 mL	LGC	Cyclohexane	-	-	-	-	-	-	100	Cyclohexane	Freezer
312	Pesticides	Methiocarb-sulfone	[2179-25-1]	In	Methiocarb-sulfone	[2179-25-1]	Pesti Mix 2	DRE-XA15020510MB	1005667MB	100 µg/mL	1 mL	LGC	Methyl-tert-butyl ether	-	-	-	-	-	-	100	Methyl-tert-butyl ether	Freezer
313	Pesticides	Methiocarb-sulfoxide	[2635-10-1]	In	Methiocarb-sulfoxide	[2635-10-1]	Pesti Mix 2	DRE-C15020520	G156463	Powder	100 mg	LGC	-	271.38	271.38	99.68	0	9.12	10	909.082	Acetonitrile	Freezer
314	Pesticides	Methomyl	[16752-77-5]	In	Methomyl	[16752-77-5]	Pesti Mix 2	DRE-XA15030000CY	1058884CY	100 µg/mL	1 mL	LGC	Cyclohexane	-	-	-	-	-	-	100	Cyclohexane	Freezer
315	Pesticides	Methoprotryne	[841-06-5]	In	Methoprotryne	[841-06-5]	Pesti Mix 1	DRE-C15050000	G752696	Powder	100 mg	LGC	-	271.38	271.38	99.68	0	8.77	10	874.194	Acetonitrile	Freezer
316	Pesticides	Methoxyfenozide	[161050-58-4]	In	Methoxyfenozide	[161050-58-4]	Pesti Mix 1	DRE-L15080500AL	993106AL	10 µg/mL	10 mL	LGC	Acetonitrile	-	-	-	-	-	-	10	Acetonitrile	Freezer
317	Pesticides	Metobromuron	[3060-89-7]	In	Metobromuron	[3060-89-7]	Pesti Mix 1	DRE-XA15160000AL	146516AL	100 µg/mL	1 mL	LGC	Acetonitrile	-	-	-	-	-	-	100	Acetonitrile	Freezer
318	Pesticides	Metolcarb	[1129-41-5]	In	Metolcarb	[1129-41-5]	Pesti Mix 1	DRE-L15175000CY	993410CY	10 µg/mL	10 mL	LGC	Cyclohexane	-	-	-	-	-	-	10	Cyclohexane	Freezer
319	Pesticides	Metosulam	[139528-85-1]	In	Metosulam	[139528-85-1]	Pesti Mix 3	DRE-L15177500AL	1017078AL	10 µg/mL	10 mL	LGC	Acetonitrile	-	-	-	-	-	-	10	Acetonitrile	Freezer
320	Pesticides	Metoxuron	[19937-59-8]	In	Metoxuron	[19937-59-8]	Pesti Mix 1	DRE-XA15180000AL	168486AL	100 µg/mL	1 mL	LGC	Acetonitrile	-	-	-	-	-	-	100	Acetonitrile	Freezer
321	Pesticides	Metrafenone	[220899-03-6]	In	Metrafenone	[220899-03-6]	Pesti Mix 2	DRE-L15190000AL	1070331AL	10 µg/mL	10 mL	LGC	Acetonitrile	-	-	-	-	-	-	10	Acetonitrile	Freezer
322	Pesticides	Metrifonate	[52-68-6]	In	Metrifonate	[52-68-6]	Pesti Mix 1	DRE-C17680000	G1000647	Powder	250 mg	LGC	-	257.44	257.44	97.2	0.4	12.12	10	1178.06	Acetonitrile	Freezer
323	Pesticides	Metsulfuron-methyl	[74223-64-6]	In	Metsulfuron-methyl	[74223-64-6]	Pesti Mix 1	DRE-C15210000	G162219	Powder	100 mg	LGC	-	381.36	381.36	99.39	0.24	8.9	10	884.571	Acetonitrile	Freezer
324	Pesticides	Mexacarbate	[315-18-4]	In	Mexacarbate	[315-18-4]	Pesti Mix 1	DRE-C15230000	G1019564	Powder	100 mg	LGC	-	222.28	222.28	99.19	0	9.9	10	981.981	Acetonitrile	Freezer
325	Pesticides	Molinate	[2212-67-1]	In	Molinate	[2212-67-1]	Pesti Mix 2	DRE-XA15280000CY	687209CY	100 µg/mL	1 mL	LGC	Cyclohexane	-	-	-	-	-	-	100	Cyclohexane	Freezer
326	Pesticides	Monocrotophos	[6923-22-4]	In	Monocrotophos	[6923-22-4]	Pesti Mix 1	DRE-XA15300000AL	H994369AL	100 µg/mL	1 mL	LGC	Acetonitrile	-	-	-	-	-	-	100	Acetonitrile	Freezer
327	Pesticides	Monolinuron	[1746-81-2]	In	Monolinuron	[1746-81-2]	Pesti Mix 1	DRE-XA15310000AL	168556AL	100 µg/mL	1 mL	LGC	Acetonitrile	-	-	-	-	-	-	100	Acetonitrile	Freezer
328	Pesticides	Monuron	[150-68-5]	In	Monuron	[150-68-5]	Pesti Mix 1	DRE-XA15320000AL	128197AL	100 µg/mL	1 mL	LGC	Acetonitrile	-	-	-	-	-	-	100	Acetonitrile	Freezer
329	Pesticides	Moxidectin	[113507-06-5]	In	Moxidectin	[113507-06-5]	Pesti Mix 1	DRE-CA15335000	G1012171	Powder	25 mg	LGC	-	639.82	639.82	92.42	0.81	8.25	10	762.465	Acetonitrile	Freezer
330	Pesticides	Myclobutanil	[88671-89-0]	In	Myclobutanil	[88671-89-0]	Pesti Mix 1	DRE-L15390000CY	322380CY	10 µg/mL	10 mL	LGC	Cyclohexane	-	-	-	-	-	-	10	Cyclohexane	Freezer
331	Pesticides	N-(2,4-Dimethylphenyl)formamide	[60397-77-5]	In	Amitraz metabolite - DMF (2-4-Dimethylphenylformamide)	[60397-77-5]	Nestlé PestiMix A	DRE-C12737000	G1005775	Powder	100 mg	LGC	-	149.19	149.19	99.89	0	9.2	10	918.988	Acetonitrile	Freezer
332	Pesticides	N,N-Diethyl-m-toluamide (DEET)	[134-62-3]	In	N,N-Diethyl-m-toluamide (DEET)	[134-62-3]	Pesti Mix 1	DRE-XA12100000ME	168832ME	100 µg/mL	1 mL	LGC	Methanol	-	-	-	-	-	-	100	Methanol
333	Pesticides	N-2,4-Dimethylphenyl-N'-methylformamidine	[33089-74-6]	In	Amitraz metabolite - DMPF (2-4-Dimethylphenyl-N'-methylformamidine)	[33089-74-6]	Nestlé PestiMix A	DRE-C12738000	G1083953	Powder	10 mg	LGC	-	162.23	162.23	98.28	0.41	9.68	10	951.35	Acetonitrile	Freezer
334	Pesticides	Napropamide	[15299-99-7]	In	Napropamide	[15299-99-7]	Pesti Mix 2	DRE-XA15480000CY	168579CY	100 µg/mL	1 mL	LGC	Cyclohexane	-	-	-	-	-	-	100	Cyclohexane	Freezer
335	Pesticides	N-desethyl-primiphos-methyl	[67018-59-1]	In	Pirimiphos-methyl-N-desethyl-	[67018-59-1]	Pesti Mix 3	DRE-CA16270300	1060961	Powder	100 mg	LGC	-	277.28	277.28	99.5	0	18.22	10	1812.89	Acetonitrile	Freezer
336	Pesticides	Neburon	[555-37-3]	In	Neburon	[555-37-3]	Pesti Mix 2	DRE-XA15500000AL	168586AL	100 µg/mL	1 mL	LGC	Acetonitrile	-	-	-	-	-	-	100	Acetonitrile	Freezer
337	Pesticides	Nicosulfuron	[111991-09-4]	In	Nicosulfuron	[111991-09-4]	Pesti Mix 5	DRE-CA15515000	G1054688	Powder	100 mg	LGC	-	410.41	410.41	96.88	1.69	9.47	10	917.454	Acetonitrile	Freezer
338	Pesticides	Nitenpyram	[150824-47-8]	In	Nitenpyram	[150824-47-8]	Pesti Mix 4	DRE-L15535000AL	752276AL	10 µg/mL	10 mL	LGC	Acetonitrile	-	-	-	-	-	-	10	Acetonitrile	Freezer
339	Pesticides	Novaluron	[116714-46-6]	In	Novaluron	[116714-46-6]	Pesti Mix 1	DRE-C15653000	G141459	Powder	50 mg	LGC	-	492.7	492.7	99.04	0	10.32	10	1022.09	Acetonitrile	Freezer
340	Pesticides	Omethoate	[1113-02-6]	In	Omethoate	[1113-02-6]	Pesti Mix 1	DRE-XA15730000AC	1046816AC	100 µg/mL	1 mL	LGC	Acetone	-	-	-	-	-	-	100	Acetone	Freezer
341	Pesticides	Orbencarb	[34622-58-7]	In	Orbencarb	[34622-58-7]	Pesti Mix 1	DRE-CA15740000	G174272	Powder	100 mg	LGC	-	257.78	257.78	99.57	0	11.74	10	1168.95	Acetonitrile	Freezer
342	Pesticides	Oryzalin	[19044-88-3]	In	Oryzalin	[19044-88-3]	Pesti Mix 2	DRE-C15750000	G164617	Powder	100 mg	LGC	-	346.36	346.36	98.69	0	9.16	10	904	Acetonitrile	Freezer
343	Pesticides	Oxadiargyl	[39807-15-3]	In	Oxadiargyl	[39807-15-3]	Pesti Mix 2	DRE-L15758000AL	167059AL	10 µg/mL	10 mL	LGC	Acetonitrile	-	-	-	-	-	-	10	Acetonitrile	Freezer
344	Pesticides	Oxadiazon	[19666-30-9]	In	Oxadiazon	[19666-30-9]	Pesti Mix 2	DRE-XA15760000CY	H1004268CY	100 µg/mL	1 mL	LGC	Cyclohexane	-	-	-	-	-	-	100	Cyclohexane	Freezer
345	Pesticides	Oxadixyl	[77732-09-3]	In	Oxadixyl	[77732-09-3]	Pesti Mix 2	DRE-XA15770000AC	1046838AC	100 µg/mL	1 mL	LGC	Acetone	-	-	-	-	-	-	100	Acetone	Freezer
346	Pesticides	Oxamyl	[23135-22-0]	In	Oxamyl	[23135-22-0]	Pesti Mix 2	DRE-L15780000MB	990469MB	10 µg/mL	10 mL	LGC	Methyl-tert-butyl ether	-	-	-	-	-	-	10	Methyl-tert-butyl ether	Freezer
347	Pesticides	Oxamyl-oxime	[30558-43-1]	In	Oxamyl-oxime	[30558-43-1]	Pesti Mix 2	DRE-LA15780500AL	1046267AL	10 µg/mL	10 mL	LGC	Acetonitrile	-	-	-	-	-	-	10	Acetonitrile	Freezer
348	Pesticides	Oxydemeton-methyl (Demeton-S-methyl sulfoxide LGC)	[301-12-2]	In	Oxydemeton-methyl	[301-12-2]	Pesti Mix 2	DRE-L12145000AL	993080AL	10 µg/mL	10 mL	LGC	Acetonitrile	-	-	-	-	-	-	10	Acetonitrile	Freezer
349	Pesticides	Paclobutrazol	[76738-62-0]	In	Paclobutrazol	[76738-62-0]	Pesti Mix 2	DRE-XA15840000AL	661084AL	100 µg/mL	1 mL	LGC	Acetonitrile	-	-	-	-	-	-	100	Acetonitrile	Freezer
350	Pesticides	Paraoxon-ethyl	[311-45-5]	In	Paraoxon-ethyl	[311-45-5]	Pesti Mix 1	DRE-XA15850000CY	H1026324CY	100 µg/mL	1 mL	LGC	Cyclohexane	-	-	-	-	-	-	100	Cyclohexane	Freezer
351	Pesticides	Paraoxon-methyl	[950-35-6]	In	Paraoxon-methyl	[950-35-6]	Pesti Mix 1	DRE-L15860000IO	832766IO	10 µg/mL	10 mL	LGC	Isooctane	-	-	-	-	-	-	10	Isooctane	Freezer
352	Pesticides	Pencycuron	[66063-05-6]	In	Pencycuron	[66063-05-6]	Pesti Mix 1	DRE-C15920000	G168480	Powder	100 mg	LGC	-	328.84	328.84	99.51	0	8.56	10	851.806	Acetonitrile	Freezer
353	Pesticides	Pendimethalin	[40487-42-1]	In	Pendimethalin	[40487-42-1]	Pesti Mix 2	DRE-XA15930000CY	H1063204CY	100 µg/mL	1 mL	LGC	Cyclohexane	-	-	-	-	-	-	100	Cyclohexane	Freezer
354	Pesticides	Pentachlorophenol	[87-86-5]	In	Pentachlorophenol	[87-86-5]	Nestlé PestiMix D	DRE-XA15970000ME	H446388ME	100 µg/mL	1 mL	LGC	Methanol	-	-	-	-	-	-	100	Methanol	Freezer
355	Pesticides	Phenmedipham	[13684-63-4]	In	Phenmedipham	[13684-63-4]	Pesti Mix 2	DRE-C16020000	G1009421	Powder	100 mg	LGC	-	300.31	300.31	98.7	0	8.85	10	873.495	Acetonitrile	Freezer
356	Pesticides	Phenothrin	[26002-80-2]	In	Phenothrin	[26002-80-2]	Pesti Mix 2	DRE-L16040000IO	832799IO	10 µg/mL	10 mL	LGC	Isooctane	-	-	-	-	-	-	10	Isooctane	Freezer
357	Pesticides	Phenthoate	[2597-03-7]	In	Phenthoate	[2597-03-7]	Pesti Mix 1	DRE-XA16050000IO	1042000IO	100 µg/mL	1 mL	LGC	Isooctane	-	-	-	-	-	-	100	Isooctane	Freezer
358	Pesticides	Phorate	[298-02-2]	In	Phorate	[298-02-2]	Pesti Mix 1	DRE-XA16080000CY	H975639CY	100 µg/mL	1 mL	LGC	Cyclohexane	-	-	-	-	-	-	100	Cyclohexane	Freezer
359	Pesticides	Phorate oxon	[2600-69-3]	In	Phorate-oxon	[2600-69-3]	Pesti Mix 2	DRE-XA16085000CY	H991060CY	100 µg/mL	1 mL	LGC	Cyclohexane	-	-	-	-	-	-	100	Cyclohexane	Freezer
360	Pesticides	Phorate sulfone	[2588-04-7]	In	Phorate-sulfone	[2588-04-7]	Pesti Mix 3	DRE-L16088000CY	00302CY	10 µg/mL	10 mL	LGC	Cyclohexane	-	-	-	-	-	-	10	Cyclohexane	Freezer
361	Pesticides	Phorate sulfoxide	[2588-03-6]	In	Phorate sulfoxide	[2588-03-6]	Pesti Mix 3	DRE-L16089000CY	168561CY	10 µg/mL	10 mL	LGC	Cyclohexane	-	-	-	-	-	-	10	Cyclohexane	Freezer
362	Pesticides	Phorate-oxon-sulfone	[2588-06-9]	In	Phorate-oxon-sulfone	[2588-06-9]	Pesti Mix 3	DRE-XA16085500CY	H994734CY	100 µg/mL	1 mL	LGC	Cyclohexane	-	-	-	-	-	-	100	Cyclohexane	Freezer
363	Pesticides	Phosalone	[2310-17-0]	In	Phosalone	[2310-17-0]	Pesti Mix 1	DRE-XA16100000CY	1063207CY	100 µg/mL	1 mL	LGC	Cyclohexane	-	-	-	-	-	-	100	Cyclohexane	Freezer
364	Pesticides	Phosmet	[732-11-6]	In	Phosmet	[732-11-6]	Pesti Mix 1	DRE-XA16120000CY	H976529CY	100 µg/mL	1 mL	LGC	Cyclohexane	-	-	-	-	-	-	100	Cyclohexane	Freezer
365	Pesticides	Phosmet-oxon	[3735-33-9]	In	Phosmet-oxon	[3735-33-9]	Pesti Mix 4	DRE-XA16125000IO	H1028269IO	100 µg/mL	1 mL	LGC	Isooctane	-	-	-	-	-	-	100	Isooctane	Freezer
366	Pesticides	Phosphamidon	[13171-21-6]	In	Phosphamidon	[13171-21-6]	Pesti Mix 1	DRE-XA16140000CY	H996394CY	100 µg/mL	1 mL	LGC	Cyclohexane	-	-	-	-	-	-	100	Cyclohexane	Freezer
367	Pesticides	Phoxim	[14816-18-3]	In	Phoxim	[14816-18-3]	Pesti Mix 1	DRE-XA16150000CY	H9765530CY	100 µg/mL	1 mL	LGC	Cyclohexane	-	-	-	-	-	-	100	Cyclohexane	Freezer
368	Pesticides	Picolinafen	[137641-05-5]	In	Picolinafen	[137641-05-5]	Pesti Mix 2	DRE-L16205000AL	153633AL	10 µg/mL	10 mL	LGC	Acetonitrile	-	-	-	-	-	-	10	Acetonitrile	Freezer
369	Pesticides	Picoxystrobin	[117428-22-5]	In	Picoxystrobin	[117428-22-5]	Pesti Mix 2	DRE-C16206000	G1018524	Powder	100 mg	LGC	-	367.32	367.32	99.04	0	10.71	10	1060.72	Acetonitrile	Freezer
370	Pesticides	Piperophos	[24151-93-7]	In	Piperophos	[24151-93-7]	Pesti Mix 1	DRE-L16241000IO	1009612IO	10 µg/mL	10 mL	LGC	Isooctane	-	-	-	-	-	-	10	Isooctane	Freezer
371	Pesticides	Pirimicarb	[23103-98-2]	In	Pirimicarb	[23103-98-2]	Pesti Mix 1	DRE-XA16250000AL	H1080360AL	100 µg/mL	1 mL	LGC	Acetonitrile	-	-	-	-	-	-	100	Acetonitrile	Freezer
372	Pesticides	Pirimicarb-desmethyl	[30614-22-3]	In	Pirimicarb-desmethyl	[30614-22-3]	Pesti Mix 1	DRE-LA16251000AL	175060AL	10 µg/mL	10 mL	LGC	Acetonitrile	-	-	-	-	-	-	10	Acetonitrile	Freezer
373	Pesticides	Pirimicarb-desmethyl-formamido	[27218-04-8]	In	Pirimicarb-desmethyl-formamido	[27218-04-8]	Pesti Mix 1	DRE-CA16251300	G979335	Powder	10 mg	LGC	-	252.27	252.27	99.26	0.31	9.83	10	975.726	Acetonitrile-MeOH (1:1)	Freezer
374	Pesticides	Pirimiphos-ethyl	[23505-41-1]	In	Pirimiphos-ethyl	[23505-41-1]	Pesti Mix 1	DRE-XA16260000CY	978892CY	100 µg/mL	1 mL	LGC	Cyclohexane	-	-	-	-	-	-	100	Cyclohexane	Freezer
375	Pesticides	Pretilachlor	[51218-49-6]	In	Pretilachlor	[51218-49-6]	Pesti Mix 2	DRE-L16287000CY	H977035CY	10 µg/mL	10 mL	LGC	Cyclohexane	-	-	-	-	-	-	10	Cyclohexane	Freezer
376	Pesticides	Prochloraz	[67747-09-5]	In	Prochloraz	[67747-09-5]	Pesti Mix 2	DRE-XA16290000AL	661088AL	100 µg/mL	1 mL	LGC	Acetonitrile	-	-	-	-	-	-	100	Acetonitrile	Freezer
377	Pesticides	Profenofos	[41198-08-7]	In	Profenofos	[41198-08-7]	Pesti Mix 1	DRE-XA16330000CY	979176CY	100 µg/mL	1 mL	LGC	Cyclohexane	-	-	-	-	-	-	100	Cyclohexane	Freezer
378	Pesticides	Promecarb	[2631-37-0]	In	Promecarb	[2631-37-0]	Pesti Mix 1	DRE-XA16350000CY	738518CY	100 µg/mL	1 mL	LGC	Cyclohexane	-	-	-	-	-	-	100	Cyclohexane	Freezer
379	Pesticides	Prometryn	[7287-19-6]	In	Prometryn	[7287-19-6]	Pesti Mix 1	DRE-XA16370000AL	H996404AL	100 µg/mL	1 mL	LGC	Acetonitrile	-	-	-	-	-	-	100	Acetonitrile	Freezer
381	Pesticides	Propanil	[709-98-8]	In	Propanil	[709-98-8]	Pesti Mix 2	DRE-L16410000AL	108567AL	10 µg/mL	10 mL	LGC	Acetonitrile	-	-	-	-	-	-	10	Acetonitrile	Freezer
382	Pesticides	Propaphos	[7292-16-2]	In	Propaphos	[7292-16-2]	Pesti Mix 2	DRE-L16420000IO	167623IO	10 µg/mL	10 mL	LGC	Isooctane	-	-	-	-	-	-	10	Isooctane	Freezer
383	Pesticides	Propaquizafop	[111479-05-1]	In	Propaquizafop	[111479-05-1]	Pesti Mix 1	DRE-L16425000CY	1028210CY	10 µg/mL	10 mL	LGC	Cyclohexane	-	-	-	-	-	-	10	Cyclohexane	Freezer
384	Pesticides	Propargite	[2312-35-8]	In	Propargite	[2312-35-8]	Pesti Mix 1	DRE-XA16430000IO	661089IO	100 µg/mL	1 mL	LGC	Isooctane	-	-	-	-	-	-	100	Isooctane	Freezer
385	Pesticides	Propham	[122-42-9]	In	Propham	[122-42-9]	Pesti Mix 1	DRE-XA16470000AL	169288AL	100 µg/mL	1 mL	LGC	Acetonitrile	-	-	-	-	-	-	100	Acetonitrile	Freezer
386	Pesticides	Propiconazole	[60207-90-1]	In	Propiconazole	[60207-90-1]	Pesti Mix 2	DRE-XA16480000AL	661090AL	100 µg/mL	1 mL	LGC	Acetonitrile	-	-	-	-	-	-	100	Acetonitrile	Freezer
387	Pesticides	Propoxur	[114-26-1]	In	Propoxur	[114-26-1]	Pesti Mix 2	DRE-C16500000	G451304	Powder	250 mg	LGC	-	209.25	209.25	99.9	0	9	10	899.1	Acetonitrile	Freezer
388	Pesticides	Propoxycarbazone sodium	[181274-15-7 (Free:145026-81-9)]	In	Propoxycarbazone sodium	[181274-15-7 (Free: 145026-81-9)]	Nestlé PestiMix D	DRE-XA16500500AL	149268AL	100 µg/mL	1 mL	LGC	Acetonitrile	-	-	-	-	-	-	100	Acetonitrile	Freezer
389	Pesticides	Proquinazid	[189278-12-4]	In	Proquinazid	[189278-12-4]	Pesti Mix 2	DRE-L16542000CY	1012504CY	10 µg/mL	10 mL	LGC	Cyclohexane	-	-	-	-	-	-	10	Cyclohexane	Freezer
390	Pesticides	Prosulfocarb	[52888-80-9]	In	Prosulfocarb	[52888-80-9]	Pesti Mix 1	DRE-L16545000AL	H1041512AL	10 µg/mL	10 mL	LGC	Acetonitrile	-	-	-	-	-	-	10	Acetonitrile	Freezer
391	Pesticides	Prosulfuron	[94125-34-5]	In	Prosulfuron	[94125-34-5]	Pesti Mix 1	DRE-C16546000	G1062906	Powder	100 mg	LGC	-	419.38	419.38	99.44	0	8.38	10	833.307	Acetonitrile	Freezer
392	Pesticides	Prothioconazole	[178928-70-6]	In	Prothioconazole	[178928-70-6]	Pesti Mix 5	DRE-L16555000AL	1067791AL	10 µg/mL	10 mL	LGC	Acetonitrile	-	-	-	-	-	-	10	Acetonitrile	Freezer
393	Pesticides	Prothioconazole-desthio	[120983-64-4]	In	Prothioconazole-desthio	[120983-64-4]	Pesti Mix 2	DRE-L16555500AL	993349AL	10 µg/mL	10 mL	LGC	Acetonitrile	-	-	-	-	-	-	10	Acetonitrile	Freezer
395	Pesticides	Pymetrozine	[123312-89-0]	In	Pymetrozine	[123312-89-0]	Pesti Mix 5	DRE-L16587000ME	1058816ME	10 µg/mL	10 mL	LGC	Methanol	-	-	-	-	-	-	10	Methanol	Freezer
396	Pesticides	Pyracarbolid	[24691-76-7]	In	Pyracarbolid	[24691-76-7]	Pesti Mix 1	DRE-C16590000	G1015225	Powder	100 mg	LGC	-	217.26	217.26	99.2	0.33	11.56	10	1146.75	Acetonitrile	Freezer
397	Pesticides	Pyraclostrobin	[175013-18-0]	In	Pyraclostrobin	[175013-18-0]	Pesti Mix 2	DRE-L16595000AL	766064AL	10 µg/mL	10 mL	LGC	Acetonitrile	-	-	-	-	-	-	10	Acetonitrile	Freezer
398	Pesticides	Pyraflufen-ethyl	[129630-19-9]	In	Pyraflufen-ethyl	[129630-19-9]	Pesti Mix 2	DRE-L16597000CY	1016630CY	10 µg/mL	10 mL	LGC	Cyclohexane	-	-	-	-	-	-	10	Cyclohexane	Freezer
399	Pesticides	Pyrethrin I (pure)	[8003-34-7 (technical)]	In	Pyrethrin I	[121-21-1 (Mixture 8003-34-7)]	Pesti Mix 4	DRE-XA16621000CY	H1018329CY	100 µg/mL	1 mL	LGC	Cyclohexane	-	-	-	-	-	-	100	Cyclohexane	Freezer
400	Pesticides	Pyrethrin I+II (technical mixture)	[8003-34-7 (technical)]	In	Pyrethrin II	[121-29-9 (Mixture 8003-34-7)]	Pesti Mix 4	DRE-L16620000AL	1009630AL	10 µg/mL	10 mL	LGC	Acetonitrile	-	-	-	-	-	-	10	Acetonitrile	Freezer
401	Pesticides	Pyridalyl	[179101-81-6]	In	Pyridalyl	[179101-81-6]	Pesti Mix 2	DRE-XA16629000CY	1018331CY	100 µg/mL	1 mL	LGC	Cyclohexane	-	-	-	-	-	-	100	Cyclohexane	Freezer
402	Pesticides	Pyridaphenthion	[119-12-0]	In	Pyridaphenthion	[119-12-0]	Pesti Mix 1	DRE-XA16630000CY	168638CY	100 µg/mL	1 mL	LGC	Cyclohexane	-	-	-	-	-	-	100	Cyclohexane	Freezer
403	Pesticides	Pyrimethanil	[53112-28-0]	In	Pyrimethanil	[53112-28-0]	Pesti Mix 2	DRE-XA16658500ME	979177ME	100 µg/mL	1 mL	LGC	Methanol	-	-	-	-	-	-	100	Methanol	Freezer
404	Pesticides	Pyriproxyfen	[95737-68-1]	In	Pyriproxyfen	[95737-68-1]	Pesti Mix 1	DRE-XA16662500AL	H1058885AL	100 µg/mL	1 mL	LGC	Acetonitrile	-	-	-	-	-	-	100	Acetonitrile	Freezer
405	Pesticides	Quinalphos	[13593-03-8]	In	Quinalphos	[13593-03-8]	Pesti Mix 1	DRE-L16700000CY	1058818CY	10 µg/mL	10 mL	LGC	Cyclohexane	-	-	-	-	-	-	10	Cyclohexane	Freezer
406	Pesticides	Quinclorac	[84087-01-4]	In	Quinclorac	[84087-01-4]	Pesti Mix 1	DRE-L16705000AL	H996201AL	10 µg/mL	10 mL	LGC	Acetonitrile	-	-	-	-	-	-	10	Acetonitrile	Freezer
407	Pesticides	Quinthiophos	[1776-83-6]	In	Quinthiophos	[1776-83-6]	Nestlé PestiMix A	DRE-C16720000	1090006	Powder	25 mg	LGC	-	329.35	329.35	98.9	0	7.73	10	764.497	Acetonitrile	Freezer
408	Pesticides	Resmethrin	[10453-86-8]	In	Resmethrin and Bioresmethrin	[10453-86-8, 28434-01-7]	Pesti Mix 2	DRE-L16810000CY	173827CY	10 µg/mL	10 mL	LGC	Cyclohexane	-	-	-	-	-	-	10	Cyclohexane	Freezer
409	Pesticides	Rotenone	[83-79-4]	In	Rotenone	[83-79-4]	Pesti Mix 1	DRE-C16820000	G451914	Powder	250 mg	LGC	-	394.42	394.42	99.3	0	8.11	10	805.323	Acetonitrile	Freezer
410	Pesticides	Saflufenacil	[372137-35-4]	In	Saflufenacil	[372137-35-4]	Pesti Mix 3	DRE-C16901600	G148624	Powder	100 mg	LGC	-	500.85	500.85	94.22	3.34	10.37	10	977.061	Acetonitrile	Freezer
411	Pesticides	Secbumeton	[26259-45-0]	In	Secbumeton	[26259-45-0]	Pesti Mix 4	DRE-C16930000	G738430	Powder	250 mg	LGC	-	225.3	225.3	94.83	0.38	9.62	10	912.265	Acetonitrile	Freezer
412	Pesticides	Selamectin	[220119-17-5 (165108-07-6)]	In	Selamectin	[165108-07-6]	Pesti Mix 2	DRE-C16931500	1025551	Powder	10 mg	LGC	-	769.96	769.96	93.4	2.6	8.7	10	812.58	Acetonitrile	Freezer
413	Pesticides	Sethoxydim	[74051-80-2]	In	Sethoxydim	[74051-80-2]	Pesti Mix 3	DRE-C16940000	1038979	Powder	10 mg	LGC	-	327.48	327.48	93.9	0.3	8.49	10	797.211	Acetonitrile-MeOH (1:1)	Freezer
414	Pesticides	Siduron	[1982-49-6]	In	Siduron	[1982-49-6]	Pesti Mix 1	DRE-C16945000	G163590	Powder	100 mg	LGC	-	232.33	232.33	99.13	0.22	14.6	10	1447.3	Acetonitrile	Freezer
415	Pesticides	Silafluofen	[105024-66-6]	In	Silafluofen	[105024-66-6]	Nestlé PestiMix A	DRE-C16946000	G153922	Powder	100 mg	LGC	-	408.58	408.58	96.04	0	11.16	10	1071.81	Acetonitrile	Freezer
416	Pesticides	Simazine	[122-34-9]	In	Simazine	[122-34-9]	Pesti Mix 1	DRE-XA16950000AL	H1046866AL	100 µg/mL	1 mL	LGC	Acetonitrile	-	-	-	-	-	-	100	Acetonitrile	Freezer
417	Pesticides	Simetryn	[1014-70-6]	In	Simetryn	[1014-70-6]	Pesti Mix 1	DRE-XA16970000CY	168428CY	100 µg/mL	1 mL	LGC	Cyclohexane	-	-	-	-	-	-	100	Cyclohexane	Freezer
418	Pesticides	Spinetoram - mixture J and L	[935545-74-7 (187166-40-1 pure)]	In	Spinetoram J (from Spinetoram)	[187166-40-1 (mixture 935545-74-7)]	Pesti Mix 1	DRE-C16972770	G1009808	Powder	100 mg	LGC	-	747.9	747.9	94.2	0.25	8.77	10	826.134	Acetonitrile	Freezer
418	Pesticides	Spinetoram - mixture J and L	[935545-74-7 (187166-40-1 pure)]	In	Spinetoram L (from Spinetoram)	[187166-15-0 (mixture 935545-74-7)]	Pesti Mix 1	-	-	-	-	-	-
419	Pesticides	Spinosad (Mixture Spinosyn A & D)	[168316-95-8]	In	Spinosyn A (from Spinosad)	[131929-60-7 (mixture 168313-95-8)]	Pesti Mix 1	DRE-L16972830AL	H1041514AL	10 µg/mL	10 mL	LGC	Acetonitrile	-	-	-	-	-	-	10	Acetonitrile	Freezer
419	Pesticides	Spinosad (Mixture Spinosyn A & D)	[168316-95-8]	In	Spinosyn D (from Spinosad)	[131929-63-0 (mixture 168313-95-8)]	Pesti Mix 1	-	-	-	-	-	-
420	Pesticides	Spirodiclofen	[148477-71-8]	In	Spirodiclofen	[148477-71-8]	Pesti Mix 1	DRE-L16972950CY	993312CY	10 µg/mL	10 mL	LGC	Cyclohexane	-	-	-	-	-	-	10	Cyclohexane	Freezer
421	Pesticides	Spiromesifen	[283594-90-1]	In	Spiromesifen	[283594-90-1]	Pesti Mix 1	DRE-L16972970CY	1063114CY	10 µg/mL	10 mL	LGC	Cyclohexane	-	-	-	-	-	-	10	Cyclohexane	Freezer
422	Pesticides	Spirotetramat	[203313-25-1]	In	Spirotetramat	[203313-25-1]	Pesti Mix 2	DRE-C16972985	G1031274	Powder	100 mg	LGC	-	373.44	373.44	98.86	0.11	9.45	10	934.227	Acetonitrile	Freezer
423	Pesticides	Spirotetramat-enol	[203312-38-3]	In	Spirotetramat-enol	[203312-38-3]	Nestlé PestiMix A	DRE-C16972990	G171818	Powder	10 mg	LGC	-	301.39	301.39	99.12	0	7.75	10	768.18	Acetonitrile	Freezer
424	Pesticides	Spirotetramat-enol-glucoside	[1172614-86-6]	In	Spirotetramat-enol-glucoside	[1172614-86-6]	Pesti Mix 5	DRE-LA16972993AL	993069AL	10 µg/mL	10 mL	LGC	Acetonitrile	-	-	-	-	-	-	10	Acetonitrile	Freezer
425	Pesticides	Spirotetramat-keto-hydroxy	[1172134-11-0]	In	Spirotetramat-keto-hydroxy	[1172134-11-0]	Nestlé PestiMix A	DRE-C16972996	G1040869	Powder	10 mg	LGC	-	317.38	317.38	94.24	4.71	9.49	10	894.338	Acetonitrile	Freezer
426	Pesticides	Spirotetramat-monohydroxy	[1172134-12-1]	In	Spirotetramat-monohydroxy	[1172134-12-1]	Pesti Mix 2	DRE-LA16972998AL	990494AL	10 µg/mL	10 mL	LGC	Acetonitrile	-	-	-	-	-	-	10	Acetonitrile	Freezer
427	Pesticides	Spiroxamine	[118134-30-8]	In	Spiroxamine	[118134-30-8]	Pesti Mix 1	DRE-L16973000AL	1009632AL	10 µg/mL	10 mL	LGC	Acetonitrile	-	-	-	-	-	-	10	Acetonitrile	Freezer
428	Pesticides	Sulfentrazone	[122836-35-5]	In	Sulfentrazone	[122836-35-5]	Pesti Mix 2	DRE-L17000300AL	980969AL	10 µg/mL	10 mL	LGC	Acetonitrile	-	-	-	-	-	-	10	Acetonitrile	Freezer
429	Pesticides	Sulfosulfuron	[141776-32-1]	In	Sulfosulfuron	[141776-32-1]	Pesti Mix 2	DRE-C17009500	G140943	Powder	100 mg	LGC	-	470.48	470.48	96.1	0	8.78	10	843.758	Acetonitrile	Freezer
430	Pesticides	Sulfotep	[3689-24-5]	In	Sulfotep	[3689-24-5]	Pesti Mix 1	DRE-L17010000IO	1041515IO	10 µg/mL	10 mL	LGC	Isooctane	-	-	-	-	-	-	10	Isooctane	Freezer
431	Pesticides	Sulfoxaflor	[946578-00-3]	In	Sulfoxaflor	[946578-00-3]	Pesti Mix 4	DRE-A17015000AL-100	1-1075044AL	100 µg/mL	1 mL	LGC	Acetonitrile	-	-	-	-	-	-	100	Acetonitrile	Freezer
432	Pesticides	Sulprofos	[35400-43-2]	Out	Sulprofos	[35400-43-2]	Nestlé PestiMix D	DRE-XA17030000CY	00214CY	100 µg/mL	1 mL	LGC	Cyclohexane	-	-	-	-	-	-	100	Cyclohexane	Freezer
433	Pesticides	Tebuconazole	[107534-96-3]	In	Tebuconazole	[107534-96-3]	Pesti Mix 1	DRE-XA17178700AL	H1031145AL	100 µg/mL	1 mL	LGC	Acetonitrile	-	-	-	-	-	-	100	Acetonitrile	Freezer
434	Pesticides	Tebufenozide	[112410-23-8]	In	Tebufenozide	[112410-23-8]	Pesti Mix 1	DRE-XA17178800AC	172683AC	100 µg/mL	1 mL	LGC	Acetone	-	-	-	-	-	-	100	Acetone	Freezer
435	Pesticides	Tebufenpyrad	[119168-77-3]	In	Tebufenpyrad	[119168-77-3]	Pesti Mix 1	DRE-XA17179300CY	1017381CY	100 µg/mL	1 mL	LGC	Cyclohexane	-	-	-	-	-	-	100	Cyclohexane	Freezer
436	Pesticides	Tebutam	[35256-85-0]	In	Tebutam	[35256-85-0]	Pesti Mix 2	DRE-L17180000CY	167668CY	10 µg/mL	10 mL	LGC	Cyclohexane	-	-	-	-	-	-	10	Cyclohexane	Freezer
437	Pesticides	Tebuthiuron	[34014-18-1]	In	Tebuthiuron	[34014-18-1]	Pesti Mix 1	DRE-L17190000AL	147249AL	10 µg/mL	10 mL	LGC	Acetonitrile	-	-	-	-	-	-	10	Acetonitrile	Freezer
438	Pesticides	Teflubenzuron	[83121-18-0]	In	Teflubenzuron	[83121-18-0]	Pesti Mix 2	DRE-C17210000	G171103	Powder	250 mg	LGC	-	381.11	381.11	96.53	0	9.23	10	890.972	Acetonitrile	Freezer
439	Pesticides	Temephos	[3383-96-8]	In	Temephos	[3383-96-8]	Pesti Mix 1	DRE-L17220000CY	1058819CY	10 µg/mL	10 mL	LGC	Cyclohexane	-	-	-	-	-	-	10	Cyclohexane	Freezer
440	Pesticides	TEPP	[107-49-3]	In	TEPP	[107-49-3]	Pesti Mix 3	DRE-C17240000	G1022387	Powder	50 mg	LGC	-	290.19	290.19	98.62	0.28	11.1	10	1094.68	Acetonitrile	Freezer
441	Pesticides	Tepraloxydim	[149979-41-9]	In	Tepraloxydim	[149979-41-9]	Pesti Mix 1	DRE-L17245000CY	167688CY	10 µg/mL	10 mL	LGC	Cyclohexane	-	-	-	-	-	-	10	Cyclohexane	Freezer
442	Pesticides	Terbufos	[13071-79-9]	In	Terbufos	[13071-79-9]	Pesti Mix 1	DRE-L17270000AL	H1075111AL	10 µg/mL	10 mL	LGC	Acetonitrile	-	-	-	-	-	-	10	Acetonitrile	Freezer
443	Pesticides	Terbufos-sulfone	[56070-16-7]	In	Terbufos-sulfone	[56070-16-7]	Pesti Mix 2	DRE-C17270400	G1018802	Powder	50 mg	LGC	-	320.43	320.43	98.37	0	11.61	10	1142.08	Acetonitrile	Freezer
444	Pesticides	Terbufos-sulfoxide	[10548-10-4]	In	Terbufos-sulfoxide	[10548-10-4]	Pesti Mix 2	DRE-C17270500	G1061563	Powder	50 mg	LGC	-	304	304	96.26	1.98	15.51	10	1492.99	Acetonitrile	Freezer
445	Pesticides	Terbumeton	[33693-04-8]	In	Terbumeton	[33693-04-8]	Pesti Mix 1	DRE-L17290000CY	157673CY	10 µg/mL	10 mL	LGC	Cyclohexane	-	-	-	-	-	-	10	Cyclohexane	Freezer
446	Pesticides	Terbuthylazine	[5915-41-3]	In	Terbuthylazine	[5915-41-3]	Pesti Mix 1	DRE-XA17300000AC	161891AC	100 µg/mL	1 mL	LGC	Acetone	-	-	-	-	-	-	100	Acetone	Freezer
447	Pesticides	Terbuthylazine-desethyl	[30125-63-4]	In	Terbuthylazine-desethyl	[30125-63-4]	Pesti Mix 1	DRE-XA17303000AL	987669AL	100 µg/mL	1 mL	LGC	Acetonitrile	-	-	-	-	-	-	100	Acetonitrile	Freezer
448	Pesticides	Terbutryn	[886-50-0]	In	Terbutryn	[886-50-0]	Pesti Mix 1	DRE-XA17320000AL	H1049997AL	100 µg/mL	1 mL	LGC	Acetonitrile	-	-	-	-	-	-	100	Acetonitrile	Freezer
449	Pesticides	Tetrachlorvinphos	[22248-79-9]	In	Tetrachlorvinphos	[22248-79-9]	Pesti Mix 1	DRE-L17390000IO	1028217IO	10 µg/mL	10 mL	LGC	Isooctane	-	-	-	-	-	-	10	Isooctane	Freezer
450	Pesticides	Tetraconazole	[112281-77-3]	In	Tetraconazole	[112281-77-3]	Pesti Mix 2	DRE-XA17395000ME	1012169ME	100 µg/mL	1 mL	LGC	Methanol	-	-	-	-	-	-	100	Methanol	Freezer
451	Pesticides	Tetramethrin	[7696-12-0]	In	Tetramethrin	[7696-12-0]	Pesti Mix 2	DRE-L17410000CY	1046137CY	10 µg/mL	10 mL	LGC	Cyclohexane	-	-	-	-	-	-	10	Cyclohexane	Freezer
452	Pesticides	Thiabendazole	[148-79-8]	In	Thiabendazole	[148-79-8]	Pesti Mix 1	DRE-XA17450000ME	H80124ME	100 µg/mL	1 mL	LGC	Methanol	-	-	-	-	-	-	100	Methanol	Freezer
453	Pesticides	Thiacloprid	[111988-49-9]	In	Thiacloprid	[111988-49-9]	Pesti Mix 1	DRE-L17451000AL	H1075225AL	10 µg/mL	10 mL	LGC	Acetonitrile	-	-	-	-	-	-	10	Acetonitrile	Freezer
454	Pesticides	Thiametoxam	[153719-23-4]	In	Thiamethoxam	[153719-23-4]	Pesti Mix 1	DRE-GA17453000AL	G995299AL	100 µg/mL	1 mL	LGC	Acetonitrile	-	-	-	-	-	-	100	Acetonitrile	Freezer
455	Pesticides	Thidiazuron	[51707-55-2]	In	Thidiazuron	[51707-55-2]	Pesti Mix 1	DRE-C17465000	G687087	Powder	250 mg	LGC	-	220.25	220.25	99.36	0.14	11.33	10	1125.75	Acetonitrile	Freezer
456	Pesticides	Thiencarbazone-methyl	[317815-83-1]	In	Thiencarbazone-methyl	[317815-83-1]	Pesti Mix 5	DRE-C17465500	G164607	Powder	100 mg	LGC	-	390.38	390.38	99.02	0.1	10.07	10	997.131	Acetonitrile	Freezer
457	Pesticides	Thifensulfuron-methyl	[79277-27-3]	In	Thifensulfuron-methyl	[79277-27-3]	Pesti Mix 1	DRE-C17466000	G1023635	Powder	100 mg	LGC	-	387.39	387.39	99.11	0.28	8.91	10	883.07	Acetonitrile	Freezer
458	Pesticides	Thiobencarb	[28249-77-6]	In	Thiobencarb	[28249-77-6]	Pesti Mix 1	DRE-L17470000CY	H1025373CY	10 µg/mL	10 mL	LGC	Cyclohexane	-	-	-	-	-	-	10	Cyclohexane	Freezer
459	Pesticides	Thiodicarb	[59669-26-0]	In	Thiodicarb	[59669-26-0]	Pesti Mix 1	DRE-C17490000	G145972	Powder	100 mg	LGC	-	354.46	354.46	97.38	0	9.85	10	959.193	Acetonitrile	Freezer
461	Pesticides	Thiofanox-Sulfone	[39184-59-3]	In	Thiofanox-sulfone	[39184-59-3]	Pesti Mix 2	DRE-C17505000	G988143	Powder	100 mg	LGC	-	250.31	250.31	98.51	0.33	8.26	10	813.693	Acetonitrile	Freezer
462	Pesticides	Thiofanox-sulfoxide	[39184-27-5]	In	Thiofanox-sulfoxide	[39184-27-5]	Pesti Mix 2	DRE-C17508000	G1020731	Powder	100 mg	LGC	-	234.32	234.32	99.26	0	14.35	10	1424.38	Acetonitrile	Freezer
463	Pesticides	Thiophanate-methyl	[23564-05-8]	In	Thiophanate-methyl	[23564-05-8]	Pesti Mix 5	DRE-C17545000	G1060823	Powder	250 mg	LGC	-	342.39	342.39	98.92	0	10.96	10	1084.16	Acetonitrile	Freezer
464	Pesticides	Tiocarbazil	[36756-79-3]	In	Tiocarbazil	[36756-79-3]	Pesti Mix 2	DRE-C17585000	G980075	Powder	100 mg	LGC	-	279.44	279.44	99.35	0	12.79	10	1270.69	Acetonitrile	Freezer
465	Pesticides	Tolclofos-Methyl	[57018-04-9]	In	Tolclofos-methyl	[57018-04-9]	Pesti Mix 1	DRE-L17590000CY	1063166CY	10 µg/mL	10 mL	LGC	Cyclohexane	-	-	-	-	-	-	10	Cyclohexane	Freezer
466	Pesticides	Tolfenpyrad	[129558-76-5]	In	Tolfenpyrad	[129558-76-5]	Pesti Mix 2	DRE-L17591500AL	H168052AL	10 µg/mL	10 mL	LGC	Acetonitrile	-	-	-	-	-	-	10	Acetonitrile	Freezer
468	Pesticides	Tralkoxydim	[87820-88-0]	In	Tralkoxydim	[87820-88-0]	Pesti Mix 2	DRE-C17605000	G164419	Powder	250 mg	LGC	-	329.44	329.44	99.87	0.13	10.74	10	1072.6	Acetonitrile	Freezer
469	Pesticides	Triadimefon	[43121-43-3]	In	Triadimefon	[43121-43-3]	Pesti Mix 2	DRE-L17610000AL	1058853AL	10 µg/mL	10 mL	LGC	Acetonitrile	-	-	-	-	-	-	10	Acetonitrile	Freezer
470	Pesticides	Triadimenol	[55219-65-3]	In	Triadimenol	[55219-65-3]	Pesti Mix 1	DRE-XA17620000CY	H996414CY	100 µg/mL	1 mL	LGC	Cyclohexane	-	-	-	-	-	-	100	Cyclohexane	Freezer
471	Pesticides	Tri-allate	[2303-17-5]	In	Tri-allate	[2303-17-5]	Pesti Mix 2	DRE-XA17630000AL	168443AL	100 µg/mL	1 mL	LGC	Acetonitrile	-	-	-	-	-	-	100	Acetonitrile	Freezer
472	Pesticides	Triasulfuron	[82097-50-5]	In	Triasulfuron	[82097-50-5]	Pesti Mix 1	DRE-C17648000	G163397	Powder	100 mg	LGC	-	401.82	401.82	98.19	0	9	10	883.71	Acetonitrile	Freezer
473	Pesticides	Triazamate	[112143-82-5]	In	Triazamate	[112143-82-5]	Pesti Mix 3	DRE-XA17648800CY	H1069439CY	100 µg/mL	1 mL	LGC	Cyclohexane	-	-	-	-	-	-	100	Cyclohexane	Freezer
474	Pesticides	Triazophos	[24017-47-8]	In	Triazophos	[24017-47-8]	Pesti Mix 1	DRE-XA17650000AC	H1042013AC	100 µg/mL	1 mL	LGC	Acetone	-	-	-	-	-	-	100	Acetone	Freezer
475	Pesticides	Triclopyr	[55335-06-3]	Out	Triclopyr	[55335-06-3]	Nestlé PestiMix D	DRE-XA17800000AC	996535AC	100 µg/mL	1 mL	LGC	Acetone	-	-	-	-	-	-	100	Acetone	Freezer
476	Pesticides	Tricyclazole	[41814-78-2]	In	Tricyclazole	[41814-78-2]	Pesti Mix 1	DRE-L17810000CY	H996205CY	10 µg/mL	10 mL	LGC	Cyclohexane	-	-	-	-	-	-	10	Cyclohexane	Freezer
477	Pesticides	Tridemorph	[81412-43-3]	In	Tridemorph	[81412-43-3]	Pesti Mix 1	DRE-L17820000IO	168827IO	10 µg/mL	10 mL	LGC	Isooctane	-	-	-	-	-	-	10	Isooctane	Freezer
478	Pesticides	Trietazine	[1912-26-1]	In	Trietazine	[1912-26-1]	Pesti Mix 1	DRE-L17830000AL	712086AL	10 µg/mL	10 mL	LGC	Acetonitrile	-	-	-	-	-	-	10	Acetonitrile	Freezer
479	Pesticides	Trifloxystrobin	[141517-21-7]	In	Trifloxystrobin	[141517-21-7]	Pesti Mix 1	DRE-L17842000CY	661056CY	10 µg/mL	10 mL	LGC	Cyclohexane	-	-	-	-	-	-	10	Cyclohexane	Freezer
480	Pesticides	Triflumizole	[68694-11-1]	In	Triflumizole	[68694-11-1]	Pesti Mix 2	DRE-L17844000IO	1028222IO	10 µg/mL	10 mL	LGC	Isooctane	-	-	-	-	-	-	10	Isooctane	Freezer
481	Pesticides	Triflumuron	[64628-44-0]	In	Triflumuron	[64628-44-0]	Pesti Mix 1	DRE-C17844300	G146877	Powder	100 mg	LGC	-	358.7	358.7	98.87	0	9.99	10	987.711	Acetonitrile	Freezer
482	Pesticides	Triforine	[26644-46-2]	In	Triforine	[26644-46-2]	Pesti Mix 2	DRE-C17860000	976942	Powder	250 mg	LGC	-	434.96	434.96	85.5	0	9.07	10	775.485	Acetonitrile	Freezer
484	Pesticides	Triticonazole	[131983-72-7]	In	Triticonazole	[131983-72-7]	Pesti Mix 2	DRE-L17894600IO	1069169IO	10 µg/mL	10 mL	LGC	Isooctane	-	-	-	-	-	-	10	Isooctane	Freezer
485	Pesticides	Tritosulfuron	[142469-14-5]	In	Tritosulfuron	[142469-14-5]	Pesti Mix 5	DRE-C17894700	G1030902	Powder	100 mg	LGC	-	445.3	445.3	99.06	0	11.75	10	1163.95	Acetonitrile	Freezer
486	Pesticides	Vamidothion	[2275-23-2]	In	Vamidothion	[2275-23-2]	Pesti Mix 1	DRE-XA17900000AL	753077AL	100 µg/mL	1 mL	LGC	Acetonitrile	-	-	-	-	-	-	100	Acetonitrile	Freezer
487	Pesticides	XMC (3,5-xylyl methylcarbamate)	[2655-14-3]	In	XMC	[2655-14-3]	Pesti Mix 1	DRE-L17943000CY	1022670CY	10 µg/mL	10 mL	LGC	Cyclohexane	-	-	-	-	-	-	10	Cyclohexane	Freezer
488	Pesticides	Z)-Dimethylvinphos	[67628-93-7 (2274-67-1)]	In	Dimethylvinphos	[2274-67-1]	Pesti Mix 2	DRE-C12765060	G171455	Powder	50 mg	LGC	-	331.52	331.52	99.85	0.13	11.17	10	1115.32	Acetonitrile	Freezer
489	Pesticides	Zoxamide	[156052-68-5]	In	Zoxamide	[156052-68-5]	Pesti Mix 1	DRE-C17980000	G1038119	Powder	100 mg	LGC	-	336.64	336.64	99.08	0.28	9.96	10	986.837	Acetonitrile	Freezer
490	Pesticides	1 -(3,4-Dichlorophenyl)-3-methyl urea	[3567-62-2]	In	1-(3-4-Dichlorophenyl)-3-methyl urea	[3567-62-2]	Pesti Mix 4	DRE-XA12471500AL	1075796AL	100 µg/mL	1 mL	LGC	Acetonitrile	-	-	-	-	-	-	100	Acetonitrile	Freezer
491	Pesticides	1 -(4-nitrophenyl)-3-propylure	[13141-86-1]	In	1-(4-nitrophenyl)-3-propylurea	[13141-86-1]	Pesti Mix 2	DRE-Q60004964 custum	2-H430948AL	100 µg/mL	1 mL	LGC	Acetonitrile	-	-	-	-	-	-	100	Acetonitrile	Freezer
494	Pesticides	2,6-dichlorobenzamide	[2008-58-4]	In	Dichlorobenzamide-2-6	[2008-58-4]	Pesti Mix 4	DRE-XA12355000AL	H167677AL	100 µg/mL	1 mL	LGC	Acetonitrile	-	-	-	-	-	-	100	Acetonitrile	Freezer
495	Pesticides	2,6-diethylaniline	[579-66-8]	In	Diethylaniline-2-6-	[579-66-8]	Pesti Mix 4	DRE-C12605000	G1063872	Powder	1 g	LGC	-	149.23	149.23	99.45	0.1	10.13	10	1007.43	Acetonitrile	Freezer
498	Pesticides	3,4,5-trimethacarb	[2686-99-9]	In	Trimethacarb-3-4-5	[2686-99-9]	Pesti Mix 3	DRE-L17874500CY	1018016CY	100 µg/mL	10 mL	LGC	Cyclohexane	-	-	-	-	-	-	100	Cyclohexane	Freezer
499	Pesticides	3,4-dichloroaniline	[95-76-1]	In	Dichloroaniline-3-4	[95-76-1]	Pesti Mix 4	DRE-XA12323400AL	H173897AL	100 µg/mL	1 mL	LGC	Acetonitrile	-	-	-	-	-	-	100	Acetonitrile	Freezer
501	Pesticides	Aconitine	[302-27-2]	In	Aconitine	[302-27-2]	Pesti Mix 3	DRE-Q60004957 custum	2-H430937AL	100 µg/mL	1 mL	LGC	Acetonitrile	-	-	-	-	-	-	100	Acetonitrile	Freezer
502	Pesticides	Akton	[1757-18-2]	In	Akton	[1757-18-2]	Pesti Mix 4	DRE-Q60004958 custum	2-H430938AL	100 µg/mL	1 mL	LGC	Acetonitrile	-	-	-	-	-	-	100	Acetonitrile	Freezer
503	Pesticides	Allethrin	[584-79-2]	In	Allethrin & Bioallethrin & Methothrin	[584-79-2, 28434-00-6, 34388-29-9]	Pesti Mix 2	DRE-CA10100000	G1095057	Powder	100 mg	LGC	-	302	302	93.65	0.28	9.84	10	921.516	Acetonitrile	Freezer
504	Pesticides	Alloxydim sodium	[55635-13-7 (Free 55634-91-8)]	In	Alloxydim sodium	[55635-13-7 (Free 55634-91-8)]	Pesti Mix 4	DRE-C10120000	163308	Powder	250 mg	LGC	-	323.4	345.37	84.2	0.3	9.74	10	767.939	H2O	Freezer
505	Pesticides	Alpha-cypermethrin	67375-30-8	In	Cypermethrins (as alpha-Cypermethrin)	[67375-30-8]	Pesti Mix 2	DRE-L11890100CY	451603CY	10 µg/mL	10 mL	LGC	Cyclohexane	-	-	-	-	-	-	10	Cyclohexane	Freezer
506	Pesticides	Ametryne	[834-12-8]	In	Ametryne	[834-12-8]	Pesti Mix 1	DRE-XA10150000AL	H170468AL	100 µg/mL	1 mL	LGC	Acetonitrile	-	-	-	-	-	-	100	Acetonitrile	Freezer
507	Pesticides	Amicarbazone	[129909-90-6]	In	Amicarbazone	[129909-90-6]	Pesti Mix 3	DRE-C10155000	G168153	Powder	10 mg	LGC	-	241.3	241.3	97.53	0.1	8.38	10	817.301	Water	Freezer
508	Pesticides	Ancymidol	[12771-68-5]	In	Ancymidol	[12771-68-5]	Pesti Mix 4	DRE-C10250000	G982695	Powder	100 mg	LGC	-	256.3	256.3	99.66	0.17	9.84	10	980.654	Acetonitrile	Freezer
509	Pesticides	Anilofos	[64249-01-0]	In	Anilofos	[64249-01-0]	Pesti Mix 3	DRE-L10264000IO	158071IO	10 µg/mL	10 mL	LGC	Isooctane	-	-	-	-	-	-	10	Isooctane	Freezer
510	Pesticides	Aspon (TM)	[3244-90-4]	In	Aspon	[3244-90-4]	Pesti Mix 3	DRE-C10305000	G1052061	Powder	10 mg	LGC	-	378.43	378.43	96.54	0.1	10	10	965.4	Ethanol	Freezer
511	Pesticides	Asulam	[3337-71-1]	In	Asulam	[3337-71-1]	Pesti Mix 3	DRE-L10310000AL	1045560AL	10 µg/mL	10 mL	LGC	Acetonitrile	-	-	-	-	-	-	10	Acetonitrile	Freezer
512	Pesticides	Atrazine desisopropyl	[1007-28-9]	In	Atrazine desisopropyl	[1007-28-9]	Pesti Mix 3	DRE-XA10332000AL	H1075782AL	100 µg/mL	1 mL	LGC	Acetonitrile	-	-	-	-	-	-	100	Acetonitrile	Freezer
514	Pesticides	Aziprotryne	[4658-28-0]	In	Aziprotryne	[4658-28-0]	Pesti Mix 4	DRE-C10380000	G169297	Powder	250 mg	LGC	-	225.27	225.27	98.87	0.34	10.43	10	1031.21	Acetonitrile	Freezer
515	Pesticides	Benazolin	[3813-05-6]	In	Benazolin	[3813-05-6]	Pesti Mix 3	DRE-XA10450000ME	1017301ME	100 µg/mL	1 mL	LGC	Methanol	-	-	-	-	-	-	100	Methanol	Freezer
517	Pesticides	Benfuresate	[68505-69-1]	In	Benfuresate	[68505-69-1]	Pesti Mix 3	DRE-C10476000	G1069441	Powder	100 mg	LGC	-	256	256	99.44	0.34	11.57	10	1150.52	Acetonitrile	Freezer
518	Pesticides	Benodanil	[15310-01-7]	In	Benodanil	[15310-01-7]	Pesti Mix 3	DRE-C10480000	G1097372	Powder	250 mg	LGC	-	323	323	99.14	0.38	10.64	10	1054.85	Acetonitrile	Freezer
519	Pesticides	Bentazon-methyl	[61592-45-8]	In	Bentazon-methyl	[61592-45-8]	Pesti Mix 4	DRE-L10512500AL	1080064AL	10 µg/mL	10 mL	LGC	Acetonitrile	-	-	-	-	-	-	10	Acetonitrile	Freezer
520	Pesticides	Benzthiazuron	[1929-88-0]	In	Benzthiazuron	[1929-88-0]	Pesti Mix 3	DRE-C10560000	G1073684	Powder	100 mg	LGC	-	207.25	207.25	99.59	0.14	10.01	10	996.896	Methanol	Freezer
521	Pesticides	Bifenthrin	[82657-04-3]	In	Bifenthrin	[82657-04-3]	Pesti Mix 2	DRE-XA10584000AL	H1046304AL	100 µg/mL	1 mL	LGC	Acetonitrile	-	-	-	-	-	-	100	Acetonitrile	Freezer
522	Pesticides	Bioresmethrin	[28434-01-7]	In	Resmethrin and Bioresmethrin	[10453-86-8, 28434-01-7]	Pesti Mix 2	DRE-C10620000	G1079481	Powder	250 mg	LGC	-	338.44	338.44	97.78	0.1	12.5	10	1222.25	Acetonitrile	Freezer
524	Pesticides	Bufencarb	[8065-36-9]	In	Bufencarb	[8065-36-9]	Pesti Mix 3	DRE-LA10830000CY	H00518CY	100 µg/mL	1 mL	LGC	Cyclohexane	-	-	-	-	-	-	100	Cyclohexane	Freezer
525	Pesticides	Butroxydim	[138164-12-2]	In	Butroxydim	[138164-12-2]	Pesti Mix 3	DRE-L10910500CY	H1080001CY	10 µg/mL	10 mL	LGC	Cyclohexane	-	-	-	-	-	-	10	Cyclohexane	Freezer
526	Pesticides	Butylate	[2008-41-5]	In	Butylate	[2008-41-5]	Pesti Mix 3	DRE-C10930000	G983080	Powder	250 mg	LGC	-	217.37	217.37	97.68	0.1	11.38	10	1111.6	Acetonitrile	Freezer
527	Pesticides	Cafenstrole	[125306-83-4]	In	Cafenstrole	[125306-83-4]	Pesti Mix 4	DRE-XA10934500AL	H1041584AL	100 µg/mL	1 mL	LGC	Acetonitrile	-	-	-	-	-	-	100	Acetonitrile	Freezer
528	Pesticides	Carpropamid	[104030-54-8]	In	Carpropamid	[104030-54-8]	Pesti Mix 3	DRE-C11045900	G978715	Powder	100 mg	LGC	-	334.67	334.67	98.04	0.14	9.39	10	920.596	Acetonitrile	Freezer
529	Pesticides	Chlordimeform	[6164-98-3]	In	Chlordimeform	[6164-98-3]	Pesti Mix 5	DRE-L11240000CY	172358CY	10 µg/mL	10 mL	LGC	Cyclohexane	-	-	-	-	-	-	10	Cyclohexane	Freezer
531	Pesticides	Chlorimuron ethyl	[90982-32-4]	In	Chlorimuron ethyl	[90982-32-4]	Pesti Mix 3	DRE-C11325000	G1042389	Powder	100 mg	LGC	-	414.82	414.82	99.21	0.18	9.32	10	924.637	Acetonitrile	Freezer
533	Pesticides	Chlorobenzuron	[57160-47-1]	In	Chlorobenzuron	[57160-47-1]	Pesti Mix 3	DRE-LA11392500AL	1070463AL	100 µg/mL	1 mL	LGC	Acetonitrile	-	-	-	-	-	-	100	Acetonitrile	Freezer
534	Pesticides	Chlorpyrifos-oxon	[5598-15-2]	In	Chlorpyrifos-oxon	[5598-15-2]	Pesti Mix 3	DRE-C11603000	G975082	Powder	50 mg	LGC	-	334.52	334.52	97.97	0.41	9.4	10	920.918	Acetonitrile	Freezer
535	Pesticides	Chlorthiamid	[1918-13-4]	In	Chlorthiamid	[1918-13-4]	Pesti Mix 3	DRE-C11630000	G738421	Powder	100 mg	LGC	-	206.08	206.08	97.05	0.42	11.75	10	1140.34	Acetonitrile	Freezer
536	Pesticides	Chlorthiophos	[60238-56-4]	In	Chlorthiophos	[60238-56-4]	Pesti Mix 2	DRE-C11650000	G1019595	Powder	100 mg	LGC	-	361.24	361.24	96.45	0.1	12.47	10	1202.73	Acetonitrile	Freezer
537	Pesticides	Cinmethylin	[87818-31-3]	In	Cinmethylin	[87818-31-3]	Pesti Mix 3	DRE-L11667450CY	1063042CY	10 µg/mL	10 mL	LGC	Cyclohexane	-	-	-	-	-	-	10	Cyclohexane	Freezer
538	Pesticides	Clarithromycin	[81103-11-9]	In	Clarithromycin	[81103-11-9]	Pesti Mix 3	DRE-C11668540	1015119	Powder	100 mg	LGC	-	747.95	747.95	98.9	1.1	10.65	10	1053.29	Acetonitrile	Freezer
539	Pesticides	Clomeprop	[84496-56-0]	In	Clomeprop	[84496-56-0]	Pesti Mix 4	DRE-XA11686000AL	H1089980AL	100 µg/mL	1 mL	LGC	Acetonitrile	-	-	-	-	-	-	100	Acetonitrile	Freezer
540	Pesticides	Cloransulam-methyl	[147150-35-4]	In	Cloransulam-methyl	[147150-35-4]	Pesti Mix 3	DRE-C11691310	G1070695	Powder	100 mg	LGC	-	429.81	429.81	98.56	0.1	15.48	10	1525.71	Acetonitrile	Freezer
541	Pesticides	Coumaphos	[56-72-4]	In	Coumaphos	[56-72-4]	Pesti Mix 2	DRE-L11730000AL	752949AL	10 µg/mL	10 mL	LGC	Acetonitrile	-	-	-	-	-	-	10	Acetonitrile	Freezer
542	Pesticides	Coumaphos oxon	[321-54-0]	In	Coumaphos-oxon	[321-54-0]	Pesti Mix 3	DRE-C11731000	G170635	Powder	10 mg	LGC	-	346.7	346.7	98.49	0	9.32	10	917.927	Acetone	Freezer
543	Pesticides	Crimidine	[535-89-7]	In	Crimidine	[535-89-7]	Pesti Mix 3	DRE-L11750000AL	167881AL	10 µg/mL	10 mL	LGC	Acetonitrile	-	-	-	-	-	-	10	Acetonitrile	Freezer
544	Pesticides	Crotoxyphos	[7700-17-6]	In	Crotoxyphos	[7700-17-6]	Pesti Mix 3	DRE-A11760000AC-1000	1-1054917AC	100 µg/mL	1 mL	LGC	Acetonitrile	-	-	-	-	-	-	100	Acetonitrile	Freezer
545	Pesticides	Crufomate	[299-86-5]	In	Crufomate	[299-86-5]	Pesti Mix 3	DRE-C11770000	G164634	Powder	50 mg	LGC	-	291.71	291.71	98.88	0.1	10.13	10	1001.65	Acetonitrile	Freezer
546	Pesticides	Cumyluron	[99485-76-4]	In	Cumyluron	[99485-76-4]	Pesti Mix 3	DRE-C11775000	G245200	Powder	50 mg	LGC	-	302.8	302.8	98.19	0.1	10.32	10	1013.32	Acetonitrile	Freezer
547	Pesticides	Cyanofenphos	[13067-93-1]	In	Cyanofenphos	[13067-93-1]	Pesti Mix 2	DRE-L11800000IO	1049877IO	10 µg/mL	10 mL	LGC	Isooctane	-	-	-	-	-	-	10	Isooctane	Freezer
549	Pesticides	Cyantraniliprole	[736994-63-1]	In	Cyantraniliprole	[736994-63-1]	Pesti Mix 4	DRE-C11813000	G1101999	Powder	25 mg	LGC	-	473.71	473.71	92.66	4.62	9.18	10	850.619	Acetonitrile	Freezer
550	Pesticides	Cyclanilide	[113136-77-9]	In	Cyclanilide	[113136-77-9]	Pesti Mix 3	DRE-C11817500	G1022382	Powder	100 mg	LGC	-	274.1	274.1	99.14	0.1	9.14	10	906.14	Acetonitrile	Freezer
551	Pesticides	Cycloate	[1134-23-2]	In	Cycloate	[1134-23-2]	Pesti Mix 3	DRE-C11820000	G286095	Powder	250 mg	LGC	-	215.35	215.35	99.51	0.13	12.22	10	1216.01	Acetonitrile	Freezer
552	Pesticides	Cyclohexamide	[66-81-9]	In	Cyclohexamide	[66-81-9]	Pesti Mix 3	DRE-C11830000	G1089871	Powder	100 mg	LGC	-	281.35	281.35	99.15	0.12	8.78	10	870.537	Acetonitrile	Freezer
553	Pesticides	Cyclosulfamuron	[136849-15-5]	In	Cyclosulfamuron	[136849-15-5]	Pesti Mix 3	DRE-C11836500	G1070709	Powder	100 mg	LGC	-	421.43	421.43	97.26	0.4	9.96	10	968.71	Acetonitrile	Freezer
554	Pesticides	Cymiazole	[61676-87-7]	In	Cymiazole	[61676-87-7]	Pesti Mix 3	DRE-L11875000AL	1045610AL	10 µg/mL	10 mL	LGC	Acetonitrile	-	-	-	-	-	-	10	Acetonitrile	Freezer
555	Pesticides	Cypermethrin (mix of isomers)	[52315-07-8]	In	Cypermethrins (as alpha-Cypermethrin)	[67375-30-8]	Pesti Mix 2	DRE-L11890000IO	H1080015IO	10 µg/mL	10 mL	LGC	Isooctane	-	-	-	-	-	-	10	Isooctane	Freezer
556	Pesticides	Cyphenothrin	[39515-40-7]	In	Cyphenothrin	[39515-40-7]	Pesti Mix 2	DRE-L11895000CY	1079971CY	10 µg/mL	10 mL	LGC	Cyclohexane	-	-	-	-	-	-	10	Cyclohexane	Freezer
557	Pesticides	Cyprazine	[22936-86-3]	In	Cyprazine	[22936-86-3]	Pesti Mix 3	DRE-C11900000	451812	Powder	100 mg	LGC	-	227.73	227.73	94.9	0.1	10.3	10	977.47	Acetonitrile	Freezer
558	Pesticides	Cyprosulfamide	[221667-31-8]	In	Cyprosulfamide	[221667-31-8]	Pesti Mix 3	DRE-C11915000	G1070544	Powder	100 mg	LGC	-	374.41	374.41	99.49	0.1	12.01	10	1194.87	Acetonitrile	Freezer
559	Pesticides	Cythioate	[115-93-5]	In	Cythioate	[115-93-5]	Pesti Mix 3	DRE-C11930000	G737844	Powder	10 mg	LGC	-	297.28	297.28	99.15	0.1	9.64	10	955.806	Methanol	Freezer
560	Pesticides	Daimuron	[42609-52-9]	In	Daimuron	[42609-52-9]	Pesti Mix 3	DRE-LA11948000AL	686944AL	100 µg/mL	1 mL	LGC	Acetonitrile	-	-	-	-	-	-	100	Acetonitrile	Freezer
561	Pesticides	Daminozide	[1596-84-5]	In	Daminozide	[1596-84-5]	Pesti Mix 3	DRE-C11960000	G160456	Powder	250 mg	LGC	-	160.17	160.17	98.91	0.1	9.46	10	935.689	Water	Freezer
564	Pesticides	Demeton O	[298-03-3]	In	Demeton O and Demeton S	[298-03-3, 126-75-0]	Pesti Mix 3	DRE-L12141000CY	1091180CY	10 µg/mL	10 mL	LGC	Cyclohexane	-	-	-	-	-	-	10	Cyclohexane	Freezer
565	Pesticides	Demeton S	[126-75-0]	In	Demeton O and Demeton S	[298-03-3, 126-75-0]	Pesti Mix 3	DRE-L12142000IO	1045612IO	10 µg/mL	10 mL	LGC	Isooctane	-	-	-	-	-	-	10	Isooctane	Freezer
566	Pesticides	Desmethyl norflurazon	[23576-24-1]	In	Norflurazon-desmethyl	[23576-24-1]	Pesti Mix 3	DRE-LA15651000EA	H991028EA	100 µg/mL	1 mL	LGC	Ethyl acetate	-	-	-	-	-	-	100	Ethyl acetate	Freezer
567	Pesticides	Desmetryn	[1014-69-3]	In	Desmetryn	[1014-69-3]	Pesti Mix 3	DRE-XA12170000AL	173815AL	100 µg/mL	1 mL	LGC	Acetonitrile	-	-	-	-	-	-	100	Acetonitrile	Freezer
568	Pesticides	Diazinon-Oxon	[962-58-3]	In	Diazinon-Oxon	[962-58-3]	Pesti Mix 3	DRE-C12210200	1028545	Powder	10 mg	LGC	-	288.28	288.28	98.5	0.2	10	10	985	Methanol	Freezer
570	Pesticides	Diclobutrazol (mixture of stereo isomers)	[75736-33-3]	In	Diclobutrazol	[75736-33-3]	Pesti Mix 2	DRE-L12535000AC	990981AC	10 µg/mL	10 mL	LGC	Acetone	-	-	-	-	-	-	10	Acetone	Freezer
571	Pesticides	Diclocymet	[139920-32-4]	In	Diclocymet	[139920-32-4]	Pesti Mix 4	DRE-C12536000	G1069521	Powder	50 mg	LGC	-	313	313	99.28	0.45	8.69	10	862.743	Acetonitrile	Freezer
572	Pesticides	Diclosulam	[145701-21-9]	In	Diclosulam	[145701-21-9]	Pesti Mix 4	DRE-C12560300	G1035792	Powder	25 mg	LGC	-	406.22	406.22	98.6	0.1	10.94	10	1078.68	Acetonitrile	Freezer
573	Pesticides	Diethatyl ethyl	[38727-55-8]	In	Diethatyl-ethyl	[38727-55-8]	Pesti Mix 4	DRE-C12602000	G1073125	Powder	100 mg	LGC	-	311.8	311.8	99.09	0.1	9.17	10	908.655	Acetonitrile	Freezer
574	Pesticides	Dimefox	[115-26-4]	In	Dimefox	[115-26-4]	Pesti Mix 3	DRE-A12650000ME-1000	1-1048618ME	100 µg/mL	1 mL	LGC	Methanol	-	-	-	-	-	-	100	Methanol	Freezer
575	Pesticides	Dimepiperate	[61432-55-1]	In	Dimepiperate	[61432-55-1]	Pesti Mix 3	DRE-XA12665000EA	1041620EA	100 µg/mL	1 mL	LGC	Ethyl acetate	-	-	-	-	-	-	100	Ethyl acetate	Freezer
576	Pesticides	Dimethachlor	[50563-36-5]	In	Dimethachlor	[50563-36-5]	Pesti Mix 2	DRE-L12670000CY	1073844CY	10 µg/mL	10 mL	LGC	Cyclohexane	-	-	-	-	-	-	10	Cyclohexane	Freezer
577	Pesticides	Dimethametryn	[22936-75-0]	In	Dimethametryn	[22936-75-0]	Pesti Mix 4	DRE-C12675000	G168055	Powder	250 mg	LGC	-	255.38	255.38	98.14	0.1	9.11	10	894.055	Acetonitrile	Freezer
578	Pesticides	Dimethirimol	[5221-53-4]	In	Dimethirimol	[5221-53-4]	Pesti Mix 4	DRE-C12690000	G1071208	Powder	100 mg	LGC	-	209.29	209.29	99.75	0.1	9.21	10	918.698	Acetonitrile	Freezer
579	Pesticides	Dimetilan	[644-64-4]	In	Dimetilan	[644-64-4]	Pesti Mix 3	DRE-C12770000	G159188	Powder	100 mg	LGC	-	240.26	240.26	99	0.38	9.34	10	924.66	Acetonitrile	Freezer
581	Pesticides	Dinitramine	[29091-05-2]	In	Dinitramine	[29091-05-2]	Pesti Mix 3	DRE-C12780000	G149043	Powder	250 mg	LGC	-	322.24	322.24	99.79	0.03	9.63	10	960.978	Acetonitrile	Freezer
582	Pesticides	Diphenamid	[957-51-7]	In	Diphenamid	[957-51-7]	Pesti Mix 2	DRE-C12880000	G172912	Powder	250 mg	LGC	-	239.32	239.32	99.78	0.22	10.61	10	1058.67	Acetonitrile	Freezer
583	Pesticides	Diphenyl Phosphate	[838-85-7]	In	Diphenyl Phosphate	[838-85-7]	Pesti Mix 3	DRE-Q60004959 custum	2-H430940AC	100 µg/mL	1 mL	LGC	Acetone	-	-	-	-	-	-	100	Acetone	Freezer
584	Pesticides	Diphenylamine	[122-39-4]	In	Diphenylamine	[122-39-4]	Pesti Mix 4	DRE-XA12890000AL	168353AL	100 µg/mL	1 mL	LGC	Acetonitrile	-	-	-	-	-	-	100	Acetonitrile	Freezer
586	Pesticides	Ditalimfos	[5131-24-8]	In	Ditalimfos	[5131-24-8]	Pesti Mix 2	DRE-L13000000CY	1067784CY	10 µg/mL	10 mL	LGC	Cyclohexane	-	-	-	-	-	-	10	Cyclohexane	Freezer
587	Pesticides	Dithiopyr	[97886-45-8]	In	Dithiopyr	[97886-45-8]	Pesti Mix 3	DRE-C13013700	G141889	Powder	100 mg	LGC	-	401.4	401.4	99.65	0	9.31	10	927.742	Acetonitrile	Freezer
588	Pesticides	Dodemorph	[1593-77-7]	In	Dodemorph	[1593-77-7]	Pesti Mix 3	DRE-C13070000	G1067192	Powder	250 mg	LGC	-	281.48	281.48	99.3	0.1	8.66	10	859.938	Acetonitrile	Freezer
589	Pesticides	Dyfonate ™ (Fonofos)	[944-22-9]	In	Dyfonate	[944-22-9]	Pesti Mix 3	DRE-L13900000CY	H990985CY	10 µg/mL	10 mL	LGC	Cyclohexane	-	-	-	-	-	-	10	Cyclohexane	Freezer
590	Pesticides	E-mevinphos (cis-butenoic acid)	[298-01-1]	In	Mevinphos-(E)	[298-01-1]	Pesti Mix 1	DRE-C15221000	G1112882	Powder	100 mg	LGC	-	224.15	224.15	98.07	0.25	10.14	10	994.43	Acetonitrile	Freezer
591	Pesticides	Empenthrin	[54406-48-3]	In	Empenthrin	[54406-48-3]	Pesti Mix 2	DRE-C13118000	G1018015	Powder	100 mg	LGC	-	274.4	274.4	94.54	0.1	10.46	10	988.888	Acetonitrile	Freezer
593	Pesticides	Esbiol (Bioallethrin)	[28434-00-6]	In	Allethrin & Bioallethrin & Methothrin	[584-79-2, 28434-00-6, 34388-29-9]	Pesti Mix 2	DRE-CA10611000	G1095391	Powder	100 mg	LGC	-	302	302	91.71	0.25	10.53	10	965.706	Acetonitrile	Freezer
594	Pesticides	Esprocarb	[85785-20-2]	In	Esprocarb	[85785-20-2]	Pesti Mix 3	DRE-LA13212000AC	154722AC	100 µg/mL	1 mL	LGC	Acetone	-	-	-	-	-	-	100	Acetone	Freezer
595	Pesticides	Ethaboxam	[162650-77-3]	In	Ethaboxam	[162650-77-3]	Pesti Mix 4	DRE-C13217000	G451596	Powder	50 mg	LGC	-	320.43	320.43	96.82	0.52	8.99	10	870.412	Acetonitrile	Freezer
596	Pesticides	Ethametsulfuron-methyl	[97780-06-8]	In	Ethametsulfuron-methyl	[97780-06-8]	Pesti Mix 3	DRE-C13222000	G1050420	Powder	100 mg	LGC	-	410	410	98.49	0.1	9.87	10	972.096	Acetonitrile	Freezer
598	Pesticides	Ethidimuron	[30043-49-3]	In	Ethidimuron	[30043-49-3]	Pesti Mix 3	DRE-C13240000	G169586	Powder	250 mg	LGC	-	264.32	264.32	98.73	0.18	11.96	10	1180.81	Acetonitrile	Freezer
599	Pesticides	Ethiozin	[64529-56-2]	In	Ethiozin	[64529-56-2]	Pesti Mix 4	DRE-XA09010247ME custum	2-H430860ME	100 µg/mL	1 mL	LGC	Methanol	-	-	-	-	-	-	100	Methanol	Freezer
600	Pesticides	Ethofumesate	[26225-79-6]	In	Ethofumesate	[26225-79-6]	Pesti Mix 5	DRE-L13290000AL	1005355AL	10 µg/mL	10 mL	LGC	Acetonitrile	-	-	-	-	-	-	10	Acetonitrile	Freezer
601	Pesticides	Ethyclozate	[27512-72-7]	In	Ethyclozate	[27512-72-7]	Pesti Mix 4	DRE-C13315000	G1026867	Powder	100 mg	LGC	-	238.67	238.67	99.63	0.1	10.96	10	1091.94	Acetonitrile	Freezer
602	Pesticides	Etobenzanid	[79540-50-4]	In	Etobenzanid	[79540-50-4]	Pesti Mix 3	DRE-C13360000	G1041606	Powder	50 mg	LGC	-	340.2	340.2	97.43	0.35	8.75	10	852.513	Acetonitrile	Freezer
603	Pesticides	Etrimfos	[38260-54-7]	In	Etrimfos	[38260-54-7]	Pesti Mix 2	DRE-L13380000CY	1061402CY	10 µg/mL	10 mL	LGC	Cyclohexane	-	-	-	-	-	-	10	Cyclohexane	Freezer
604	Pesticides	Famphur	[52-85-7]	In	Famphur	[52-85-7]	Pesti Mix 2	DRE-L13400000CY	990983CY	10 µg/mL	10 mL	LGC	Cyclohexane	-	-	-	-	-	-	10	Cyclohexane	Freezer
605	Pesticides	Fenarimol	[60168-88-9]	In	Fenarimol	[60168-88-9]	Pesti Mix 2	DRE-L13430000CY	154472CY	10 µg/mL	10 mL	LGC	Cyclohexane	-	-	-	-	-	-	10	Cyclohexane	Freezer
606	Pesticides	Fenazox	[495-48-7]	In	Fenazox	[495-48-7]	Pesti Mix 4	DRE-C13442000	G1011463	Powder	250 mg	LGC	-	198.22	198.22	99.84	0.1	9.36	10	934.502	Acetonitrile	Freezer
609	Pesticides	Fenothiocarb	[62850-32-2]	In	Fenothiocarb	[62850-32-2]	Pesti Mix 3	DRE-XA13497500TO	1080305TO	100 µg/mL	1 mL	LGC	Toluene	-	-	-	-	-	-	100	Toluene	Freezer
610	Pesticides	Fenoxanil	[115852-48-7]	In	Fenoxanil	[115852-48-7]	Pesti Mix 3	DRE-L13498000AL	90304AL	10 µg/mL	10 mL	LGC	Acetonitrile	-	-	-	-	-	-	10	Acetonitrile	Freezer
611	Pesticides	Fenoxaprop-P-ethyl	[71283-80-2]	In	Fenoxaprop-ethyl and Fenoxaprop-P-ethyl (as Fenoxaprop-P-ethyl)	[66441-23-4, 71283-80-2]	Pesti Mix 1	DRE-C13510500	G1035564	Powder	250 mg	LGC	-	361.78	361.78	98.51	0.39	10.79	10	1062.92	Acetonitrile	Freezer
612	Pesticides	Fipronil sulfone	[120068-36-2]	In	Fipronil sulfone	[120068-36-2]	Nestlé PestiMix A	DRE-C13645500	G173014	Powder	50 mg	LGC	-	453.14	453.14	97.98	0	10.93	10	1070.92	Acetonitrile	Freezer
613	Pesticides	Fenpiclonil	[74738-17-3]	In	Fenpiclonil	[74738-17-3]	Pesti Mix 3	DRE-C13525000	G156567	Powder	100 mg	LGC	-	237.08	237.08	99.34	0.1	9.78	10	971.545	Acetonitrile	Freezer
614	Pesticides	Fenpropathrin	[64257-84-7]	In	Danitol (=Fenpropathrin)	[39515-41-8 / 64257-84-7]	Pesti Mix 4	DRE-L13530000IO	1079995IO	10 µg/mL	10 mL	LGC	Isooctane	-	-	-	-	-	-	10	Isooctane	Freezer
615	Pesticides	Fenthion-ethyl	[1716-09-2]	In	Fenthion-ethyl	[1716-09-2]	Pesti Mix 3	DRE-Q60004968 custum	2-H430953AC	100 µg/mL	1 mL	LGC	Acetone	-	-	-	-	-	-	100	Acetone	Freezer
616	Pesticides	Ferimzone	[89269-64-7]	In	Ferimzone	[89269-64-7]	Pesti Mix 4	DRE-C13642000	G164603	Powder	100 mg	LGC	-	254.34	254.34	99.41	0.1	10.1	10	1004.04	Acetonitrile	Freezer
617	Pesticides	Fipronil-desulfinyl	[205650-65-3]	In	Fipronil-desulfinyl	[205650-65-3]	Pesti Mix 4	DRE-L13645300AL	H1062748AL	10 µg/mL	10 mL	LGC	Acetonitrile	-	-	-	-	-	-	10	Acetonitrile	Freezer
618	Pesticides	Flamprop-methyl (metavane)	[52756-25-9]	In	Flamprop-methyl	[52756-25-9]	Pesti Mix 2	DRE-C13655000	G159922	Powder	100 mg	LGC	-	335.76	335.76	98.97	0.1	10.24	10	1013.45	Acetonitrile	Freezer
619	Pesticides	Flamprop-M-isopropyl	[63782-90-1]	In	Flamprop-isopropyl and Flamprop-M-isopropyl	[52756-22-6, 63782-90-1]	Pesti Mix 4	DRE-C13650500	G174934	Powder	250 mg	LGC	-	363.81	363.81	99.86	0.1	9.6	10	958.656	Acetonitrile	Freezer
620	Pesticides	Flazasulfuron	[104040-78-0]	In	Flazasulfuron	[104040-78-0]	Pesti Mix 3	DRE-C13655600	G1047697	Powder	50 mg	LGC	-	407	407	99.41	0.1	10.51	10	1044.8	Acetonitrile	Freezer
621	Pesticides	Fluazifop-butyl	[69806-50-4]	In	Fluazifop-butyl and fluazifop-P-butyl	[69806-50-4, 79241-46-6]	Pesti Mix 1	DRE-XA13670000AL	1058878AL	100 µg/mL	1 mL	LGC	Acetonitrile	-	-	-	-	-	-	100	Acetonitrile
622	Pesticides	Fluazuron	[86811-58-7]	In	Fluazuron	[86811-58-7]	Pesti Mix 3	DRE-C13672000	G149037	Powder	100 mg	LGC	-	506.2	506.2	98.36	0.08	9.97	10	980.649	Acetonitrile	Freezer
623	Pesticides	Flucarbazone-sodium	[181274-17-9 (Free 145026-88-6)]	In	Flucarbazone sodium	[181274-17-9 (Free 145026-88-6)]	Pesti Mix 3	DRE-C13685000	G1072050	Powder	100 mg	LGC	-	396.3	418.28	95.43	1.35	9.48	10	857.137	Acetonitrile	Freezer
625	Pesticides	Flucycloxuron	[113036-88-7]	In	Flucycloxuron	[113036-88-7]	Pesti Mix 3	DRE-C13698500	G156550	Powder	10 mg	LGC	-	483.9	483.9	96.9	0.22	9.92	10	961.248	Ethanol	Freezer
626	Pesticides	Flucythrinate	[70124-77-5]	In	Flucythrinate	[70124-77-5]	Pesti Mix 2	DRE-XA13700000IO	273466IO	100 µg/mL	1 mL	LGC	iso-octane	-	-	-	-	-	-	100	iso-octane	Freezer
627	Pesticides	Flumestulam	[98967-40-9]	In	Flumestulam	[98967-40-9]	Pesti Mix 4	DRE-C13721000	G1064189	Powder	100 mg	LGC	-	325.29	325.29	99.19	0.18	11.02	10	1093.07	Acetonitrile	Freezer
629	Pesticides	Flumiclorac-pentyl	[87546-18-7]	In	Flumiclorac-pentyl	[87546-18-7]	Pesti Mix 4	DRE-C13724000	G160639	Powder	100 mg	LGC	-	423.87	423.87	98.51	0.2	11.68	10	1150.6	Acetonitrile	Freezer
630	Pesticides	Flumioxazin	[103361-09-7]	In	Flumioxazin	[103361-09-7]	Pesti Mix 1	DRE-L13725000AL	833633AL	10 µg/mL	10 mL	LGC	Acetonitrile	-	-	-	-	-	-	10	Acetonitrile	Freezer
631	Pesticides	Flumorph	[211867-47-9]	In	Flumorph	[211867-47-9]	Pesti Mix 3	DRE-XA13726000AL	H1107472AL	100 µg/mL	1 mL	LGC	Acetonitrile	-	-	-	-	-	-	100	Acetonitrile	Freezer
632	Pesticides	Fluoglycofene-ethyl	[77501-90-7]	In	Fluoglycofene-ethyl	[77501-90-7]	Pesti Mix 4	DRE-C13792000	G1030021	Powder	250 mg	LGC	-	447.75	447.75	99.03	0.1	10.4	10	1029.91	Acetonitrile	Freezer
634	Pesticides	Fluotrimazol	[31251-03-3]	In	Fluotrimazol	[31251-03-3]	Pesti Mix 2	DRE-C13800000	G156579	Powder	100 mg	LGC	-	379.39	379.39	98.67	0.21	10.91	10	1076.49	Acetonitrile	Freezer
635	Pesticides	Flupyradifurone	[951659-40-8]	In	Flupyradifurone	[951659-40-8]	Pesti Mix 3	DRE-C13802300	G1098206	Powder	100 mg	LGC	-	288.68	288.68	98.81	0.14	9.55	10	943.636	Acetonitrile	Freezer
636	Pesticides	Flupyrsulfuron-methyl-sodium	[144740-54-5 (Free 144740-53-4)]	In	Flupyrsulfuron methyl sodium	[144740-54-5 (Free 144740-53-4)]	Pesti Mix 4	DRE-C13802500	G1087807	Powder	10 mg	LGC	-	465.4	487.34	91.51	2.85	10.22	10	893.128	Acetonitrile	Freezer
637	Pesticides	Flurenol-butyl	[2314-09-2]	In	Flurenol-butyl	[2314-09-2]	Pesti Mix 2	DRE-C13812000	149331	Powder	100 mg	LGC	-	282.3	282.3	99.8	0	9.81	10	979.038	Acetonitrile	Freezer
638	Pesticides	Flurenol-methyl	[1216-44-0]	In	Flurenol-methyl	[1216-44-0]	Pesti Mix 2	DRE-Q60004960 custum	2-H430941AL	100 µg/mL	1 mL	LGC	Acetonitrile	-	-	-	-	-	-	100	Acetonitrile	Freezer
639	Pesticides	Fluridone	[59756-60-4]	In	Fluridone	[59756-60-4]	Pesti Mix 3	DRE-C13840000	G156592	Powder	100 mg	LGC	-	329.32	329.32	99.11	0.19	9.95	10	986.144	Acetonitrile	Freezer
640	Pesticides	Flurilazole	[121776-33-8]	In	Furilazole	[121776-33-8]	Pesti Mix 3	DRE-C13977000	G1091751	Powder	10 mg	LGC	-	278.13	278.13	98.98	0.1	9.72	10	962.086	Ethyl acetate	Freezer
641	Pesticides	Flurochloridon (ISO)	[61213-25-0]	In	Fluorochloridone	[61213-25-0]	Pesti Mix 2	DRE-XA13847500AL	1010265AL	100 µg/mL	1 mL	LGC	Acetonitrile	-	-	-	-	-	-	100	Acetonitrile	Freezer
642	Pesticides	Fluroxypyr-meptyl	[81406-37-3]	In	Fluroxypyr-meptyl	[81406-37-3]	Pesti Mix 2	DRE-C13850000	G161635	Powder	100 mg	LGC	-	367.24	367.24	98.97	0.1	9.86	10	975.844	Acetonitrile	Freezer
643	Pesticides	Fluthiacet-methyl	[117337-19-6]	In	Fluthiacet-methyl	[117337-19-6]	Pesti Mix 4	DRE-C13862000	G1042050	Powder	100 mg	LGC	-	403.88	403.88	96.82	0.1	9.34	10	904.299	Acetonitrile	Freezer
644	Pesticides	Haloxyfop-P methyl	[72619-32-0]	In	Haloxyfop-methyl and Haloxyfop-P-methyl	[69806-40-2, 72619-32-0]	Pesti Mix 2	DRE-L14062500AL	H1028202AL	10 µg/mL	10 mL	LGC	Acetonitrile	-	-	-	-	-	-	10	Acetonitrile
645	Pesticides	Heptenophos	[23560-59-0]	In	Heptenophos	[23560-59-0]	Pesti Mix 2	DRE-C14130000	G1096839	Powder	100 mg	LGC	-	250.62	250.62	95.77	0.33	10.78	10	1032.4	Acetonitrile	Freezer
646	Pesticides	Hymexazole	[10004-44-1]	In	Hymexazole	[10004-44-1]	Pesti Mix 3	DRE-C14270000	G1042135	Powder	25 mg	LGC	-	99.09	99.09	99.43	0.36	9.05	10	899.842	Methanol	Freezer
647	Pesticides	Imazapic	[104098-48-8]	In	Imazapic	[104098-48-8]	Pesti Mix 4	DRE-C14282500	G1001373	Powder	100 mg	LGC	-	275.3	275.3	96.96	0.1	9.69	10	939.542	Acetonitrile	Freezer
648	Pesticides	Imazaquin	[81335-37-7]	In	Imazaquin	[81335-37-7]	Pesti Mix 3	DRE-C14283300	G149771	Powder	100 mg	LGC	-	311.3	311.3	99.81	0.08	12.09	10	1206.7	Acetonitrile	Freezer
649	Pesticides	Imazethapyr	[81335-77-5]	In	Imazethapyr	[81335-77-5]	Pesti Mix 3	DRE-L14283500AL	1005493AL	10 µg/mL	10 mL	LGC	Acetonitrile	-	-	-	-	-	-	10	Acetonitrile	Freezer
650	Pesticides	Imidacloprid-olefin	[115086-54-9]	In	Imidacloprid-olefin	[115086-54-9]	Pesti Mix 3	DRE-C14283760	G978535	Powder	10 mg	LGC	-	253.64	253.64	98.73	0.21	9.45	10	932.999	DMSO	Freezer
651	Pesticides	Imiprothrin (mix of isomers)	[72963-72-5]	In	Imiprothrin	[72963-72-5]	Pesti Mix 4	DRE-C14286000	G1050448	Powder	50 mg	LGC	-	318.37	318.37	96.65	0	9.25	10	894.013	Acetonitrile	Freezer
652	Pesticides	Inabenfide	[82211-24-3]	In	Inabenfide	[82211-24-3]	Pesti Mix 3	DRE-C14287000	G1058135	Powder	50 mg	LGC	-	338.79	338.79	94.6	0	9.2	10	870.32	Acetone	Freezer
653	Pesticides	Indanofan	[133220-30-1]	In	Indanofan	[133220-30-1]	Pesti Mix 4	DRE-L14288000CY	1041381CY	10 µg/mL	10 mL	LGC	Cyclohexane	-	-	-	-	-	-	10	Cyclohexane	Freezer
654	Pesticides	Indaziflam	[950782-86-2]	In	Indaziflam	[950782-86-2]	Pesti Mix 4	DRE-C14288300	G1034799	Powder	100 mg	LGC	-	301.36	301.36	98.54	0.34	10.36	10	1020.87	Acetonitrile	Freezer
656	Pesticides	Iprobenfos	[26087-47-8]	In	Iprobenfos	[26087-47-8]	Pesti Mix 3	DRE-L14368000AL	H1058683AL	10 µg/mL	10 mL	LGC	Acetonitrile	-	-	-	-	-	-	10	Acetonitrile	Freezer
658	Pesticides	Irgarol (cybutryne)	[28159-98-0]	In	Irgarol	[28159-98-0]	Pesti Mix 4	DRE-L14374000CY	1028205CY	10 µg/mL	10 mL	LGC	Cyclohexane	-	-	-	-	-	-	10	Cyclohexane	Freezer
659	Pesticides	Isofenphos	[25311-71-1]	In	Isofenphos	[25311-71-1]	Pesti Mix 2	DRE-L14420000CY	1063095CY	10 µg/mL	10 mL	LGC	Cyclohexane	-	-	-	-	-	-	10	Cyclohexane	Freezer
660	Pesticides	Isofenphos-oxon	[31120-85-1]	In	Isofenphos-oxon	[31120-85-1]	Pesti Mix 3	DRE-A14423000AC-100	1-1107549AC	100 µg/mL	1 mL	LGC	Acetone	-	-	-	-	-	-	100	Acetone	Freezer
662	Pesticides	Isonoruron	[28805-78-9]	In	Isonoruron	[28805-78-9]	Pesti Mix 3	DRE-Q60004969 custum	2-H430954AC	100 µg/mL	1 mL	LGC	Acetone	-	-	-	-	-	-	100	Acetone	Freezer
663	Pesticides	Isopropalin	[33820-53-0]	In	Isopropalin	[33820-53-0]	Pesti Mix 3	DRE-C14460000	G1005209	Powder	100 mg	LGC	-	309.36	309.36	99.38	0.1	10.08	10	1001.75	Acetonitrile	Freezer
664	Pesticides	Isouron	[55861-78-4]	In	Isouron	[55861-78-4]	Pesti Mix 3	DRE-C14479000	G166352	Powder	100 mg	LGC	-	211.27	211.27	95.59	4.04	12.25	10	1170.98	Acetonitrile	Freezer
665	Pesticides	Isoxathion	[18854-01-8]	In	Isoxathion	[18854-01-8]	Pesti Mix 3	DRE-L14483000CY	1080074CY	10 µg/mL	10 mL	LGC	Cyclohexane	-	-	-	-	-	-	10	Cyclohexane	Freezer
666	Pesticides	Karbutilate	[4849-32-5]	In	Karbutilate	[4849-32-5]	Pesti Mix 3	DRE-C14510000	1085657	Powder	250 mg	LGC	-	279.33	279.33	98.9	0	12.05	10	1191.75	Acetonitrile	Freezer
667	Pesticides	Ketoprofen	[22071-15-4]	In	Ketoprofen	[22071-15-4]	Pesti Mix 4	DRE-C14532100	G998658	Powder	100 mg	LGC	-	254.28	254.28	99.86	0.1	10.02	10	1000.6	Acetonitrile	Freezer
668	Pesticides	Kresoxim methyl	[143390-89-0]	In	Kresoxim-methyl	[143390-89-0]	Pesti Mix 2	DRE-L14570000CY	H00409CY	10 µg/mL	10 mL	LGC	Cyclohexane	-	-	-	-	-	-	10	Cyclohexane	Freezer
669	Pesticides	Lactofen	[77501-63-4]	In	Lactofen	[77501-63-4]	Pesti Mix 4	DRE-C14590000	G452016	Powder	100 mg	LGC	-	461.77	461.77	99.55	0.24	10.46	10	1041.29	Acetonitrile	Freezer
670	Pesticides	Lambda cyhalothrin	[91465-08-6]	In	lambda-cyhalothrin	[91465-08-6]	Pesti Mix 2	DRE-XA11860000CY	H1080274CY	100 µg/mL	1 mL	LGC	Cyclohexane	-	-	-	-	-	-	100	Cyclohexane	Freezer
672	Pesticides	Levofloxacin	[100986-85-4]	In	Levofloxacin	[100986-85-4]	Pesti Mix 3	DRE-C14629730	1017034	Powder	100 mg	LGC	-	361.37	361.37	96.6	2.6	10.32	10	996.912	Acetonitrile	Freezer
673	Pesticides	Lontrel (clopyralid)	[1702-17-6]	In	Clopyralid (Lontrel)	[1702-17-6]	Pesti Mix 4	DRE-XA11690000AL	119972AL	100 µg/mL	1 mL	LGC	Acetonitrile	-	-	-	-	-	-	100	Acetonitrile	Freezer
674	Pesticides	Mefluidide	[53780-34-0]	In	Mefluidide	[53780-34-0]	Pesti Mix 3	DRE-L14861000AL	1018001AL	10 µg/mL	10 mL	LGC	Acetonitrile	-	-	-	-	-	-	10	Acetonitrile	Freezer
675	Pesticides	Metalaxyl-m	[70630-17-0]	In	Metalaxyl and metalaxyl-M	[57837-19-1; 70630-17-0]	Pesti Mix 2	DRE-L14920500CY	H992700CY	10 µg/mL	10 mL	LGC	Cyclohexane	-	-	-	-	-	-	10	Cyclohexane
676	Pesticides	Metazachlor	[67129-08-2]	In	Metazachlor	[67129-08-2]	Pesti Mix 2	DRE-XA14950000AC	993276AC	100 µg/mL	1 mL	LGC	Acetone	-	-	-	-	-	-	100	Acetone	Freezer
677	Pesticides	Methacrifos	[62610-77-9]	In	Methacrifos	[62610-77-9]	Pesti Mix 1	DRE-L14970000CY	174720CY	10 µg/mL	10 mL	LGC	Cyclohexane	-	-	-	-	-	-	10	Cyclohexane	Freezer
678	Pesticides	Methfuroxam	[28730-17-8]	In	Methfuroxam	[28730-17-8]	Pesti Mix 4	DRE-C15010000	146346	Powder	100 mg	LGC	-	229.27	229.27	99.4	0.1	10.55	10	1048.67	Acetonitrile	Freezer
679	Pesticides	Methomyl-oxime	[13749-94-5]	In	Methomyl-oxime	[13749-94-5]	Pesti Mix 4	DRE-A15035000AC-100	1-1095435AC	100 µg/mL	1 mL	LGC	Acetone	-	-	-	-	-	-	100	Acetone	Freezer
681	Pesticides	Metolachlor	[51218-45-2]	In	Metolachlor and S-metolachlor	[51218-45-2, 87392-12-9]	Pesti Mix 2	DRE-L15170000AL	H1017077AL	10 µg/mL	10 mL	LGC	Acetonitrile	-	-	-	-	-	-	10	Acetonitrile
682	Pesticides	Metominostrobin (E isomer)	[133408-50-1]	In	Metominostrobin-(E-isomer)	[133408-50-1]	Pesti Mix 4	DRE-L15175500AL	1045640AL	10 µg/mL	10 mL	LGC	Acetonitrile	-	-	-	-	-	-	10	Acetonitrile	Freezer
683	Pesticides	Metominostrobin (Z-type)	[133408-51-2]	In	Metominostrobin-(Z-isomer)	[133408-51-2]	Pesti Mix 4	DRE-LA15175510AL	H1005619AL	100 µg/mL	1 mL	LGC	Acetonitrile	-	-	-	-	-	-	100	Acetonitrile	Freezer
684	Pesticides	Metribuzin	[21087-64-9]	In	Metribuzin	[21087-64-9]	Pesti Mix 2	DRE-XA15200000AL	H1041996AL	100 µg/mL	1 mL	LGC	Acetonitrile	-	-	-	-	-	-	100	Acetonitrile	Freezer
685	Pesticides	MGK-264 (mixture of isomers)	[113-48-4]	In	MGK-264	[113-48-4]	Pesti Mix 4	DRE-C15250000	1022630	Powder	100 mg	LGC	-	275.39	275.39	95.8	0.2	11.19	10	1072	Acetonitrile	Freezer
688	Pesticides	Naphthalophos (naftalofos)	[1491-41-4]	In	Naphthalophos	[1491-41-4]	Pesti Mix 3	DRE-C15405000	G1058343	Powder	50 mg	LGC	-	349.28	349.28	97.44	0.33	10.55	10	1027.99	Acetonitrile	Freezer
689	Pesticides	Naptalam	[132-66-1]	In	Naptalam	[132-66-1]	Pesti Mix 4	DRE-C15490000	160302	Powder	100 mg	LGC	-	291.3	291.3	99.6	0.1	9.29	10	925.284	DMSO	Freezer
690	Pesticides	Nereistoxin oxalate	[1631-52-3 (Free: 1631-58-9)]	In	Nereistoxin oxalate	[1631-52-3 (Free: 1631-58-9)]	Pesti Mix 4	DRE-C15502000	1078444	Powder	25 mg	LGC	-	149.3	239.31	96.1	0.3	9.17	10	549.783	Water	Freezer
691	Pesticides	Nitralin	[4726-14-1]	In	Nitralin	[4726-14-1]	Pesti Mix 3	DRE-C15540000	G165997	Powder	100 mg	LGC	-	345.37	345.37	99.61	0.1	10.43	10	1038.93	Acetonitrile	Freezer
694	Pesticides	Norflurazon	[27314-13-2]	In	Norflurazon	[27314-13-2]	Pesti Mix 3	DRE-L15650000AL	1045648AL	10 µg/mL	10 mL	LGC	Acetonitrile	-	-	-	-	-	-	10	Acetonitrile	Freezer
695	Pesticides	Noruron	[18530-56-8]	In	Noruron	[18530-56-8]	Pesti Mix 4	DRE-XA09010216AL custum	2-H430930AL	100 µg/mL	1 mL	LGC	Acetonitrile	-	-	-	-	-	-	100	Acetonitrile	Freezer
696	Pesticides	Nuarimol	[63284-71-9]	In	Nuarimol	[63284-71-9]	Pesti Mix 1	DRE-L15660000CY	H1017081CY	10 µg/mL	10 mL	LGC	Cyclohexane	-	-	-	-	-	-	10	Cyclohexane	Freezer
697	Pesticides	Ofurace	[58810-48-3]	In	Ofurace	[58810-48-3]	Pesti Mix 1	DRE-L15718000CY	1041385CY	10 µg/mL	10 mL	LGC	Cyclohexane	-	-	-	-	-	-	10	Cyclohexane	Freezer
698	Pesticides	Orysastrobin	[248593-16-0]	In	Orysastrobin	[248593-16-0]	Pesti Mix 4	DRE-XA15749000AL	165083AL	100 µg/mL	1 mL	LGC	Acetonitrile	-	-	-	-	-	-	100	Acetonitrile	Freezer
699	Pesticides	Oxasulfuron	[144651-06-9]	In	Oxasulfuron	[144651-06-9]	Pesti Mix 3	DRE-C15781500	G1090906	Powder	100 mg	LGC	-	406.41	406.41	99.17	0.12	10.92	10	1082.94	Acetonitrile	Freezer
700	Pesticides	Oxaziclomefone	[153197-14-9]	In	Oxaziclomefone	[153197-14-9]	Pesti Mix 3	DRE-L15782000AL	1070347AL	10 µg/mL	10 mL	LGC	Acetonitrile	-	-	-	-	-	-	10	Acetonitrile	Freezer
701	Pesticides	Oxycarboxin	[5259-88-1]	In	Oxycarboxin	[5259-88-1]	Pesti Mix 4	DRE-C15790000	G1096472	Powder	100 mg	LGC	-	267	267	98.79	0.1	11.06	10	1092.62	Acetonitrile	Freezer
704	Pesticides	Pebulate	[1114-71-2]	In	Pebulate	[1114-71-2]	Pesti Mix 3	DRE-L15904000AL	1017083AL	10 µg/mL	10 mL	LGC	Acetonitrile	-	-	-	-	-	-	10	Acetonitrile	Freezer
705	Pesticides	Penconazol	[66246-88-6]	In	Penconazol	[66246-88-6]	Pesti Mix 2	DRE-XA15910000AL	H1010390AL	100 µg/mL	1 mL	LGC	Acetonitrile	-	-	-	-	-	-	100	Acetonitrile	Freezer
706	Pesticides	Penfluron	[35367-31-8]	In	Penfluron	[35367-31-8]	Pesti Mix 3	DRE-C15934000	G984010	Powder	100 mg	LGC	-	344.24	344.24	98.91	0.1	10.1	10	998.991	Acetonitrile	Freezer
707	Pesticides	Penoxsulam	[219714-96-2]	In	Penoxsulam	[219714-96-2]	Pesti Mix 3	DRE-XA15937000AL	1080347AL	100 µg/mL	1 mL	LGC	Acetonitrile	-	-	-	-	-	-	100	Acetonitrile	Freezer
709	Pesticides	Pentanochlor	[2307-68-8]	In	Pentanochlor	[2307-68-8]	Pesti Mix 3	DRE-C15980000	G833701	Powder	25 mg	LGC	-	239.74	239.74	98.92	0.12	9.72	10	961.502	Acetonitrile	Freezer
710	Pesticides	Penthiopyrad	[183675-82-3]	In	Penthiopyrad	[183675-82-3]	Pesti Mix 3	DRE-A15981760AL-100	1-1075042AL	100 µg/mL	1 mL	LGC	Acetonitrile	-	-	-	-	-	-	100	Acetonitrile	Freezer
711	Pesticides	Pethoxamid	[106700-29-2]	In	Pethoxamid	[106700-29-2]	Pesti Mix 3	DRE-C16000500	60930	Powder	100 mg	LGC	-	295.8	295.8	99	0	11.7	10	1158.3	Acetonitrile	Freezer
712	Pesticides	Phenylurea	[64-10-8]	In	Phenylurea	[64-10-8]	Pesti Mix 3	DRE-Q60004966 custum	2-H430951ME	100 µg/mL	1 mL	LGC	Methanol	-	-	-	-	-	-	100	Methanol	Freezer
713	Pesticides	Phorate oxon sulfoxide	[2588-05-8]	In	Phorate-oxon sulfoxide	[2588-05-8]	Pesti Mix 3	DRE-XA16086000CY	H1028216CY	100 µg/mL	1 mL	LGC	Cyclohexane	-	-	-	-	-	-	100	Cyclohexane	Freezer
714	Pesticides	Phosfolan	[947-02-4]	In	Phosfolan	[947-02-4]	Pesti Mix 3	DRE-XA16110000CY	H991624CY	100 µg/mL	1 mL	LGC	Cyclohexane	-	-	-	-	-	-	100	Cyclohexane	Freezer
715	Pesticides	Phospholan-methyl	[5120-23-0]	In	Phospholan-methyl	[5120-23-0]	Pesti Mix 4	DRE-A16115000AC-100	1-1107568AC	100 µg/mL	1 mL	LGC	Acetone	-	-	-	-	-	-	100	Acetone	Freezer
716	Pesticides	Piperalin	[3478-94-2]	In	Piperalin	[3478-94-2]	Pesti Mix 4	DRE-C16220000	855688	Powder	100 mg	LGC	-	330.3	330.3	97.1	0.2	10.27	10	997.217	Acetonitrile	Freezer
717	Pesticides	Piperonyl butoxide	[51-03-6]	In	Piperonyl butoxide	[51-03-6]	Pesti Mix 1	DRE-GA16240000AL	H1045555AL	100 µg/mL	1 mL	LGC	Acetonitrile	-	-	-	-	-	-	100	Acetonitrile	Freezer
718	Pesticides	Pirimiphos methyl	[29232-93-7]	In	Pirimiphos-methyl	[29232-93-7]	Pesti Mix 1	DRE-L16270000CY	H1026681CY	10 µg/mL	10 mL	LGC	Cyclohexane	-	-	-	-	-	-	10	Cyclohexane	Freezer
719	Pesticides	Prallethrin	[23031-36-9]	In	Prallethrin	[23031-36-9]	Pesti Mix 2	DRE-L16286200CY	1018007CY	10 µg/mL	10 mL	LGC	Cyclohexane	-	-	-	-	-	-	10	Cyclohexane	Freezer
720	Pesticides	Primisulfuron-methyl	[86209-51-0]	In	Pirimisulfuron-methyl	[86209-51-0]	Pesti Mix 5	DRE-C16288000	G986877	Powder	100 mg	LGC	-	468.34	468.34	98.13	0.54	11.04	10	1083.36	Acetonitrile	Freezer
721	Pesticides	Probenazole	[27605-76-1]	In	Probenazole	[27605-76-1]	Pesti Mix 3	DRE-C16289000	G159869	Powder	100 mg	LGC	-	223.25	223.25	99.32	0.1	9.96	10	989.227	Acetonitrile	Freezer
722	Pesticides	Procyazine	[32889-48-8]	In	Procyazine	[32889-48-8]	Pesti Mix 3	DRE-C16300000	1079943	Powder	10 mg	LGC	-	252.7	252.7	98.6	0.3	9.73	10	959.378	Acetonitrile	Freezer
724	Pesticides	Profoxydim lithium	[281664-76-4 (Free 139001-49-3) ]	In	Profoxydim lithium	[281664-76-4 (Free 139001-49-3) ]	Pesti Mix 3	DRE-C16341000	G174937	Powder	100 mg	LGC	-	466.03	471.96	99	0.11	9.44	10	922.818	Methanol	Freezer
725	Pesticides	Prohydrojasmon	[158474-72-7]	In	Prohydrojasmon	[158474-72-7]	Pesti Mix 4	DRE-XA16345400CY	00722CY	100 µg/mL	1 mL	LGC	Cyclohexane	-	-	-	-	-	-	100	Cyclohexane	Freezer
726	Pesticides	Prometon	[1610-18-0]	In	Prometon	[1610-18-0]	Pesti Mix 1	DRE-C16360000	G157631	Powder	100 mg	LGC	-	225.3	225.3	99.36	0.1	11	10	1092.96	Acetonitrile	Freezer
727	Pesticides	Propachlor	[1918-16-7]	In	Propachlor	[1918-16-7]	Pesti Mix 2	DRE-XA16380000CY	1018328CY	100 µg/mL	1 mL	LGC	Cyclohexane	-	-	-	-	-	-	100	Cyclohexane	Freezer
728	Pesticides	Propamocarb HCl	[25606-41-1 (Free 24579-73-5)]	In	Propamocarb hydrochloride	[25606-41-1 (Free 24579-73-5)]	Pesti Mix 3	DRE-XA16400000ME	991785ME	100 µg/mL	1 mL	LGC	Methanol	-	-	-	-	-	-	100	Methanol	Freezer
729	Pesticides	Propazine	[139-40-2]	In	Propazine	[139-40-2]	Pesti Mix 1	DRE-L16440000AL	1075076AL	10 µg/mL	10 mL	LGC	Acetonitrile	-	-	-	-	-	-	10	Acetonitrile	Freezer
730	Pesticides	Propazine-2-hydroxy	[7374-53-0]	In	Propazine-2-hydroxy	[7374-53-0]	Pesti Mix 4	DRE-C16445000	G929121	Powder	100 mg	LGC	-	211.26	211.26	99.56	0.1	10.26	10	1021.49	DMSO	Freezer
731	Pesticides	Propetamphos	[31218-83-4]	In	Propetamphos	[31218-83-4]	Pesti Mix 1	DRE-XA16460000CY	H1075879CY	100 µg/mL	1 mL	LGC	Cyclohexane	-	-	-	-	-	-	100	Cyclohexane	Freezer
732	Pesticides	Propisochlor	[86763-47-5]	In	Propisochlor	[86763-47-5]	Pesti Mix 3	DRE-L16495000CY	H1041511CY	10 µg/mL	10 mL	LGC	Cyclohexane	-	-	-	-	-	-	10	Cyclohexane	Freezer
733	Pesticides	Propyzamide (pronamide)	[23950-58-5]	In	Propyzamide	[23950-58-5]	Pesti Mix 2	DRE-L16540000CY	143771CY	10 µg/mL	10 mL	LGC	Cyclohexane	-	-	-	-	-	-	10	Cyclohexane	Freezer
734	Pesticides	Pyraclofos	[89784-60-1]	In	Pyraclofos	[89784-60-1]	Pesti Mix 3	DRE-L16592000CY	991016CY	10 µg/mL	10 mL	LGC	Cyclohexane	-	-	-	-	-	-	10	Cyclohexane	Freezer
735	Pesticides	Pyrazolynate	[58011-68-0]	In	Pyrazolynate	[58011-68-0]	Pesti Mix 3	DRE-C16608500	G1057919	Powder	25 mg	LGC	-	439.31	439.31	99.55	0.1	10.36	10	1031.34	DMSO	Freezer
736	Pesticides	Pyrazophos	[13457-18-6]	In	Pyrazophos	[13457-18-6]	Pesti Mix 1	DRE-L16610000IO	1026694IO	10 µg/mL	10 mL	LGC	Isooctane	-	-	-	-	-	-	10	Isooctane	Freezer
737	Pesticides	Pyrazosulfuron-ethyl	[93697-74-6]	In	Pyrazosulfuron-ethyl	[93697-74-6]	Pesti Mix 3	DRE-C16611500	G1093512	Powder	100 mg	LGC	-	414.39	414.39	99.9	0.1	10.85	10	1083.91	Acetonitrile	Freezer
738	Pesticides	Pyrazoxyfen	[71561-11-0]	In	Pyrazoxyfen	[71561-11-0]	Pesti Mix 4	DRE-C16612500	G169004	Powder	100 mg	LGC	-	403.26	403.26	98.83	0.27	9.79	10	967.546	Acetonitrile	Freezer
739	Pesticides	Pyributicarb	[88678-67-5]	In	Pyributicarb	[88678-67-5]	Pesti Mix 3	DRE-LA16626000CY	991032CY	100 µg/mL	1 mL	LGC	Cyclohexane	-	-	-	-	-	-	100	Cyclohexane	Freezer
740	Pesticides	Pyridaben	[96489-71-3]	In	Pyridaben	[96489-71-3]	Pesti Mix 2	DRE-XA16628000AL	H766063AL	100 µg/mL	1 mL	LGC	Acetonitrile	-	-	-	-	-	-	100	Acetonitrile	Freezer
741	Pesticides	Pyridafol (=Pyridate metabolite - CL 9673 )	[40020-01-7]	In	Pyridafol	[40020-01-7]	Pesti Mix 4	DRE-C11417500	G1011469	Powder	10 mg	LGC	-	206.63	206.63	98.46	0.1	9.95	20	489.838	Acetonitrile/DMSO (50/50)	Freezer
742	Pesticides	Pyridate	[55512-33-9]	In	Pyridate	[55512-33-9]	Pesti Mix 5	DRE-C16640000	G1095390	Powder	250 mg	LGC	-	378.92	378.92	95.39	0.1	10.83	10	1033.07	Acetonitrile	Freezer
743	Pesticides	Pyrifenox	[88283-41-4]	In	Pyrifenox	[88283-41-4]	Pesti Mix 3	DRE-L16655000IO	1070405IO	10 µg/mL	10 mL	LGC	Isooctane	-	-	-	-	-	-	10	Isooctane	Freezer
744	Pesticides	Pyroquilon	[57369-32-1]	In	Pyroquilon	[57369-32-1]	Pesti Mix 4	DRE-L16665000CY	1055586CY	10 µg/mL	10 mL	LGC	Cyclohexane	-	-	-	-	-	-	10	Cyclohexane	Freezer
745	Pesticides	Pyroxsulam	[422556-08-9]	In	Pyroxsulam	[422556-08-9]	Pesti Mix 3	DRE-XA16667000AL	1042002AL	100 µg/mL	1 mL	LGC	Acetonitrile	-	-	-	-	-	-	100	Acetonitrile	Freezer
746	Pesticides	Quinine sulfate	[6119-70-6 (Free 130-95-0)]	In	Quinine sulfate	[6119-70-6 (Free 130-95-0)]	Pesti Mix 3	DRE-Q60004963 custum	2-H430947WA	100 µg/mL	1 mL	LGC	Water	-	-	-	-	-	-	100	Water	Freezer
747	Pesticides	Quinmerac	[90717-03-6]	In	Quinmerac	[90717-03-6]	Pesti Mix 4	DRE-XA16708000AL	H1072180AL	100 µg/mL	1 mL	LGC	Acetonitrile	-	-	-	-	-	-	100	Acetonitrile	Freezer
748	Pesticides	Quinoclamine	[2797-51-5]	In	Quinoclamine	[2797-51-5]	Pesti Mix 3	DRE-XA16709500AC	273469AC	100 µg/mL	1 mL	LGC	Acetone	-	-	-	-	-	-	100	Acetone	Freezer
749	Pesticides	Quinoline	[91-22-5]	In	Quinoline	[91-22-5]	Pesti Mix 3	DRE-C16709600	G1015207	Powder	100 mg	LGC	-	129.16	129.16	97.74	0.15	11.68	10	1141.6	Acetonitrile	Freezer
750	Pesticides	Quinoxyfen	[124495-18-7]	In	Quinoxyfen	[124495-18-7]	Pesti Mix 5	DRE-L16715000AL	855503AL	10 µg/mL	10 mL	LGC	Acetonitrile	-	-	-	-	-	-	10	Acetonitrile	Freezer
751	Pesticides	Quizalofop (free acid)	[76578-12-6]	In	Quizalofop (free acid)	[76578-12-6]	Pesti Mix 3	DRE-L16739990AL	1005500AL	10 µg/mL	10 mL	LGC	Acetonitrile	-	-	-	-	-	-	10	Acetonitrile	Freezer
752	Pesticides	Quizalofop-ethyl	[76578-14-8]	In	Quizalofop-ethyl and Quizalofop-P-ethyl	[76578-14-8, 100646-51-3]	Pesti Mix 1	DRE-L16740000IO	H985333IO	10 µg/mL	10 mL	LGC	Isooctane	-	-	-	-	-	-	10	Isooctane	Freezer
753	Pesticides	Quizalofop-p-ethyl	[100646-51-3]	In	Quizalofop-ethyl and Quizalofop-P-ethyl	[76578-14-8, 100646-51-3]	Pesti Mix 2	DRE-C16740500	G163941	Powder	100 mg	LGC	-	372.81	372.81	98.84	0.1	12.19	10	1204.86	Acetonitrile	Freezer
754	Pesticides	Reserpine	[50-55-5]	In	Reserpine	[50-55-5]	Pesti Mix 3	DRE-C16809500	1018803	Powder	50 mg	LGC	-	608.68	608.68	96.6	0.1	10.07	10	972.762	Acetonitrile	Freezer
755	Pesticides	Rimsulfuron	[122931-48-0]	In	Rimsulfuron	[122931-48-0]	Pesti Mix 3	DRE-C16815000	G1050512	Powder	100 mg	LGC	-	431.44	431.44	97.02	0.15	10.67	10	1035.2	Acetonitrile	Freezer
756	Pesticides	Roxithromycin	[80214-83-1]	In	Roxithromycin	[80214-83-1]	Pesti Mix 3	DRE-C16860000	1059449	Powder	100 mg	LGC	-	837.05	837.05	96.5	2.1	12.69	10	1224.58	Acetonitrile	Freezer
757	Pesticides	Schradan (DMPA)	[152-16-9]	In	Schradan (DMPA)	[152-16-9]	Pesti Mix 4	DRE-A16910000AC-1000	1-1054915AC	100 µg/mL	1 mL	LGC	Acetone	-	-	-	-	-	-	100	Acetone	Freezer
758	Pesticides	Sebuthylazin	[7286-69-3]	In	Sebuthylazin	[7286-69-3]	Pesti Mix 1	DRE-L16920000AL	1045998AL	10 µg/mL	10 mL	LGC	Acetonitrile	-	-	-	-	-	-	10	Acetonitrile	Freezer
759	Pesticides	Sebuthylazin-desethyl	[37019-18-4]	In	Sebuthylazin-desethyl	[37019-18-4]	Pesti Mix 3	DRE-C16920500	G880560	Powder	250 mg	LGC	-	201.66	201.66	99.65	0.27	12.5	10	1245.62	Acetonitrile	Freezer
761	Pesticides	Silthiofam	[175217-20-6]	In	Silthiofam	[175217-20-6]	Pesti Mix 4	DRE-L16947000CY	1009631CY	10 µg/mL	10 mL	LGC	Cyclohexane	-	-	-	-	-	-	10	Cyclohexane	Freezer
762	Pesticides	Simeconazole	[149508-90-7]	In	Simeconazole	[149508-90-7]	Pesti Mix 3	DRE-C16957000	G980590	Powder	100 mg	LGC	-	293.41	293.41	98.33	0.43	9.71	10	954.784	Acetonitrile	Freezer
763	Pesticides	Simetone	[673-04-1]	In	Simetone	[673-04-1]	Pesti Mix 3	DRE-C16960000	G171435	Powder	50 mg	LGC	-	197.24	197.24	98.2	0.1	11.05	10	1085.11	Acetonitrile	Freezer
764	Pesticides	Metolachlor (S isomer)	[87392-12-9]	In	Metolachlor and S-metolachlor	[51218-45-2, 87392-12-9]	Pesti Mix 2	DRE-L15171000CY	300482CY	10 µg/mL	10 mL	LGC	Cyclohexane	-	-	-	-	-	-	10	Cyclohexane	Freezer
765	Pesticides	Sulcotrione	[99105-77-8]	In	Sulcotrione	[99105-77-8]	Pesti Mix 3	DRE-C16988000	G711887	Powder	100 mg	LGC	-	328.76	328.76	99.62	0	11.33	10	1128.69	Acetonitrile	Freezer
766	Pesticides	Sulfamerazine	[127-79-7]	In	Sulfamerazine	[127-79-7]	Pesti Mix 3	DRE-C16995100	G982705	Powder	250 mg	LGC	-	264.3	264.3	99.17	0.4	11.03	10	1093.85	Acetonitrile	Freezer
767	Pesticides	Sulfamonomethoxine	[1220-83-3]	In	Sulfamonomethoxine	[1220-83-3]	Pesti Mix 4	DRE-C16998175	G1092877	Powder	100 mg	LGC	-	280	280	97.85	0.34	9.58	10	937.403	Acetonitrile	Freezer
768	Pesticides	Sulfometuron methyl	[74222-97-2]	In	Sulfometuron methyl	[74222-97-2]	Pesti Mix 3	DRE-C17009000	G1009423	Powder	100 mg	LGC	-	364.38	364.38	98.22	0	10.14	10	995.951	Acetonitrile	Freezer
769	Pesticides	Sulfuramid	[4151-50-2]	In	Sulfuramid	[4151-50-2]	Pesti Mix 3	DRE-C17004000	G1083119	Powder	100 mg	LGC	-	527.2	527.2	98.07	0.1	9.77	10	958.144	Acetonitrile	Freezer
770	Pesticides	Sulprofos sulfoxide	[34643-47-5]	In	Sulprofos sulfoxide	[34643-47-5]	Pesti Mix 4	DRE-Q60004970 custum	2-H430955AC	100 µg/mL	1 mL	LGC	Acetone	-	-	-	-	-	-	100	Acetone	Freezer
771	Pesticides	Tau-fluvalinate	[102851-06-9]	In	Tau-fluvalinate	[102851-06-9]	Pesti Mix 2	DRE-L13870000CY	1045633CY	10 µg/mL	10 mL	LGC	Cyclohexane	-	-	-	-	-	-	10	Cyclohexane	Freezer
773	Pesticides	Tebupirimfos	[96182-53-5]	In	Tebupirimfos	[96182-53-5]	Pesti Mix 3	DRE-L17179700CY	1070410CY	10 µg/mL	10 mL	LGC	Cyclohexane	-	-	-	-	-	-	10	Cyclohexane	Freezer
774	Pesticides	Tembotrione	[335104-84-2]	In	Tembotrione	[335104-84-2]	Pesti Mix 3	DRE-C17219000	G1072745	Powder	100 mg	LGC	-	440.82	440.82	97.95	0.1	8.51	10	833.554	Acetonitrile	Freezer
775	Pesticides	Terbumeton-desethyl	[30125-64-5]	In	Terbumeton-desethyl	[30125-64-5]	Pesti Mix 4	DRE-L17290500ME	1046098ME	10 µg/mL	10 mL	LGC	Methanol	-	-	-	-	-	-	10	Methanol	Freezer
776	Pesticides	Terbutaline sulfate	[23031-32-5 (Free: 23031-25-6)]	In	Terbutaline sulfate	[23031-32-5 (Free: 23031-25-6)]	Pesti Mix 4	DRE-C17295000	G1009256	Powder	100 mg	LGC	-	225.284	548.65	99.65	0.21	10.88	10	445.186	Water	Freezer
777	Pesticides	Terbutol (terbucarb)	[1918-11-2]	In	Terbutol	[1918-11-2]	Pesti Mix 3	DRE-C17260000	G159046	Powder	100 mg	LGC	-	277.41	277.41	99.6	0.1	9.92	10	988.032	Acetonitrile	Freezer
778	Pesticides	Terbutylazine-2-hydroxy	[66753-07-9]	In	Terbutylazine-2-hydroxy	[66753-07-9]	Pesti Mix 4	DRE-C17305000	G992926	Powder	100 mg	LGC	-	211.26	211.26	98.07	0.28	10.2	100	100.031	Water	Freezer
779	Pesticides	Thenylchlor	[96491-05-3]	In	Thenylchlor	[96491-05-3]	Pesti Mix 3	DRE-LA17445500CY	855474CY	100 µg/mL	1 mL	LGC	Cyclohexane	-	-	-	-	-	-	100	Cyclohexane	Freezer
780	Pesticides	Thiazafluron	[25366-23-8]	In	Thiazafluron	[25366-23-8]	Pesti Mix 3	DRE-C17460000	G158628	Powder	250 mg	LGC	-	240.2	240.2	98	0.1	12.7	10	1244.6	Acetonitrile	Freezer
781	Pesticides	Thiazopyr	[117718-60-2]	In	Thiazopyr	[117718-60-2]	Pesti Mix 3	DRE-C17462000	G1016162	Powder	100 mg	LGC	-	396.38	396.38	99.62	0.1	12.21	10	1216.36	Acetonitrile	Freezer
782	Pesticides	Thifluzamide	[130000-40-7]	In	Thifluzamide	[130000-40-7]	Pesti Mix 3	DRE-L17468000AL	H1058851AL	10 µg/mL	10 mL	LGC	Acetonitrile	-	-	-	-	-	-	10	Acetonitrile	Freezer
783	Pesticides	Thiocyclam hydrogrnoxalate as thiocyclam	[31895-22-4 (Free 31895-21-3)]	In	Thiocyclam hydrogenoxalate	[31895-22-4 (Free 31895-21-3)]	Pesti Mix 4	DRE-C17480000	1014643	Powder	100 mg	LGC	-	271.38	181.4	86.9	0.2	10.24	10	1331.25	Water	Freezer
784	Pesticides	Thionazine (zinophos)	[297-97-2]	In	Thionazine	[297-97-2]	Pesti Mix 1	DRE-L17530000CY	1090253CY	10 µg/mL	10 mL	LGC	Cyclohexane	-	-	-	-	-	-	10	Cyclohexane	Freezer
785	Pesticides	Thiophanate-ethyl	[23564-06-9]	In	Thiophanate-ethyl	[23564-06-9]	Pesti Mix 3	DRE-C17540000	G980847	Powder	100 mg	LGC	-	370.45	370.45	97.73	0.25	11.28	10	1102.39	Acetonitrile	Freezer
786	Pesticides	Tiadinil	[223580-51-6]	In	Tiadinil	[223580-51-6]	Pesti Mix 3	DRE-XA17575400AL	1042010AL	100 µg/mL	1 mL	LGC	Acetonitrile	-	-	-	-	-	-	100	Acetonitrile	Freezer
787	Pesticides	Tiamulin fumarate	[55297-96-6 (Free: 55297-95-5)]	In	Tiamulin fumarate	[55297-96-6 (Free: 55297-95-5)]	Pesti Mix 4	DRE-C17575800	G979323	Powder	100 mg	LGC	-	493.7	609.81	98.3	0.36	9.82	10	781.508	Acetonitrile	Freezer
789	Pesticides	Tri-2-cresyl phosphate	[78-30-8]	In	Tris-2-cresyl phosphate	[78-30-8]	Pesti Mix 3	DRE-C17800810	G451919	Powder	250 mg	LGC	-	368.37	368.37	99	0.1	12.82	10	1269.18	Acetonitrile	Freezer
790	Pesticides	Triaziflam	[131475-57-5]	In	Triaziflam	[131475-57-5]	Pesti Mix 4	DRE-Q60004961 custum	2-H430944AC	100 µg/mL	1 mL	LGC	Acetone	-	-	-	-	-	-	100	Acetone	Freezer
791	Pesticides	Triazoxid	[72459-58-6]	In	Triazoxid	[72459-58-6]	Pesti Mix 4	DRE-C17660000	G980836	Powder	100 mg	LGC	-	247.64	247.64	98.88	0.1	9.4	10	929.472	Acetonitrile	Freezer
792	Pesticides	Tribenuron-methyl	[101200-48-0]	In	Tribenuron-methyl	[101200-48-0]	Pesti Mix 3	DRE-C17662000	G1018500	Powder	100 mg	LGC	-	395.39	395.39	97.28	0.1	10.4	10	1011.71	Acetonitrile	Freezer
793	Pesticides	Tribufos (DEF)	[78-48-8]	In	Tribufos (DEF)	[78-48-8]	Pesti Mix 2	DRE-XA17667000CY	201318CY	100 µg/mL	1 mL	LGC	Cyclohexane	-	-	-	-	-	-	100	Cyclohexane	Freezer
795	Pesticides	Trifloxystrobin (free acid)	[252913-85-2]	In	Trifloxystrobin (free acid)	[252913-85-2]	Pesti Mix 4	DRE-C17842200	1087109	Powder	10 mg	LGC	-	394	394	99.1	0.1	9.63	10	954.333	Cyclohexane	Freezer
796	Pesticides	Trifloxysulfuron-sodium	[199119-58-9 (Free 145099-21-4)]	In	Trifloxysulfuron sodium	[199119-58-9 (Free 145099-21-4)]	Pesti Mix 3	DRE-C17843000	G1083292	Powder	100 mg	LGC	-	437.35	459.33	96.98	2.3	10.54	10	973.256	Acetonitrile	Freezer
798	Pesticides	Triflusulfuron-methyl	[126535-15-7]	In	Triflusulfuron-methyl	[126535-15-7]	Pesti Mix 3	DRE-C17851500	G1095885	Powder	100 mg	LGC	-	492.43	492.43	99.14	0.1	13.19	10	1307.66	Acetonitrile	Freezer
799	Pesticides	Trinexapac-ethyl	[95266-40-3]	In	Trinexapac-ethyl	[95266-40-3]	Pesti Mix 4	DRE-C17888500	G1080033	Powder	100 mg	LGC	-	252.26	252.26	98.69	0.78	19.23	10	1897.81	Acetonitrile	Freezer
801	Pesticides	Uniconazole	[83657-22-1]	In	Uniconazole	[83657-22-1]	Pesti Mix 3	DRE-L17897000CY	1041523CY	10 µg/mL	10 mL	LGC	Cyclohexane	-	-	-	-	-	-	10	Cyclohexane	Freezer
802	Pesticides	Vamidothion sulfoxide	[20300-00-9]	In	Vamidothion sulfoxide	[20300-00-9]	Pesti Mix 4	DRE-C17900010	1044197	Powder	25 mg	LGC	-	303.34	303.34	96.8	0	9.86	10	954.448	Acetonitrile	Freezer
803	Pesticides	Vernolate	[1929-77-7]	In	Vernolate	[1929-77-7]	Pesti Mix 3	DRE-C17910000	G1069655	Powder	250 mg	LGC	-	203.34	203.34	98.22	0.28	10.15	10	996.933	Acetonitrile	Freezer
804	Pesticides	Z-mevinphos	[338-45-4]	In	Mevinphos-(Z)	[338-45-4]	Pesti Mix 4	DRE-C15222000	G1031874	Powder	50 mg	LGC	-	224.15	224.15	97.72	0.25	12.39	10	1210.75	Acetonitrile	Freezer
806	Pesticides	Carbophenothion methyl sulfone	[62059-34-1]	In	Carbophenothion methyl sulfone	[62059-34-1]	Nestlé PestiMix A	DRE-C11020900	832434	Powder	10 mg	LGC	-	346.8	346.8	99.6	0.2	10.08	10	1003.97	Methanol	Freezer
807	Pesticides	Prothoate	[2275-18-5]	In	Prothoate	[2275-18-5]	Nestlé PestiMix D	DRE-XA16570000IO	H1028270IO	100 µg/mL	1 mL	LGC	Isooctane	-	-	-	-	-	-	100	Isooctane	Freezer
811	Pesticides	1-Naphthylacetamide	86-86-2	Out	1-Naphthylacetamide	[86-86-2]	Nestlé PestiMix D	DRE-V15450000AL-100	2-H466571AL	100 µg/mL	1 mL	LGC	Acetonitrile							100	Acetonitrile	Freezer
812	Pesticides	4-Hydroxychlorothalonil	[28343-61-5]	Out	Chlorothalonil-4-hydroxy	[28343-61-5]	Nestlé PestiMix A	DRE-C11510400	1055776	Powder	10 mg	LGC	-	347.47	347.47	94.7	0	10	10	947	Acetonitrile	Freezer
813	Pesticides	Acetamiprid, N-desmethyl-	[190604-92-3]	Out	Acetamiprid, N-desmethyl-	[190604-92-3]	Nestlé PestiMix A	DRE-C10013200	G1069509	Powder	10 mg	LGC	-	208.65	208.65	99.29	0.42	9.23	10	916.447	Acetonitrile	Freezer
814	Pesticides	Acetochlor	[34256-82-1]	Out	Acetochlor	[34256-82-1]	Nestlé PestiMix D	DRE-XA10018000CY	H1075695CY	100 µg/mL	1 ml	LGC	Cyclohexane	-	-	-	-	-	-	100	Cyclohexane	Freezer
815	Pesticides	Acibenzolar Acid	[35272-27-6]	Out	Acibenzolar acid	[35272-27-6]	Nestlé PestiMix D	DRE-A10027900AL-100	2-H412153AL	100 µg/mL	1 mL	LGC	Acetonitrile	-	-	-	-	-	-	100	Acetonitrile	Freezer
816	Pesticides	Acifluorfen	[50594-66-6]	Out	Acifluorfen	[50594-66-6]	Nestlé PestiMix A	DRE-C10030000	G1101113	Powder	50 mg	LGC	-	361.66	361.66	95.6	0.38	12.49	10	1194.04	Water+Acetone	Freezer
818	Pesticides	Afidopyropen	[915972-17-7]	Out	Afidopyropen	[915972-17-7]	Nestlé PestiMix A	DRE-C10047000	G1084813	Powder	25 mg	LGC	-	593.66	593.66	94.52	1.08	8.96	10	846.899	Methanol	Freezer
820	Pesticides	Amisulbrom	[348635-87-0]	Out	Amisulbrom	[348635-87-0]	Nestlé PestiMix A	DRE-C10229000	G977609	Powder	25 mg	LGC	-	466.31	466.31	99.62	0.1	9.69	10	965.318	Acetone	Freezer
822	Pesticides	Aramite	[140-57-8]	Out	Aramite	[140-57-8]	Nestlé PestiMix D	DRE-L10300000IO	1061393IO	10 µg/mL	10 mL	LGC	Isooctane	-	-	-	-	-	-	10	Isooctane	Freezer
823	Pesticides	Atrazine, 2-Hydroxy-	[2163-68-0]	Out	Atrazine, 2-Hydroxy-	[2163-68-0]	Nestlé PestiMix D	DRE-XA10333000ME	H1010126ME	100 µg/mL	1 ml	LGC	Methanol	-	-	-	-	-	-	100	Methanol	Freezer
824	Pesticides	Benazolin-Ethyl ester	[25059-80-7]	Out	Benazolin-Ethyl	[25059-80-7]	Nestlé PestiMix A	DRE-C10450500	G1004079	Powder	100 mg	LGC	-	271.72	271.72	99.6	0.1	9.41	10	937.236	Acetonitrile	Freezer
826	Pesticides	Bentazone, 6-Hydroxy	[60374-42-7]	Out	Bentazone, 6-Hydroxy	[60374-42-7]	Nestlé PestiMix A	DRE-C10511000	1118266	Powder	10 mg	LGC	-	256.28	256.28	99.2	0.6	10.75	10	1066.4	Acetonitrile	Freezer
827	Pesticides	Bentazone, 8-Hydroxy	[60374-43-8]	Out	Bentazone, 8-Hydroxy	[60374-43-8]	Nestlé PestiMix A	DRE-C10512000	G1133444	Powder	5 mg	LGC	-	258.29	258.29	98.01	0.14	4.17	5	817.403	Acetonitrile	Freezer
828	Pesticides	Benthiavalicarb (free acid)	[413615-35-7]	Out	Benthiavalicarb (free acid)	[413615-35-7]	Nestlé PestiMix A	DRE-C10516200	1144362	Powder	10 mg	LGC	-	339.39	339.39	98.4	0.2	9.02	10	887.568	Acetonitrile	Freezer
829	Pesticides	Benzethonium-Chloride	[121-54-0 (Free 10172-60-8)]	Out	Benzethonium chloride	[121-54-0]	Nestlé PestiMix A	DRE-C10535650	1132746	Powder	100 mg	LGC	-	448.08	448.08	97.5	2.5	9.37	10	913.575	Acetonitrile	Freezer
830	Pesticides	Benzobicyclon	[156963-66-5]	Out	Benzobicyclon	[156963-66-5]	Nestlé PestiMix A	DRE-C10536800	G1129886	Powder	10 mg	LGC	-	446.97	446.97	99.9	0.1	8.64	10	863.136	Acetonitrile	Freezer
831	Pesticides	Benzofenap	[82692-44-2]	Out	Benzofenap	[82692-44-2]	Nestlé PestiMix D	DRE-XA10537400CY	1075786CY	100 µg/mL	1 ml	LGC	Cyclohexane	-	-	-	-	-	-	100	Cyclohexane	Freezer
832	Pesticides	Benzovindiflupyr	[1072957-71-1]	Out	Benzovindiflupyr	[1072957-71-1]	Nestlé PestiMix D	DRE-A10539800AL-100	2-H410864AL	100 µg/mL	1 ml	LGC	Acetonitrile	-	-	-	-	-	-	100	Acetonitrile	Freezer
833	Pesticides	Benzyladenine, 6-	[1214-39-7]	Out	Benzyladenine, 6-	[1214-39-7]	Nestlé PestiMix A	DRE-C10569600	G1011472	Powder	100 mg	LGC	-	225.25	225.25	98.96	0.1	9.37	10	927.255	Ethanol	Freezer
834	Pesticides	Bifenazate-Diazene	[149878-40-0]	Out	Bifenazate-Diazene	[149878-40-0]	Nestlé PestiMix D	DRE-A10579510AL-100	2-H413558AL	100 µg/mL	1 ml	LGC	Acetonitrile	-	-	-	-	-	-	100	Acetonitrile	Freezer
835	Pesticides	Bifenox	[42576-02-3]	Out	Bifenox	[42576-02-3]	Nestlé PestiMix D	DRE-L10580000AL	1045563AL	10 µg/mL	10 mL	LGC	Acetonitrile	-	-	-	-	-	-	10	Acetonitrile	Freezer
836	Pesticides	Bispyribac-sodium	[125401-92-5 (Free 125401-75-4)]	Out	Bispyribac sodium	[125401-92-5 (Free 125401-75-4)]	Nestlé PestiMix D	DRE-A10657000WL-100	2-H444787NA	100 µg/mL	1 ml	LGC	Acetonitrile/Water	-	-	-	-	-	-	100	Acetonitrile/Water	Freezer
837	Pesticides	Bixlozone	[81777-95-9]	Out	Bixlozone	[81777-95-9]	Nestlé PestiMix A	DRE-C10661550	1101608	Powder	25 mg	LGC	-	274.14	274.14	98.3	0.3	9.38	10	922.054	Acetonitrile	Freezer
838	Pesticides	Boscalid-5-hydroxy M 510F01	[661463-87-2]	Out	Boscalid-5-hydroxy M 510F01	[661463-87-2]	Nestlé PestiMix A	DRE-C10663020	1066002	Powder	10 mg	LGC	-	359.21	359.21	94.2	4.4	8.74	10	823.308	Acetone	Freezer
840	Pesticides	Bromfenvinfos-methyl	[13104-21-7]	Out	Bromfenvinfos-methyl	[13104-21-7]	Nestlé PestiMix A	DRE-C10690500	G983391	Powder	100 mg	LGC	-	375.97	375.97	99.16	0.27	10.99	10	1089.77	Acetonitrile	Freezer
841	Pesticides	Bromobutide	[74712-19-9]	Out	Bromobutide	[74712-19-9]	Nestlé PestiMix D	DRE-L10711000CY	1026623CY	10 µg/mL	10 mL	LGC	Cyclohexane	-	-	-	-	-	-	10	Cyclohexane	Freezer
843	Pesticides	Butamifos	[36335-67-8]	Out	Butamifos	[36335-67-8]	Nestlé PestiMix A	DRE-C108610000	G1028062	Powder	100 mg	LGC	-	332.36	332.36	96.66	0	9.79	10	946.301	Acetonitrile	Freezer
844	Pesticides	Carbanolate	[671-04-5]	Out	Carbanolate	[671-04-5]	Nestlé PestiMix D	DRE-L10970000CY	H1091152CY	10 µg/mL	10 mL	LGC	Cyclohexane	-	-	-	-	-	-	10	Cyclohexane	Freezer
846	Pesticides	Carbophenothion-sulfoxide	[17297-40-4]	Out	Carbophenothion-sulfoxide	[17297-40-4]	Nestlé PestiMix B	DRE-C11020220	1015115	Powder	25 mg	LGC	-	358.86	358.86	99.4	0.2	9.08	10	902.552	Methanol	Freezer
848	Pesticides	Chloridazon, Desphenyl-	[6339-19-1]	Out	Chloridazon, Desphenyl-	[6339-19-1]	Nestlé PestiMix D	DRE-XA11322000AL	1075788AL	100 µg/mL	1 mL	LGC	Acetonitrile	-	-	-	-	-	-	100	Acetonitrile	Freezer
849	Pesticides	Chloridazon, Methyl-Desphenyl-	[17254-80-7]	Out	Chloridazon, Methyl-Desphenyl-	[17254-80-7]	Nestlé PestiMix D	DRE-XA11322500AL	H1075789AL	100 µg/mL	1 ml	LGC	Acetonitrile	-	-	-	-	-	-	100	Acetonitrile	Freezer
851	Pesticides	Chlorpropham metabolite 4-hydroxychlorpropham-O-sulphonic acid (4-HAS)	[28705-88-6]	Out	Chlorpropham metabolite 4-hydroxychlorpropham-O-sulphonic acid (4-HAS)	[28705-88-6]	Nestlé PestiMix B	DRE-C11580100	1094866	Powder	10 mg	LGC	-	309.72	309.72	86.7	6.4	9.38	10	813.246	Acetonitrile	Freezer
852	Pesticides	Chlorthiophos-sulfone	[25900-20-3]	Out	Chlorthiophos-sulfone	[25900-20-3]	Nestlé PestiMix D	DRE-LA11651000CY	00316CY	10 µg/mL	1 ml	LGC	Cyclohexane	-	-	-	-	-	-	10	Cyclohexane	Freezer
853	Pesticides	Cinidon (free acid)	[175156-71-5]	Out	Cinidon (free acid)	[175156-71-5]	Nestlé PestiMix D	DRE-XA11667410AL	H1113395AL	100 µg/mL	1 mL	LGC	Acetonitrile	-	-	-	-	-	-	100	Acetonitrile	Freezer
854	Pesticides	Clethodim-Sulfoxide	[111031-14-2]	Out	Clethodim-Sulfoxide	[111031-14-2]	Nestlé PestiMix D	DRE-A11669200AL-100	2-H428100AL	100 µg/mL	1 mL	LGC	Acetonitrile	-	-	-	-	-	-	100	Acetonitrile	Freezer
855	Pesticides	Coumafuryl	[117-52-2]	Out	Coumafuryl	[117-52-2]	Nestlé PestiMix D	DRE-XA11720000CY	1058869CY	100 µg/mL	1 ml	LGC	Cyclohexane	-	-	-	-	-	-	100	Cyclohexane	Freezer
856	Pesticides	Coumatetralyl	[5836-29-3]	Out	Coumatetralyl	[5836-29-3]	Nestlé PestiMix B	DRE-C11740000	G880694	Powder	250 mg	LGC	-	292.33	292.33	99.6	0.1	12.54	10	1248.98	Acetonitrile	Freezer
857	Pesticides	Coumoxystrobin	[850881-70-8]	Out	Coumoxystrobin	[850881-70-8]	Nestlé PestiMix B	DRE-C11745000	1097730	Powder	10 mg	LGC	-	436.5	436.5	98.9	0.1	9.15	10	904.935	Chloroform	Freezer
858	Pesticides	Cyclaniliprole	[1031756-98-5]	Out	Cyclaniliprole	[1031756-98-5]	Nestlé PestiMix B	DRE-C11817600	G1113702	Powder	10 mg	LGC	-	602.11	602.11	96.3	0.86	10.08	10	970.704	Acetone	Freezer
859	Pesticides	Cycloxaprid	[1203791-41-6]	Out	Cycloxaprid	[1203791-41-6]	Nestlé PestiMix B	DRE-C11836700	1120812	Powder	10 mg	LGC	-	322.75	322.75	92.7	1	9.81	10	909.387	Acetonitrile	Freezer
860	Pesticides	Cycloxydim-sulfone-glutaric acid	[119725-81-4]	Out	Cycloxydim-sulfone-glutaric acid	[119725-81-4]	Nestlé PestiMix B	DRE-C11837010	1130060	Powder	10 mg	LGC	-	264.3	264.3	97.6	0.8	10.54	10	1028.7	Acetonitrile	Freezer
861	Pesticides	Cyenopyrafen	[560121-52-0]	Out	Cyenopyrafen	[560121-52-0]	Nestlé PestiMix D	DRE-XA11841500AL	H1098684AL	100 µg/mL	1 ml	LGC	Acetonitrile	-	-	-	-	-	-	100	Acetonitrile	Freezer
862	Pesticides	Cyflumetofen	[400882-07-7]	Out	Cyflumetofen	[400882-07-7]	Nestlé PestiMix B	DRE-C11846000	G1112857	Powder	100 mg	LGC	-	447.45	447.45	96.43	0.1	13.08	10	1261.3	Acetonitrile	Freezer
864	Pesticides	Di-Allate	[2303-16-4]	Out	Di-Allate	[2303-16-4]	Nestlé PestiMix D	DRE-L12190000CY	1079979CY	10 µg/mL	10 mL	LGC	Cyclohexane	-	-	-	-	-	-	10	Cyclohexane	Freezer
866	Pesticides	Difenacoum	[56073-07-5]	Out	Difenacoum	[56073-07-5]	Nestlé PestiMix D	DRE-XA12608000ME	1041619ME	100 µg/mL	1 ml	LGC	Methanol	-	-	-	-	-	-	100	Methanol	Freezer
867	Pesticides	Diflufenzopyr	[109293-97-2]	Out	Diflufenzopyr	[109293-97-2]	Nestlé PestiMix B	DRE-C12631030	1047442	Powder	100 mg	LGC	-	334.28	334.28	92.9	1.3	9.37	10	870.473	H2O + ammonia 25%	Freezer
868	Pesticides	Dikegulac sodium	[52508-35-7 (Free 18467-77-1)]	Out	Dikegulac sodium	[52508-35-7 (Free 18467-77-1)]	Nestlé PestiMix D	DRE-L12640000AL	1063053AL	10 µg/mL	10 mL	LGC	Acetonitrile	-	-	-	-	-	-	10	Acetonitrile	Freezer
869	Pesticides	Dinoterb	[1420-07-1]	Out	Dinoterb	[1420-07-1]	Nestlé PestiMix D	DRE-XA12830000AL	1018322AL	100 µg/mL	1 ml	LGC	Acetonitrile	-	-	-	-	-	-	100	Acetonitrile	Freezer
871	Pesticides	DNOC	[534-52-1]	Out	DNOC	[534-52-1]	Nestlé PestiMix D	DRE-XA13050000ME	855505ME	100 µg/mL	1 ml	LGC	Methanol	-	-	-	-	-	-	100	Methanol	Freezer
872	Pesticides	Dufulin	[882182-49-2]	Out	Dufulin	[882182-49-2]	Nestlé PestiMix B	DRE-C13097000	1088907	Powder	10 mg	LGC	-	408.43	408.43	98.7	0.3	8.9	10	878.43	Acetone	Freezer
874	Pesticides	Ethiolate	[2941-55-1]	Out	Ethiolate	[2941-55-1]	Nestlé PestiMix B	DRE-C13260000	G1103117	Powder	100 mg	LGC	-	161.27	161.27	98.99	0.23	10.27	10	1016.63	Acetonitrile	Freezer
875	Pesticides	Ethofumesate-2-hydroxy	[26322-82-7]	Out	Ethofumesate-2-hydroxy	[26322-82-7]	Nestlé PestiMix B	DRE-C13290800	833198	Powder	10 mg	LGC	-	258.3	258.3	98.9	0.2	9.21	10	910.869	Methanol	Freezer
877	Pesticides	Fenaminstrobin	[366815-39-6]	Out	Fenaminstrobin	[366815-39-6]	Nestlé PestiMix B	DRE-C13409000	1083964	Powder	10 mg	LGC	-	434.32	434.32	98.4	1.2	8.88	10	873.792	Acetonitrile	Freezer
878	Pesticides	Fenbutatin Oxide	[13356-08-6]	Out	Fenbutatin oxide	[13356-08-6]	Nestlé PestiMix B	DRE-C13450000	1080630	Powder	250 mg	LGC	-	1052.68	1052.68	97.1	1.8	11.31	10	1098.2	Acetone	Freezer
879	Pesticides	Fenoxasulfone	[639826-16-7]	Out	Fenoxasulfone	[639826-16-7]	Nestlé PestiMix B	DRE-C13515000	1084476	Powder	10 mg	LGC	-	366	366	99.6	0.1	9.15	10	911.34	Acetonitrile	Freezer
880	Pesticides	Fenpicoxamid	[517875-34-2]	Out	Fenpicoxamid	[517875-34-2]	Nestlé PestiMix D	DRE-A13526000AL-100	1-1107392AL	100 µg/mL	1 mL	LGC	Acetonitrile	-	-	-	-	-	-	100	Acetonitrile	Freezer
881	Pesticides	Fenpyrazamine	[473798-59-3]	Out	Fenpyrazamine	[473798-59-3]	Nestlé PestiMix D	DRE-A13544000AL-100	2-H412164AL	100 µg/mL	1 mL	LGC	Acetonitrile	-	-	-	-	-	-	100	Acetonitrile	Freezer
883	Pesticides	Flamprop (free acid)	[58667-63-3]	Out	Flamprop (free acid)	[58667-63-3]	Nestlé PestiMix B	DRE-C13649000	G165946	Powder	100 mg	LGC	-	321.73	321.73	98.15	0.24	9.32	10	914.758	Acetonitrile	Freezer
884	Pesticides	Flonicamid Metabolite - TFNA - 4-Trifluoromethylnicotinic Acid (TFNA)	[158063-66-2]	Out	Flonicamid Metabolite - TFNA - 4-Trifluoromethylnicotinic Acid	[158063-66-2]	Nestlé PestiMix D	DRE-A13662120AL-100	2-H413576AL	100 µg/mL	1 ml	LGC	Acetonitrile	-	-	-	-	-	-	100	Acetonitrile	Freezer
885	Pesticides	Flonicamid Metabolite - TFNA-Am 4-(Trifluoromethyl)-3-Pyridinecarboxamide	[158062-71-6]	Out	Flonicamid Metabolite - TFNA-Am 4-(Trifluoromethyl)-3-Pyridinecarboxamide	[158062-71-6]	Nestlé PestiMix B	DRE-C17845700	1008366	Powder	100 mg	LGC	-	190.12	190.12	99	0.1	9.82	10	972.18	Acetonitrile	Freezer
886	Pesticides	Flonicamid Metabolite - TFNG - 4-(Trifluoromethyl)Nicotinoyl Glycine (TFNG)	[207502-65-6]	Out	Flonicamid Metabolite - TFNG - 4-(Trifluoromethyl)Nicotinoyl Glycine (TFNG)	[207502-65-6]	Nestlé PestiMix D	DRE-A13662110AL-100	2-H413569AL	100 µg/mL	1 ml	LGC	Acetonitrile	-	-	-	-	-	-	100	Acetonitrile	Freezer
887	Pesticides	Florpyrauxifen	[943832-81-3]	Out	Florpyrauxifen	[943832-81-3]	Nestlé PestiMix B	DRE-C13666000	G1115318	Powder	10 mg	LGC	-	349.12	349.12	96.85	1.05	9.05	10	876.492	Acetonitrile	Freezer
888	Pesticides	Florpyrauxifen-benzyl	[1390661-72-9]	Out	Florpyrauxifen-benzyl	[1390661-72-9]	Nestlé PestiMix D	DRE-A13666100AL-100	2-H412225AL	100 µg/mL	1 mL	LGC	Acetonitrile	-	-	-	-	-	-	100	Acetonitrile	Freezer
890	Pesticides	Flufenpyr-Ethyl	[188489-07-8]	Out	Flufenpyr-ethyl	[188489-07-8]	Nestlé PestiMix B	DRE-C13713000	G164903	Powder	10 mg	LGC	-	408.73	408.73	99.8	0.1	9.89	10	987.022	Acetonitrile	Freezer
892	Pesticides	Flufiprole	[704886-18-0]	Out	Flufiprole	[704886-18-0]	Nestlé PestiMix B	DRE-C13717000	G1078372	Powder	100 mg	LGC	-	491.24	491.24	98.88	0.2	12.53	10	1238.97	Acetonitrile	Freezer
893	Pesticides	Flumequine	[42835-25-6]	Out	Flumequine	[42835-25-6]	Nestlé PestiMix B	DRE-C13718000	G996389	Powder	250 mg	LGC	-	261.25	261.25	99.05	0	10.34	10	1024.18	Acetonitrile	Freezer
894	Pesticides	Fluopyram-benzamide (M25)	[360-64-5]	Out	Fluopyram-benzamide	[360-64-5]	Nestlé PestiMix B	DRE-C13743100	1006544	Powder	100 mg	LGC	-	189.12	189.12	98.7	0.1	10.12	10	998.844	Acetonitrile	Freezer
895	Pesticides	Flupyrimin	[1689566-03-7]	Out	Flupyrimin	[1689566-03-7]	Nestlé PestiMix B	DRE-C13802400	1115796	Powder	25 mg	LGC	-	315.68	315.68	99.7	0.2	8.97	10	894.309	Acetonitrile	Freezer
896	Pesticides	Flurenol	[467-69-6]	Out	Flurenol	[467-69-6]	Nestlé PestiMix B	DRE-C13810000	1091739	Powder	250 mg	LGC	-	226.23	226.23	94.3	4.5	12.41	10	1170.26	Acetonitrile	Freezer
898	Pesticides	Fluroxypyr-2-OH	[94133-62-7]	Out	Fluroxypyr-2-hydroxy	[94133-62-7]	Nestlé PestiMix B	DRE-C13849905	1080814	Powder	10 mg	LGC	-	196.99	196.99	99.3	0.1	9.97	10	990.021	Acetonitrile	Freezer
899	Pesticides	Flutianil	[958647-10-4]	Out	Flutianil	[958647-10-4]	Nestlé PestiMix D	DRE-A13862500AL-100	2-H410859AL	100 µg/mL	1 ml	LGC	Acetonitrile	-	-	-	-	-	-	100	Acetonitrile	Freezer
900	Pesticides	Fluxametamide	[928783-29-3]	Out	Fluxametamide	[928783-29-3]	Nestlé PestiMix B	DRE-C13874000	G1102971	Powder	25 mg	LGC	-	474.26	474.26	96.65	0.3	9.93	10	959.735	DMSO	Freezer
901	Pesticides	Fluxapyroxad	[907204-31-3]	Out	Fluxapyroxad	[907204-31-3]	Nestlé PestiMix D	DRE-A13875000AL-100	2-H412158AL	100 µg/mL	1 ml	LGC	Acetonitrile	-	-	-	-	-	-	100	Acetonitrile	Freezer
902	Pesticides	Formothion	[2540-82-1]	Out	Formothion	[2540-82-1]	Nestlé PestiMix D	DRE-XA13920000AL	1028182AL	100 µg/mL	1 ml	LGC	Acetonitrile	-	-	-	-	-	-	100	Acetonitrile	Freezer
903	Pesticides	Furametpyr	[123572-88-3]	Out	Furametpyr	[123572-88-3]	Nestlé PestiMix B	DRE-C13964000	G1101725	Powder	100 mg	LGC	-	334	334	98.98	0.1	10.18	10	1007.62	Acetonitrile	Freezer
904	Pesticides	Furan tebufenozide = Fufenozide	[467427-80-1]	Out	Furan tebufenozide	[467427-80-1]	Nestlé PestiMix B	DRE-C13952000	1093669	Powder	25 mg	LGC	-	394.51	394.51	89	0.2	9.58	10	852.62	Acetonitrile	Freezer
905	Pesticides	Gibberellic acid	[77-06-5]	Out	Gibberellic acid	[77-06-5]	Nestlé PestiMix B	DRE-C14020000	G998452	Powder	100 mg	LGC	-	346.37	346.37	91.6	0.62	10.89	10	997.524	Acetonitrile	Freezer
906	Pesticides	Griseofulvin	[126-07-8]	Out	Griseofulvin	[126-07-8]	Nestlé PestiMix B	DRE-C14056500	G1031073	Powder	250 mg	LGC	-	352.77	352.77	98.15	0.1	9.47	10	929.481	Acetonitrile	Freezer
907	Pesticides	Halauxifen	[943832-60-8]	Out	Halauxifen	[943832-60-8]	Nestlé PestiMix B	DRE-C14058100	G1146516	Powder	10 mg	LGC	-	331.13	331.13	95.36	4.32	9.88	10	942.157	DMSO	Freezer
908	Pesticides	Halauxifen-methyl	[943831-98-9]	Out	Halauxifen-methyl	[943831-98-9]	Nestlé PestiMix D	DRE-A14058000AL-100	1-1107394AL	100 µg/mL	1 mL	LGC	Acetonitrile	-	-	-	-	-	-	100	Acetonitrile	Freezer
909	Pesticides	Imazamethabenz (free acid)	[100728-84-5]	Out	Imazamethabenz (free acid)	[100728-84-5]	Nestlé PestiMix D	DRE-XA14281400AL	H1078482AL	100 µg/mL	1 ml	LGC	Acetonitrile	-	-	-	-	-	-	100	Acetonitrile	Freezer
910	Pesticides	Imazapyr	[81334-34-1]	Out	Imazapyr	[81334-34-1]	Nestlé PestiMix D	DRE-L14283000AL	1045637AL	10 µg/mL	10 ml	LGC	Acetonitrile	-	-	-	-	-	-	10	Acetonitrile	Freezer
911	Pesticides	Inpyrfluxam	[1352994-67-2]	Out	Inpyrfluxam	[1352994-67-2]	Nestlé PestiMix B	DRE-C14328250	1096854	Powder	10 mg	LGC	-	333	333	99.7	0.2	8.72	10	869.384	Acetone	Freezer
912	Pesticides	Ipfencarbazone	[212201-70-2]	Out	Ipfencarbazone	[212201-70-2]	Nestlé PestiMix B	DRE-C14366000	1025195	Powder	25 mg	LGC	-	427.23	427.23	98.3	0.1	9.49	10	932.867	DMSO	Freezer
913	Pesticides	Isofetamid	[875915-78-9]	Out	Isofetamid	[875915-78-9]	Nestlé PestiMix D	DRE-A14424000AL-100	1-1113225AL	100 µg/mL	1 mL	LGC	Acetonitrile	-	-	-	-	-	-	100	Acetonitrile	Freezer
914	Pesticides	Isoflucypram	[1255734-28-1]	Out	Isoflucypram	[1255734-28-1]	Nestlé PestiMix B	DRE-C14424700	1104224	Powder	50 mg	LGC	-	399.84	399.84	98.4	0.1	10.41	10	1024.34	Acetone	Freezer
915	Pesticides	Isopyrazam	[881685-58-1]	Out	Isopyrazam	[881685-58-1]	Nestlé PestiMix D	DRE-A14473000AL-100	1-1127493AL	100 µg/mL	1 ml	LGC	Acetonitrile	-	-	-	-	-	-	100	Acetonitrile	Freezer
916	Pesticides	Isotianil	[224049-04-1]	Out	Isotianil	[224049-04-1]	Nestlé PestiMix B	DRE-C14477000	G1114410	Powder	50 mg	LGC	-	298.15	298.15	99.44	0.1	9.73	10	967.551	Acetonitrile	Freezer
917	Pesticides	Lancotrione-sodium	[1486617-22-4 (Free 1486617-21-3)]	Out	Lancotrione	[1486617-22-4 (Free 1486617-21-3)]	Nestlé PestiMix B	DRE-C14592220	1121672	Powder	10 mg	LGC	-	444.9	467.87	99.4	0.4	9.85	10	931.022	Water	Freezer
919	Pesticides	Mandestrobin	[173662-97-0]	Out	Mandestrobin	[173662-97-0]	Nestlé PestiMix D	DRE-A14744000AL-100	2-H414909AL	100 µg/mL	1 ml	LGC	Acetonitrile	-	-	-	-	-	-	100	Acetonitrile	Freezer
920	Pesticides	Matrine	[519-02-8]	Out	Matrine	[519-02-8]	Nestlé PestiMix B	DRE-C14756000	G1137110	Powder	50 mg	LGC	-	248.36	248.36	98.39	0.82	10.25	10	1008.5	Acetonitrile	Freezer
922	Pesticides	Mefentrifluconazole	[1417782-03-6]	Out	Mefentrifluconazole	[1417782-03-6]	Nestlé PestiMix D	DRE-A14860600AL-100	1-1113228AL	100 µg/mL	1 mL	LGC	Acetonitrile	-	-	-	-	-	-	100	Acetonitrile	Freezer
923	Pesticides	Mepanipyrim, Hydroxypropyl-	[204571-52-8]	Out	Mepanipyrim, Hydroxypropyl-	[204571-52-8]	Nestlé PestiMix D	DRE-A14867050AL-100	2-H410857AL	100 µg/mL	1 ml	LGC	Acetonitrile	-	-	-	-	-	-	100	Acetonitrile	Freezer
925	Pesticides	Meptyldinocap-phenol (2,4 DNOP )	[3687-22-7]	Out	Meptyldinocap-phenol (2,4 DNOP)	[3687-22-7]	Nestlé PestiMix D	DRE-A14895050AL-100	2-H412197AL	100 µg/mL	1 ml	LGC	Acetonitrile	-	-	-	-	-	-	100	Acetonitrile	Freezer
926	Pesticides	Metamitron-desamino	[36993-94-9]	Out	Metamitron-desamino	[36993-94-9]	Nestlé PestiMix D	DRE-XA14940300AL	1028183AL	100 µg/mL	1 ml	LGC	Acetonitrile	-	-	-	-	-	-	100	Acetonitrile	Freezer
927	Pesticides	Metazosulfuron	[868680-84-6]	Out	Metazosulfuron	[868680-84-6]	Nestlé PestiMix B	DRE-C14950300	G1098208	Powder	10 mg	LGC	-	476	476	99.82	0.1	8.42	10	840.484	Acetonitrile	Freezer
928	Pesticides	Methomyl-Sulfone	[55620-24-1]	Out	Methomyl-Sulfone	[55620-24-1]	Nestlé PestiMix B	DRE-C15035015	1091800	Powder	10 mg	LGC	-	194.21	194.21	93.1	3.7	9.03	10	840.693	Acetone	Freezer
930	Pesticides	Metyltetraprole	[1472649-01-6]	Out	Metyltetraprole	[1472649-01-6]	Nestlé PestiMix B	DRE-C15215000	1093655	Powder	25 mg	LGC	-	396.83	396.83	98.2	0.5	9.15	10	898.53	Acetonitrile	Freezer
931	Pesticides	Milbemycin A3	[51596-10-2]	Out	Milbemycin A3	[51596-10-2]	Nestlé PestiMix D	DRE-L15265020AL	H1088373AL	10 µg/mL	10 mL	LGC	Acetonitrile	-	-	-	-	-	-	10	Acetonitrile	Freezer
932	Pesticides	Milbemycin A4	[51596-11-3]	Out	Milbemycin A4	[51596-11-3]	Nestlé PestiMix D	DRE-L15265040AL	1127535AL	10 µg/mL	10 mL	LGC	Acetonitrile	-	-	-	-	-	-	10	Acetonitrile	Freezer
933	Pesticides	Momfluorothrin	[609346-29-4]	Out	Momfluorothrin	[609346-29-4]	Nestlé PestiMix B	DRE-C15285000	1116321	Powder	10 mg	LGC	-	385.35	385.35	93.5	0.7	6.97	10	651.695	Acetonitrile	Freezer
934	Pesticides	Monalide	[7287-36-7]	Out	Monalide	[7287-36-7]	Nestlé PestiMix B	DRE-C15290000	1020800	Powder	100 mg	LGC	-	239.74	239.74	85	0.1	9.72	10	826.2	Acetonitrile	Freezer
936	Pesticides	Noviflumuron	[121451-02-3]	Out	Noviflumuron	[121451-02-3]	Nestlé PestiMix C	DRE-C15654000	G753095	Powder	10 mg	LGC	-	529.14	529.14	98.33	0.15	8.84	10	869.237	Acetonitrile	Freezer
937	Pesticides	Orthosulfamuron	[213464-77-8]	Out	Orthosulfamuron	[213464-77-8]	Nestlé PestiMix C	DRE-C15748500	G1014990	Powder	50 mg	LGC	-	424.43	424.43	97.97	0.1	10.05	10	984.599	Acetonitrile	Freezer
938	Pesticides	Oxathiapiprolin	[1003318-67-9]	Out	Oxathiapiprolin	[1003318-67-9]	Nestlé PestiMix D	DRE-A15781700AL-100	1-1107397AL	100 µg/mL	1 ml	LGC	Acetonitrile	-	-	-	-	-	-	100	Acetonitrile	Freezer
939	Pesticides	Penflufen	[494793-67-8]	Out	Penflufen	[494793-67-8]	Nestlé PestiMix C	DRE-C15932000	1115571	Powder	100 mg	LGC	-	317.4	317.4	99.2	0.2	13.35	10	1324.32	Acetonitrile	Freezer
940	Pesticides	Pentoxazone	[110956-75-7]	Out	Pentoxazone	[110956-75-7]	Nestlé PestiMix C	DRE-C15981770	G1070847	Powder	10 mg	LGC	-	353.77	353.77	99.25	0.1	8.36	10	829.73	Methanol	Freezer
941	Pesticides	Picarbutrazox	[500207-04-5]	Out	Picarbutrazox	[500207-04-5]	Nestlé PestiMix C	DRE-C16194000	G1109140	Powder	10 mg	LGC	-	409.44	409.44	91.15	0.15	9.47	10	863.191	Acetone	Freezer
942	Pesticides	Picaridin	[119515-38-7]	Out	Picaridin	[119515-38-7]	Nestlé PestiMix C	DRE-C16195000	G1101987	Powder	10 mg	LGC	-	229	229	97.47	2.17	2.49	10	242.7	Ethanol	Freezer
943	Pesticides	Picloram	[1918-02-1]	Out	Picloram	[1918-02-1]	Nestlé PestiMix D	DRE-GA09010035ME	2-H444106ME	100 µg/mL	1 mL	LGC	Methanol	-	-	-	-	-	-	100	Methanol	Freezer
944	Pesticides	Pinoxaden	[243973-20-8]	Out	Pinoxaden	[243973-20-8]	Nestlé PestiMix C	DRE-C16215000	G1084323	Powder	25 mg	LGC	-	400.51	400.51	99.49	0.1	9.97	10	991.915	Acetone	Freezer
945	Pesticides	Prochloraz Metabolite BTS 40348	[67747-01-7]	Out	Prochloraz Metabolite BTS 40348	[67747-01-7]	Nestlé PestiMix C	DRE-C16290200	1096967	Powder	25 mg	LGC	-	282.59	282.59	98	0.8	10.8	10	1058.4	Methanol	Freezer
946	Pesticides	Prochloraz Metabolite BTS 44595 (Prochloraz-Desimidazole-Amino)	[139520-94-8]	Out	Prochloraz Metabolite BTS 44595	[139520-94-8]	Nestlé PestiMix D	DRE-XA16290100AL	1107405AL	100 µg/mL	1 ml	LGC	Acetonitrile	-	-	-	-	-	-	100	Acetonitrile	Freezer
947	Pesticides	Prochloraz Metabolite BTS 9608 (2,4,6-Trichlorophenoxyacetic Acid)	[575-89-3]	Out	Prochloraz Metabolite BTS 9608	[575-89-3]	Nestlé PestiMix C	DRE-C17777000	G982694	Powder	100 mg	LGC	-	255.48	255.48	99.03	0.54	10.69	10	1058.63	Acetonitrile	Freezer
948	Pesticides	Prodiamine	[29091-21-2]	Out	Prodiamine	[29091-21-2]	Nestlé PestiMix C	DRE-C16320000	G160450	Powder	100 mg	LGC	-	350.03	350.03	97.56	0.1	11.67	10	1138.53	Acetonitrile	Freezer
949	Pesticides	Prohexadione (calcium)	[127277-53-6 (Free 88805-35-0)]	Out	Prohexadione	[127277-53-6 (Free 88805-35-0)]	Nestlé PestiMix C	DRE-C16345000	1097314	Powder	100 mg	LGC	-	212.2	250.26	96.4	2	6.83	50	111.656	DMSO+MeOH?	Freezer
950	Pesticides	Propoxycarbazone-2-Hydroxypropoxy	[496925-02-1]	Out	Propoxycarbazone-2-Hydroxypropoxy	[496925-02-1]	Nestlé PestiMix C	DRE-C16500600	1089471	Powder	10 mg	LGC	-	414	414	91.3	2.6	2.72	10	248.336	Acetonitrile	Freezer
951	Pesticides	Propyrisulfuron	[570415-88-2]	Out	Propyrisulfuron	[570415-88-2]	Nestlé PestiMix C	DRE-C16537000	1114451	Powder	10 mg	LGC	-	455.88	455.88	93.7	2	8.61	10	806.757	Acetone	Freezer
952	Pesticides	Pydiflumetofen	[1228284-64-7]	Out	Pydiflumetofen	[1228284-64-7]	Nestlé PestiMix C	DRE-C16585000	1090410	Powder	10 mg	LGC	-	426.67	426.67	99.4	0.2	9.23	10	917.462	Acetone	Freezer
953	Pesticides	Pyflubumide	[926914-55-8]	Out	Pyflubumide	[926914-55-8]	Nestlé PestiMix C	DRE-C16586000	1115424	Powder	10 mg	LGC	-	535.52	535.52	99.2	0.1	9.66	10	958.272	DMSO	Freezer
954	Pesticides	Pyraflufen (free acid)	[129630-17-7]	Out	Pyraflufen (free acid)	[129630-17-7]	Nestlé PestiMix C	DRE-C16597100	G1134964	Powder	10 mg	LGC	-	385.12	385.12	96.71	0.1	10.04	10	970.968	Acetonitrile	Freezer
955	Pesticides	Pyraoxystrobin	[862588-11-2]	Out	Pyraoxystrobin	[862588-11-2]	Nestlé PestiMix C	DRE-C16602000	1086639	Powder	10 mg	LGC	-	412.87	412.87	99.5	0.1	9.65	10	960.175	Acetone	Freezer
956	Pesticides	Pyrasulfutole	[365400-11-9]	Out	Pyrasulfutole	[365400-11-9]	Nestlé PestiMix D	DRE-A16604000AL-100	2-H413440AL	100 µg/mL	1 ml	LGC	Acetonitrile	-	-	-	-	-	-	100	Acetonitrile	Freezer
957	Pesticides	Pyribenzoxim	[168088-61-7]	Out	Pyribenzoxim	[168088-61-7]	Nestlé PestiMix D	DRE-A16624000AL-100	2-H413551AL	100 µg/mL	1 mL	LGC	Acetonitrile	-	-	-	-	-	-	100	Acetonitrile	Freezer
958	Pesticides	Pyrifluquinazon	[337458-27-2]	Out	Pyrifluquinazon	[337458-27-2]	Nestlé PestiMix D	DRE-XA16655700AL	H1088176AL	100 µg/mL	1 mL	LGC	Acetonitrile	-	-	-	-	-	-	100	Acetonitrile	Freezer
959	Pesticides	Pyriftalid	[135186-78-6]	Out	Pyriftalid	[135186-78-6]	Nestlé PestiMix D	DRE-A16656000AL-100	2-H413539AL	100 µg/mL	1 ml	LGC	Acetonitrile	-	-	-	-	-	-	100	Acetonitrile	Freezer
960	Pesticides	Pyrimidifen	[105779-78-0]	Out	Pyrimidifen	[105779-78-0]	Nestlé PestiMix D	DRE-L16659300AL	H1118068AL	10 µg/mL	10 ml	LGC	Acetonitrile	-	-	-	-	-	-	10	Acetonitrile	Freezer
961	Pesticides	Pyriminobac-methyl	[147411-69-6]	Out	Pyriminobac-methyl	[147411-69-6]	Nestlé PestiMix D	DRE-L16659510CY	170836CY	10 µg/mL	10 ml	LGC	Cyclohexane	-	-	-	-	-	-	10	Cyclohexane	Freezer
962	Pesticides	Pyrimisulfan	[221205-90-9]	Out	Pyrimisulfan	[221205-90-9]	Nestlé PestiMix C	DRE-C16659800	1088040	Powder	10 mg	LGC	-	419.4	419.4	98.5	1	8.3	10	817.55	Methanol	Freezer
963	Pesticides	Pyriofenone	[688046-61-9]	Out	Pyriofenone	[688046-61-9]	Nestlé PestiMix C	DRE-C16661500	1117818	Powder	10 mg	LGC	-	365.81	365.81	99.3	0.2	9.5	10	943.35	Acetone	Freezer
964	Pesticides	Pyrisoxazole	[847749-37-5]	Out	Pyrisoxazole	[847749-37-5]	Nestlé PestiMix C	DRE-C16662700	1103792	Powder	10 mg	LGC	-	288.77	288.77	98.9	0	7.79	10	770.431	DMSO	Freezer
965	Pesticides	Pyroxasulfone	[447399-55-5]	Out	Pyroxasulfone	[447399-55-5]	Nestlé PestiMix D	DRE-A16666000AL-100	2-H412204AL	100 µg/mL	1 ml	LGC	Acetonitrile	-	-	-	-	-	-	100	Acetonitrile	Freezer
966	Pesticides	Quizalofop-p-Tefuryl	[119738-06-6]	Out	Quizalofop-Tefuryl	[119738-06-6]	Nestlé PestiMix C	DRE-C16741000	G1080272	Powder	25 mg	LGC	-	428.87	428.87	96.59	0.17	9.54	10	921.469	Acetonitrile	Freezer
967	Pesticides	Rabenzazole	[40341-04-6]	Out	Rabenzazole	[40341-04-6]	Nestlé PestiMix C	DRE-C16800000	G1100579	Powder	10 mg	LGC	-	212.25	212.25	99.9	0.1	8.53	10	852.147	DMSO+Methanol	Freezer
968	Pesticides	Sedaxane	[874967-67-6]	Out	Sedaxane	[874967-67-6]	Nestlé PestiMix C	DRE-C16931150	1135392	Powder	10 mg	LGC	-	331.36	331.36	99.1	0.1	10.57	10	1047.49	Methanol	Freezer
969	Pesticides	Simazine, 2-Hydroxy-	[2599-11-3]	Out	Simazine, 2-Hydroxy-	[2599-11-3]	Nestlé PestiMix D	DRE-L16955000ME	H1069168ME	10 µg/mL	10 mL	LGC	Methanol	-	-	-	-	-	-	10	Methanol	Freezer
970	Pesticides	Sintofen	[130561-48-7]	Out	Sintofen	[130561-48-7]	Nestlé PestiMix C	DRE-C16970500	1117131	Powder	25 mg	LGC	-	374.78	374.78	94.8	0.3	3.96	5	750.816	Acetone	Freezer
971	Pesticides	Sulcofuron-sodium	[3567-25-7 (Free 24019-05-4)]	Out	Sulcofuron	[3567-25-7 (Free 24019-05-4)]	Nestlé PestiMix C	DRE-C16987503	1021563	Powder	100 mg	LGC	-	522.2	544.17	97.5	1.5	9.21	10	861.721	Acetonitrile	Freezer
973	Pesticides	TCMTB (2-(Thiocyanomethylthio)Benzothiazole)	[21564-17-0]	Out	TCMTB	[21564-17-0]	Nestlé PestiMix D	DRE-XA09010239AL	2-H445134AL	100 µg/mL	1 mL	LGC	Acetonitrile	-	-	-	-	-	-	100	Acetonitrile	Freezer
974	Pesticides	TCP (3,5,6-trichloro-2-pyridinol) (Chlorpyriphos metabolite)	[6515-38-4]	Out	TCP (3,5,6-trichloro-2-pyridinol - Chlorpyriphos metabolite)	[6515-38-4]	Nestlé PestiMix C	DRE-C17785000	G1027139	Powder	10 mg	LGC	-	198.43	198.43	98.5	0.1	9.15	10	901.275	Acetonitrile	Freezer
975	Pesticides	Tebufloquin	[376645-78-2]	Out	Tebufloquin	[376645-78-2]	Nestlé PestiMix C	DRE-C17179400	1098312	Powder	10 mg	LGC	-	289.34	289.34	99.2	0	8.47	10	840.224	Ethanol	Freezer
977	Pesticides	Tefuryltrione	[473278-76-1]	Out	Tefuryltrione	[473278-76-1]	Nestlé PestiMix C	DRE-C17215000	1045321	Powder	50 mg	LGC	-	442.91	442.91	99.3	0.1	11.8	10	1171.74	Acetonitrile	Freezer
978	Pesticides	Terbacil	[5902-51-2]	Out	Terbacil	[5902-51-2]	Nestlé PestiMix D	DRE-L17250000IO	1107447IO	10 µg/mL	10 mL	LGC	Isooctane	-	-	-	-	-	-	10	Isooctane	Freezer
979	Pesticides	Terbufos-Oxon-Sulfone	[56070-15-6]	Out	Terbufos-oxon-sulfone	[56070-15-6]	Nestlé PestiMix C	DRE-C17270200	1112198	Powder	10 mg	LGC	-	304.36	304.36	92.4	1.8	10	10	924	Acetonitrile	Freezer
980	Pesticides	Tetraniliprole	[1229654-66-3]	Out	Tetraniliprole	[1229654-66-3]	Nestlé PestiMix C	DRE-C17414700	1144730	Powder	25 mg	LGC	-	544.88	544.88	98.2	0.1	10.71	10	1051.72	DMSO	Freezer
981	Pesticides	Tiafenacil	[1220411-29-9]	Out	Tiafenacil	[1220411-29-9]	Nestlé PestiMix D	DRE-A17575500AL-100	2-H430613AL	100 µg/mL	1 mL	LGC	Acetonitrile	-	-	-	-	-	-	100	Acetonitrile	Freezer
982	Pesticides	Tioxazafen	[330459-31-9]	Out	Tioxazafen	[330459-31-9]	Nestlé PestiMix C	DRE-C17587500	G1083296	Powder	10 mg	LGC	-	228.27	228.27	98.83	0.31	9.5	10	938.885	Acetonitrile	Freezer
983	Pesticides	Tolprocarb	[911499-62-2]	Out	Tolprocarb	[911499-62-2]	Nestlé PestiMix C	DRE-C17591870	1119643	Powder	10 mg	LGC	-	346.34	346.34	98.4	0.1	8.68	10	854.112	Acetone	Freezer
984	Pesticides	Tolpyralate	[1101132-67-5]	Out	Tolpyralate	[1101132-67-5]	Nestlé PestiMix C	DRE-C17591900	1102731	Powder	25 mg	LGC	-	484.52	484.52	98.2	0.8	12.2	10	1198.04	Acetone	Freezer
985	Pesticides	Triafamone	[874195-61-6]	Out	Triafamone	[874195-61-6]	Nestlé PestiMix C	DRE-C17623000	G1142221	Powder	50 mg	LGC	-	406.34	406.34	97.69	0.1	11.26	10	1099.99	Acetonitrile	Freezer
986	Pesticides	Triamiphos	[1031-47-6]	Out	Triamiphos	[1031-47-6]	Nestlé PestiMix D	DRE-XA17640000AL	H1028272AL	100 µg/mL	1 ml	LGC	Acetonitrile	-	-	-	-	-	-	100	Acetonitrile	Freezer
987	Pesticides	Triclopyricarb	[902760-40-1]	Out	Triclopyricarb	[902760-40-1]	Nestlé PestiMix C	DRE-C17801000	G1084821	Powder	25 mg	LGC	-	391.63	391.63	99.51	0.1	10.35	10	1029.93	Acetonitrile	Freezer
988	Pesticides	Triflumezopyrim	[1263133-33-0]	Out	Triflumezopyrim	[1263133-33-0]	Nestlé PestiMix C	DRE-C17843500	1098204	Powder	10 mg	LGC	-	398.34	398.34	98.4	0.2	10.43	10	1026.31	Acetonitrile	Freezer
989	Pesticides	Trinexapac	[143294-89-7]	Out	Trinexapac	[143294-89-7]	Nestlé PestiMix C	DRE-C17888490	G1091428	Powder	25 mg	LGC	-	224.21	224.21	98.77	0.14	9.56	10	944.241	Methanol	Freezer
990	Pesticides	Trinexapac-Methyl	[104273-71-4]	Out	Trinexapac-methyl	[104273-71-4]	Nestlé PestiMix C	DRE-C17888510	1042085	Powder	10 mg	LGC	-	238.24	238.24	99.3	0.4	8.4	10	834.12	Water+Acetone	Freezer
992	Pesticides	Valifenalate	[283159-90-0]	Out	Valifenalate	[283159-90-0]	Nestlé PestiMix C	DRE-C17899960	G1114602	Powder	25 mg	LGC	-	398.88	398.88	98.8	0.35	9.42	10	930.696	Methanol	Freezer
993	Pesticides	Vamidothion-Sulfone	[70898-34-9]	Out	Vamidothion sulfone	[70898-34-9]	Nestlé PestiMix D	DRE-XA17900007AL	H1028273AL	100 µg/mL	1 ml	LGC	Acetonitrile	-	-	-	-	-	-	100	Acetonitrile	Freezer
994	Pesticides	Warfarin	[81-81-2]	Out	Warfarin	[81-81-2]	Nestlé PestiMix D	DRE-XA17940000AL	1047048AL	100 µg/mL	1 ml	LGC	Acetonitrile	-	-	-	-	-	-	100	Acetonitrile	Freezer
995	Pesticides	Xylylcarb = MPMC	[2425-10-7]	Out	Xylylcarb = MPMC	[2425-10-7]	Nestlé PestiMix C	DRE-C17946500	1088169	Powder	10 mg	LGC	-	179.22	179.22	98.9	0	8.23	10	813.947	DMSO+MeOH	Freezer
996	Pesticides	Oxymatrine	[16837-52-8]	Out	Oxymatrine	[16837-52-8]	Nestlé PestiMix C	PHL89748	78339683	Powder	25 mg	Sigma Aldrich	-	264.36	264.36	100	0	9.71	10	971	Ethanol	Freezer
997	Pesticides	Pyrethrum extract	[8003-34-7]	In	Cinerin I	[25402-06-6]	Pesti Mix 4	33739	BCCD5535	Powder	100 mg	Sigma Aldrich	-	100	100	53.7	0	10.82	10	581.034	Acetonitrile	Freezer
997	Pesticides	Pyrethrum extract	[8003-34-7]	In	Cinerin II	[121-20-0]	Pesti Mix 4	-	-	-	-	-	-	-	-	-	-	-	-	-	-	-
997	Pesticides	Pyrethrum extract	[8003-34-7]	In	Jasmolin I	[4466-14-2]	Pesti Mix 4	-	-	-	-	-	-	-	-	-	-	-	-	-	-	-
997	Pesticides	Pyrethrum extract	[8003-34-7]	In	Jasmolin II	[1172-63-0]	Pesti Mix 4	-	-	-	-	-	-	-	-	-	-	-	-	-	-	-
999	Pesticides	Chlorothalonil Metabolite SYN507900	[115044-73-0]	Out	Chlorothalonil Metabolite SYN507900	[115044-73-0]	Nestlé PestiMix C	10094	PH0787	Powder		ASCA GmbH	-	265.48	265.48	99.8	0	5.17	5	1031.93	Acetone	Freezer
1000	Pesticides	Chlorothalonil Metabolite R417888	[1418095-02-9 (free form)]	Out	Chlorothalonil Metabolite R417888	[1418095-02-9]	Nestlé PestiMix C	10066	MH1935	Powder		ASCA GmbH	-	329.54	351.52	99.3	0	5.22	5	971.869	MeOH	Freezer
1003	Pesticides	Chlorothalonil Metabolite SYN548580	[N/A]	Out	Chlorothalonil Metabolite SYN548580	[NA]	Nestlé PestiMix C	10194	PH0789	Powder		ASCA GmbH	-	283.5	283.5	99.9	0	5.2	5	1038.96	Acetone	Freezer
1004	Pesticides	Chlorothalonil Metabolite R950097	[67205-44-1]	Out	Chlorothalonil Metabolite R950097	[67205-44-1]	Nestlé PestiMix C	10093	PH0870	Powder		ASCA GmbH	-	246.48	246.48	99.9	0	5.2	5	1038.96	Acetone	Freezer
1006	Pesticides	Hexachlorophene	[70-30-4]	Out	Hexachlorophene	[70-30-4]	Nestlé PestiMix C	45526	BCCF3784	Powder	250 mg	Sigma Aldrich	-	406.9	406.9	98	1	9.69	10	949.62	Acetonitrile	Freezer
1008	Pesticides	6-chloronicotinic acid	5323-23-8	Out	6-Chloronicotinic acid	[5326-23-8]	Nestlé PestiMix C	DRE-C11452000	G1193445§§	Powder	100 mg	LGC	-	157.55	157.55	99.31	0	10	10	993.1	MeOH	Freezer
1011	Pesticides	Enoxastrobin	238410-11-2	Out	Enoxastrobin	[238410-11-2]	Nestlé PestiMix C	DRE-C13167500	G1244481	Powder	50 mg	LGC	-	399.87	399.87	99.38	0	8.12	10	806.966	Acetonitrile	Freezer
1012	Pesticides	Imazalil FK411 (Econazole related compound)	24155-42-8	Out	Imazalil FK411	[24155-42-8]	Nestlé PestiMix C	C12471000	687436	Powder	100 mg	LGC	-	257.12	257.12	99.9	0	10.06	10	1004.99	Acetonitrile	Freezer
1013	Pesticides	Indolybutyric acid	133-32-4	Out	Indolybutyric acid	[133-32-4]	Nestlé PestiMix D	DRE-A14310000AL	2-H419028AL	100 µg/mL	1 mL	LGC	Acetonitrile	-	-	-	-	-	-	100	Acetonitrile	Freezer
1015	Pesticides	Isoxaflutole diketonitrile (metabolite RPA 202248)	143701-75-1	Out	Isoxaflutole diketonitrile (metabolite RPA 202248)	[143701-75-1]	Nestlé PestiMix C	DRE-C14481050	G1127807	Powder	10 mg	LGC	-	359.32	359.32	99.29	0	8.87	10	880.702	Acetonitrile	Freezer
1016	Pesticides	Prochloraz-desimidazole-formylamino (metabolite BTS 44596)	139542-32-8	Out	Prochloraz-desimidazole-formylamino (metabolite BTS 44596)	[139542-32-8]	Nestlé PestiMix D	DRE-A16290150AL	2-H412156AL	100 µg/mL	1 mL	LGC	Acetonitrile	-	-	-	-	-	-	100	Acetonitrile	Freezer
1017	Pesticides	Propamocarb-N-Desmethyl (hydrochloride)	1392231-41-2 or 2287345-42-8 Hydrochloride	Out	Propamocarb-N-Desmethyl	[1392231-41-2]	Nestlé PestiMix C	DRE-C16400100	1141970	Powder	10 mg	LGC	-	174.24	210.7	99.5	0	8.65	10	711.742	MeOH	Freezer
1018	Pesticides	Saflufenacil-N,N-desmethyl (M800H11)	1246768-30-8	Out	Saflufenacil-N,N-desmethyl (M800H11)	[1246768-30-8]	Nestlé PestiMix C	DRE-C16901620	G1151641	Powder	10 mg	LGC	-	472.8	472.8	96.88	0	8.58	10	831.23	Acetonitrile	Freezer
1019	Pesticides	Saflufenacil-N-desmethyl-urea (M800H35)	1246768-31-9	Out	Saflufenacil-N-desmethyl-urea (M800H35)	[1246768-31-9]	Nestlé PestiMix C	DRE-C16901615	1125673	Powder	10 mg	LGC	-	352.77	352.77	97.4	0	9.7	10	944.78	MeOH	Freezer
1020	Pesticides	Triflumizole Amino FM-6-1	131549-75-2	Out	Triflumizole Amino FM-6-1	[131549-75-2]	Nestlé PestiMix C	DRE-C17844030	G1238418	Powder	10 mg	LGC	-	294.7	294.7	97.8	0	6.49	10	634.722	Acetonitrile	Freezer
1021	Pesticides	Mecoprop-p	16484-77-8	In	Mecoprop and Mecoprop-p (as Mecoprop)	[7085-19-0, 16484-77-8]	Nestlé PestiMix D	DRE-V14820200AL-100	2-H458304AL	100 µg/mL	5 mL	LGC	Acetonitrile	-	-	-	-	-	-	100	Acetonitrile	Freezer
1022	Pesticides	Fenoxaprop-P	[113158-40-0]	In	Fenoxaprop and Fenoxaprop-P (as Fenoxaprop)	[95617-09-7, 113158-40-0]	Pesti Mix 2	DRE-V1399600AL	2-H459091AL	100 µg/mL	5 mL	LGC	Acetonitrile	-	-	-	-	-	-	100	Acetonitrile	Freezer
1023	Pesticides	Imidacloprid urea	120868-66-8	Out	Imidacloprid urea	[120868-66-8]	Nestlé PestiMix D	DRE-A14283780AL-100	2-H479408AL	100 µg/mL	1 mL	LGC	Acetonitrile	-	-	-	-	-	-	100	Acetonitrile	Freezer
1024	Pesticides	Imidacloprid, 5-hydroxy	155802-61-2	Out	Imidacloprid, 5-hydroxy	[155802-61-2]	Nestlé PestiMix D	ULM-11068-1.2	SDJL-027	100 µg/mL	1.2 mL	Cambridge Isotop	Methanol	-	-	-	-	-	-	100	Methanol	Freezer
1025	Pesticides	Imidacloprid, Desnitro hydrochlorid	127202-53-3	Out	Imidacloprid, desnitro	[127202-53-3]	Nestlé PestiMix C	37052	BCCF9000	Powder	25 mg	Sigma Aldrich	-	210.66	247.12	99.9	0	9.15	10	779.221	Methanol	Freezer
1026	Pesticides	Imidacloprid-CHMP or (6-chloropyridin-3-yl)methanol	21543-49-7	Out	Imidacloprid-CHMP	[21543-49-7]	Nestlé PestiMix C	536016	SHBF9624V	Powder	5 g	Sigma Aldrich	-	143.57	143.57	98.7	0	13.84	10	1366.01	Acetonitrile	Freezer
1100	Pesticides	Carfentrazone	128621-72-7	Out	Carfentrazone	[128621-72-7]	Nestlé PestiMix D	DRE-A11043100ME-100	2-H425986ME	100 µg/mL	1 mL	LGC	Methanol	-	-	-	-	-	-	100	Methanol	Freezer
1101	Pesticides	MCPA-butotyl	19480-43-4	Out	MCPA-butotyl	[19480-43-4]	Nestlé PestiMix D	DRE-A14762000AL-100	2-H413439AL	100 µg/mL	1 mL	LGC	Acetonitrile	-	-	-	-	-	-	100	Acetonitrile	Freezer
1102	Pesticides	Dichlorprop-butoxyethyl ester	53404-31-2	Out	Dichlorprop-butoxyethyl ester	[53404-31-2]	Nestlé PestiMix C	DRE-C12511000	1091171	Powder	50 mg	LGC	-	335.22	335.22	86.9	0.2	18.89	10	1641.54	Acetonitrile	Freezer
1103	Pesticides	Methothrin	34388-29-9	Out	Allethrin & Bioallethrin & Methothrin	[584-79-2, 28434-00-6, 34388-29-9]	Pesti Mix 2	DRE-C15055000	995275	Powder	100 mg	LGC	-	302.4	302.4	89.3	0.1	10.02	10	894.786	Acetonitrile	Freezer
1105	Pesticides	Flufenacet ESA	201668-32-8	Out	Flufenacet ESA	[201668-32-8]	Nestlé PestiMix C	DRE-CA13711017	1244494	Powder	10 mg	LGC	-	297.28	275.3	81.8	0.4	8.86	10	782.612	MeOH	Freezer
1106	Pesticides	4-Bromophenylurea	1967-25-5	Out	4-Bromophenylurea	[1967-25-5]	Nestlé PestiMix C	BL3H97F0375F-1G	CPV825	Powder	1 g	Sigma	-	215.05	215.05	98	0	9.22	10	903.56	Acetonitrile	Freezer
1107	Pesticides	Iodosulfuron	185119-76-0	Out	Iodosulfuron	[NA]	Nestlé PestiMix D	DRE-A14343450AL-100	2-H459136AL	100 µg/mL	1 mL	LGC	Acetonitrile	-	-	-	-	-	-	100	Acetonitrile	Freezer
1108	Pesticides	Chlorpyrifos-methyl-desmethyl	NA	Out	Chlorpyrifos-methyl-desmethyl	[NA]	Nestlé PestiMix C	DRE-C11601300	G1248435	Powder	25 mg	LGC	-	330.49	308.51	96.8	1.3	8.85	10	917.715	MeOH	Freezer
1109	Pesticides	Flocoumafen	90035-08-8	Out	Flocoumafen	[90035-08-8]	Nestlé PestiMix C	DRE-C13662000	G1020799	Powder	50 mg	LGC	-	542.54	542.54	98.74	-	10.15	10	1002.21	Acetonitrile	Freezer
1111	Pesticides	Triflusulfuron-methyl metabolite IN-M7222	1418095-28-9	Out	Triflusulfuron-methyl metabolite IN-M7222	[1418095-28-9]	Nestlé PestiMix D	DRE-A17852000AC-100	2-H445533AC	100 µg/mL	1 mL	LGC	Acetone	-	-	-	-	-	-	100	Acetone	Freezer
1113	Pesticides	Tritosulfuron-free amine (Metabolite AMTT)	5311-05-7	Out	Tritosulfuron-free amine (Metabolite AMTT)	[5311-05-7]	Nestlé PestiMix C	DRE-C17894710	1080043	Powder	10 mg	LGC	-	194.11	194.11	99.5	0.5	11.02	10	1096.49	Acetonitrile	Freezer
1114	Pesticides	Imidaclothiz	105843-36-5	Out	Imidaclothiz	[105843-36-5]	Nestlé PestiMix C	DRE-C14283850	G1112537	Powder	25 mg	LGC	-	261.69	261.69	97.46	0.8	9.7	10	945.362	Acetonitrile	Freezer
1115	Pesticides	Pencycuron-PB-amine	66063-15-8	Out	Pencycuron-PB-amine	[66063-15-8]	Nestlé PestiMix C	DRE-C15921000	1211057	Powder	25 mg	LGC	-	209.72	209.72	99.6	0.4	6.55	10	652.38	Acetonitrile	Freezer
1116	Pesticides	Thifensulfuron	79277-67-1	Out	Thifensulfuron	[79277-67-1]	Nestlé PestiMix C	DRE-C17465990	G1193465	Powder	10 mg	LGC	-	373.36	373.36	99.45	-	10.08	10	1002.46	Acetone	Freezer
1117	Pesticides	2-diethylaminoethyl hexanoate	10369-83-2	Out	2-diethylaminoethyl hexanoate	[10369-83-2]	Nestlé PestiMix D	DRE-A14169100AL-100	2-H424051AL	100 µg/mL	1 mL	LGC	Acetonitrile	-	-	-	-	-	-	100	Acetonitrile	Freezer
1118	Pesticides	Carboxin sulfoxide	17757-70-9	Out	Carboxin sulfoxide	[17757-70-9]	Nestlé PestiMix C	DRE-C11040200	1221031	Powder	10 mg	LGC	-	251.3	251.3	99.2	0.2	9.9	10	982.08	Acetonitrile	Freezer
1119	Pesticides	Bicyclopyrone metabolite CSCD686480	NA	Out	Bicyclopyrone metabolite CSCD686480	[NA]	Nestlé PestiMix C	DRE-C10579200	G1241917	Powder	10 mg	LGC	-	265.19	265.19	96.71	0.33	9.06	10	876.193	Acetonitrile	Freezer
1120	Pesticides	Demeton-S Sulfoxide	2496-92-6	Out	Demeton-S Sulfoxide	[2496-92-6]	Nestlé PestiMix C	DRE-C12982400	G1207127	Powder	25 mg	LGC	-	274.34	274.34	96.66	1.27	8.33	10	805.178	Acetonitrile	Freezer
1121	Pesticides	Cloquintocet	88349-88-6	Out	Cloquintocet	[88349-88-6]	Nestlé PestiMix C	DRE-C11690500	G1245723	Powder	25 mg	LGC	-	237.64	237.64	92.68	5.97	9.04	10	837.827	MeOH	Freezer
1124	Pesticides	Amidithion	919-76-6	Out	Amidithion	[919-76-6]	Nestlé PestiMix C	DRE-C10160000	G1223063	Powder	10 mg	LGC	-	273.31	237.31	98.42	0.1	9.53	10	1080.23	Acetonitrile	Freezer
1125	Pesticides	Flufenacet oxalate (OXA)	201668-31-7	Out	Flufenacet oxalate	[201668-31-7]	Nestlé PestiMix D	DRE-A13711020AL-100	2-H480577AL	100 µg/mL	1 mL	LGC	Acetonitrile	-	-	-	-	-	-	100	Acetonitrile	Freezer
1126	Pesticides	Morphothion	144-41-2	Out	Morphothion	[144-41-2]	Nestlé PestiMix C	DRE-C15333000	1161212	Powder	10 mg	LGC	-	285.32	285.32	97.9	0.3	10.03	10	981.937	Acetonitrile	Freezer
1127	Pesticides	Fosthietan	21548-32-3	Out	Fosthietan	[21548-32-3]	Nestlé PestiMix C	DRE-C13945000	1136498	Powder	10 mg	LGC	-	241.27	241.27	94.3	0.4	5.69	10	536.567	Acetonitrile	Freezer
1128	Pesticides	Flufenacet-thioglycolate sulfoxide	201668-33-9	Out	Flufenacet-thioglycolate sulfoxide	[201668-33-9]	Nestlé PestiMix C	DRE-C13711050	G1229984	Powder	10 mg	LGC	-	301.33	301.33	97.03	0.23	7.59	10	736.458	Acetonitrile	Freezer
1130	Pesticides	Quassin	76-78-8	Out	Quassin	[76-78-8]	Nestlé PestiMix C	PHL80324-10MG	93716361	Powder	10 mg	Sigma	-	388.45	388.45	99.33	0.7	8.2	10	814.506	MeOH	Freezer
1131	Pesticides	Bicyclopyrone metabolite 1 (SYN503780)	380355-55-5	Out	Bicyclopyrone metabolite 1 (SYN503780)	[380355-55-5]	Nestlé PestiMix D	DRE-A10579100AL-100	2-H439402AL	100 µg/mL	1 mL	LGC	Acetonitrile	-	-	-	-	-	-	100	Acetonitrile	Freezer
1132	Pesticides	Albendazole	54965-21-8	Out	Albendazole	[54965-21-8]	Nestlé PestiMix D	DRE-A10065000AL-100	2-H415033AL	100 µg/mL	1 mL	LGC	Acetonitrile	-	-	-	-	-	-	100	Acetonitrile	Freezer
1135	Pesticides	Mefenpyr	135591-00-3	Out	Mefenpyr	[135591-00-3]	Nestlé PestiMix C	DRE-C14860300	996952	Powder	10 mg	LGC	-	317.12	317.12	98.9	0.1	9.18	10	907.902	Acetonitrile	Freezer
1136	Pesticides	Azobenzene	103-33-3	Out	Azobenzene	[103-33-3]	Nestlé PestiMix C	DRE-C10390000	G1186333	Powder	500 mg	LGC	-	182.22	182.22	97.27	0.1	11.03	10	1072.89	Acetonitrile	Freezer
1137	Pesticides	Clethodim-sulfone	111031-17-5	Out	Clethodim-sulfone	[111031-17-5]	Nestlé PestiMix C	TRC-C573260-10MG	6-SKR-11-1	Powder	10 mg	LGC	-	391.91	391.91	95	-	9.52	10	904.4	Acetonitrile	Freezer
1138	Pesticides	Isoxadifen	209866-92-2	Out	Isoxadifen	[209866-92-2]	Nestlé PestiMix C	TRC-I918248-10MG	10-EAW-8-3	Powder	10 mg	LGC	-	267.28	267.28	97	-	8.13	10	788.61	MeOH	Freezer
1139	Pesticides	Bicyclopyrone	352010-68-5	Out	Bicyclopyrone	[352010-68-5]	Nestlé PestiMix D	DRE-A10579000AL-100	2-H425434AL	100 µg/mL	1 mL	LGC	Acetonitrile	-	-	-	-	-	-	100	Acetonitrile	Freezer
1140	Pesticides	Flucetosulfuron	412928-75-7	Out	Flucetosulfuron	[412928-75-7]	Nestlé PestiMix C	DRE-C13687000	G1238088	Powder	10 mg	LGC	-	487.46	487.46	99.14	0.14	9.19	10	911.097	Acetonitrile	Freezer
1141	Pesticides	Drazoxolon	5707-69-7	Out	Drazoxolon	[5707-69-7]	Nestlé PestiMix C	DRE-C13090000	173928	Powder	100 mg	LGC	-	237.65	237.65	99.2	0	9.35	10	927.52	Acetonitrile	Freezer
1142	Pesticides	Coumachlor	81-82-3	Out	Coumachlor	[81-82-3]	Nestlé PestiMix C	DRE-C11710000	G1035343	Powder	100 mg	LGC	-	342.77	342.77	99.9	0.1	10.45	10	1043.96	Acetonitrile	Freezer
1143	Pesticides	Naproanilide	52570-16-8	Out	Naproanilide	[52570-16-8]	Nestlé PestiMix D	DRE-LA15479300AC	H00917AC	10 µg/mL	1 mL	LGC	Acetone	-	-	-	-	-	-	100	Acetone	Freezer
1144	Pesticides	Triapenthenol	76608-88-3	Out	Triapenthenol	[76608-88-3]	Nestlé PestiMix C	DRE-C17644000	G1164940	Powder	100 mg	LGC	-	263.38	263.38	99.13	0.1	9.62	10	953.631	Acetonitrile	Freezer
1147	Pesticides	Triclopyr-butotyl	64700-56-7	Out	Triclopyr-butotyl	[64700-56-7]	Nestlé PestiMix C	DRE-C17800500	G1099124	Powder	100 mg	LGC	-	356.63	356.63	99.08	0.13	10.16	10	1006.65	Acetonitrile	Freezer
1149	Pesticides	Phenkapton	2275-14-1	Out	Phenkapton	[2275-14-1]	Nestlé PestiMix D	DRE-LA16010000CY	H1041566CY	10 µg/mL	1 mL	LGC	Cyclohexane	-	-	-	-	-	-	100	Cyclohexane	Freezer
1150	Pesticides	Karanjin	521-88-0	Out	Karanjin	[521-88-0]	Nestlé PestiMix D	DRE-XA14509000AL	H1211136AL	100 µg/mL	1 mL	LGC	Acetonitrile	-	-	-	-	-	-	100	Acetonitrile	Freezer
1152	Pesticides	Dicyclanil	112636-83-6	Out	Dicyclanil	[112636-83-6]	Nestlé PestiMix C	DRE-C12583000	G1238643	Powder	100 mg	LGC	-	190.21	190.21	97.83	0.38	9.07	10	887.318	MeOH	Freezer
1158	Pesticides	Ethofumesate metabolite NC 20645	572912-13-1	Out	Ethofumesate metabolite NC 20645	[572912-13-1]	Nestlé PestiMix C	DRE-C13291500	1225850	Powder	10 mg	LGC	-	274.29	274.29	87.5	<0.1	9.76	10	854	Acetonitrile	Freezer
1159	Pesticides	Chlorbenside sulfone	7082-99-7	Out	Chlorbenside sulfone	[7082-99-7]	Nestlé PestiMix C	DRE-C11155000	G1111907	Powder	10 mg	LGC	-	301.19	301.19	97.37	0.11	8.9	10	866.593	Acetonitrile	Freezer
1161	Pesticides	Dichlorprop-2-ethylhexyl ester	79270-78-3	Out	Dichlorprop-2-ethylhexyl ester	[79270-78-3]	Nestlé PestiMix C	DRE-C12512000	833098	Powder	250 mg	LGC	-	347.28	347.28	98.5	-	17.71	10	1744.43	Acetonitrile	Freezer
1163	Pesticides	Tepraloxydim-3-hydroxy-glutaric acid	NA	Out	Tepraloxydim-3-hydroxy-glutaric acid	[NA]	Nestlé PestiMix D	DRE-A17245005AL-100	2-H478470AL	100 µg/mL	1 mL	LGC	Acetonitrile	-	-	-	-	-	-	100	Acetonitrile	Freezer
1164	Pesticides	Tepraloxydim-glutaric acid	1798310-47-0	Out	Tepraloxydim-glutaric acid	[1798310-47-0]	Nestlé PestiMix C	DRE-C17245010	1137170	Powder	10 mg	LGC	-	216.23	216.23	96.4	-	9.78	10	942.792	Acetonitrile	Freezer
1165	Pesticides	Iprodione Metabolite M1	27387-87-7	Out	Iprodione Metabolite M1	[27387-87-7]	Nestlé PestiMix C	DRE-C14370040	G1198253	Powder	10 mg	LGC	-	245.06	245.06	96.13	2.88	10.39	10	998.791	Acetonitrile	Freezer
1166	Pesticides	2,5-Dichlorobenzoic acid	50-79-3	Out	2,5-Dichlorobenzoic acid	[50-79-3]	Nestlé PestiMix C	144940-50G	MKCP4131	Powder	50 g	Sigma	-	191.01	191.01	99.6	0	12.07	10	1202.17	MeOH	Freezer
1167	Pesticides	Dichlorophen	97-23-4	Out	Dichlorophen	[97-23-4]	Nestlé PestiMix C	DRE-C12440000	G996277	Powder	250 mg	LGC	-	269.12	269.12	96.59	0.1	11.56	10	1116.58	Acetonitrile	Freezer
1168	Pesticides	Triclosan	3380-34-5	Out	Triclosan	[3380-34-5]	Nestlé PestiMix C	DRE-C17803000	G171100	Powder	250 mg	LGC	-	289.54	289.54	99.9	0.1	10.25	10	1023.98	Acetonitrile	Freezer
1178	Pesticides	Chlorflurenol-methyl	2536-31-4	Out	Chlorflurenol-methyl	[2536-31-4]	Nestlé PestiMix C	DRE-C11305000	G1035328	Powder	250 mg	LGC	-	274.2	274.7	98.64	0.14	10.84	10	1067.31	Acetonitrile	Freezer
1180	Pesticides	Pyrimitate	5221-49-8	Out	Pyrimitate	[5221-49-8]	Nestlé PestiMix D	DRE-LA16660000IO	H1049835IO	10 µg/mL	1 mL	LGC	Isooctane	-	-	-	-	-	-	10	Isooctane	Freezer
2100	Alternaria toxins	Altenuene	[29752-43-0]	In	Altenuene_neg	[29752-43-0]	MultiMycotoxins	10008	-	Powder		ASCA GmbH	-	292.29	292.29	99.9	0	1.0743	10	107.323	MeOH	Freezer
2101	Alternaria toxins	Alternariol	[641-38-3]	In	Alternariol_neg	[641-38-3]	MultiMycotoxins	10009	-	Powder		ASCA GmbH	-	258.23	258.23	99.7	0	1.0191	10	101.604	MeOH	Freezer
2102	Alternaria toxins	Alternariol monomethylether	[23452-05-3]	In	Alternariol monomethylether_neg	[23452-05-3]	MultiMycotoxins	10010	-	Powder		ASCA GmbH	-	272.26	272.26	99.6	0	1.1349	10	113.036	MeOH	Freezer
2103	Alternaria toxins	Tentoxin	[28540-82-1]	In	Tentoxin_neg	[28540-82-1]	MultiMycotoxins	10035	-	Powder		ASCA GmbH	-	414.5	414.5	100	0	1.1279	10	112.79	MeOH	Freezer
2105	Aristolochic acids	Aristolochic acid I	[313-67-7]	In	Aristolochic acid I	[313-67-7]	Isoquinoline alkaloids & Aristolochic acid	A5512	-	Powder		Sigma Aldrich	-	341.27	341.27	100	0	10.17	20	508.5	MeOH:DMSO 1:1	Freezer
2106	Aristolochic acids	Aristolochic acid II	[475-80-9]	In	Aristolochic acid II	[475-80-9]	Isoquinoline alkaloids & Aristolochic acid	89566	-	Powder		PhytoLab	-	311.25	311.25	97.71	0.4	10.8	10	1051.05	MeOH:DMSO 1:1	Freezer
2107	Ergot alkaloids	Ergocornine	[564-36-3]	In	Ergocornine	[564-36-3]	Ergot alkaloids	10000357	-	100 µg/mL	5 mL	Romer Labs	Acetonitrile	-	-	-	-	-	-	100	Acetonitrile	Freezer
2108	Ergot alkaloids	Ergocorninine	[564-37-4]	In	Ergocorninine	[564-37-4]	Ergot alkaloids	10000364	-	25 µg/mL	5 mL	Romer Labs	Acetonitrile	-	-	-	-	-	-	25	Acetonitrile	Freezer
2109	Ergot alkaloids	Ergocristine	[511-08-0]	In	Ergocristine	[511-08-0]	Ergot alkaloids	10000358	-	100 µg/mL	5 mL	Romer Labs	Acetonitrile	-	-	-	-	-	-	100	Acetonitrile	Freezer
2110	Ergot alkaloids	Ergocristinine	[511-07-9]	In	Ergocristinine	[511-07-9]	Ergot alkaloids	10000365	-	25 µg/mL	5 mL	Romer Labs	Acetonitrile	-	-	-	-	-	-	25	Acetonitrile	Freezer
2111	Ergot alkaloids	Ergocryptine	[511-09-1]	In	Ergocryptine	[511-09-1]	Ergot alkaloids	10000359	-	100 µg/mL	5 mL	Romer Labs	Acetonitrile	-	-	-	-	-	-	100	Acetonitrile	Freezer
2112	Ergot alkaloids	Ergocryptinine	[511-10-4]	In	Ergocryptinine	[511-10-4]	Ergot alkaloids	10000366	-	25 µg/mL	5 mL	Romer Labs	Acetonitrile	-	-	-	-	-	-	25	Acetonitrile	Freezer
2113	Ergot alkaloids	Ergometrine	[60-79-7]	In	Ergometrine	[60-79-7]	Ergot alkaloids	10000360	-	100 µg/mL	5 mL	Romer Labs	ACN:Water 9+1	-	-	-	-	-	-	100	Acetonitrile:Water 9+1	Freezer
2114	Ergot alkaloids	Ergometrinine	[479-00-5]	In	Ergometrinine	[479-00-5]	Ergot alkaloids	10002877	-	25 µg/mL	5 mL	Romer Labs	ACN:Water 9+1	-	-	-	-	-	-	25	Acetonitrile:Water 9+1	Freezer
2115	Ergot alkaloids	Ergosine	[561-94-4]	In	Ergosine	[561-94-4]	Ergot alkaloids	10000361	-	100 µg/mL	5 mL	Romer Labs	Acetonitrile	-	-	-	-	-	-	100	Acetonitrile	Freezer
2116	Ergot alkaloids	Ergosinine	[596-88-3]	In	Ergosinine	[596-88-3]	Ergot alkaloids	10002876	-	25 µg/mL	5 mL	Romer Labs	Acetonitrile	-	-	-	-	-	-	25	Acetonitrile	Freezer
2117	Ergot alkaloids	Ergotamine	[113-15-5]	In	Ergotamine	[113-15-5]	Ergot alkaloids	10000362	-	100 µg/mL	5 mL	Romer Labs	Acetonitrile	-	-	-	-	-	-	100	Acetonitrile	Freezer
2118	Ergot alkaloids	Ergotaminine	[639-81-6]	In	Ergotaminine	[639-81-6]	Ergot alkaloids	10000367	-	25 µg/mL	5 mL	Romer Labs	Acetonitrile	-	-	-	-	-	-	25	Acetonitrile	Freezer
2123	Isoquinoline alkaloids	Berberine chloride dihydrate	[5956-60-5 (Free 2086-83-1)]	In	Berberine	[2086-83-1]	Isoquinoline alkaloids & Aristolochic acid	89487	-	Powder		PhytoLab	-	407.85	407.85	98.67	0	10.9	10	1075.5	MeOH	Freezer
2124	Isoquinoline alkaloids	Sanguinarine chloride	[5578-73-4 (Free 2447-54-3)]	In	Sanguinarine	[2447-54-3]	Isoquinoline alkaloids & Aristolochic acid	89327	-	Powder		PhytoLab	-	367.79	367.79	98.59	0	10.54	10	1039.14	MeOH	Freezer
2125	Mycotoxins	15-acetyldeoxynivalenol	[88337-96-6]	In	Deoxynivalenol-15-acetyl	[88337-96-6]	MultiMycotoxins	10003650	-	100 µg/mL	1 mL	Romer Labs	Acetonitrile	-	-	-	-	-	-	100	Acetonitrile	Freezer
2126	Mycotoxins	3-acetyldeoxynivalenol	[50722-38-8]	In	Deoxynivalenol-3-acetyl	[50722-38-8]	MultiMycotoxins	10003649	-	100 µg/mL	1 mL	Romer Labs	Acetonitrile	-	-	-	-	-	-	100	Acetonitrile	Freezer
2127	Mycotoxins	Mix Aflatoxins	[-]	-	-	-		10002879 Mix 9	-	1 µg/mL	5 mL	Romer Labs	Acetonitrile	-	-	-	-	-	-	1	Acetonitrile	Freezer
2128	Mycotoxins	Aflatoxin B1	[1162-65-8]	In	Aflatoxin B1	[1162-65-8]	MultiMycotoxins	-	-	-	-	Romer Labs	Acetonitrile	-	-	-	-	-	-		Acetonitrile	Freezer
2129	Mycotoxins	Aflatoxin B2	[7220-81-7]	In	Aflatoxin B2	[7220-81-7]	MultiMycotoxins	-	-	-	-	Romer Labs	Acetonitrile	-	-	-	-	-	-		Acetonitrile	Freezer
2130	Mycotoxins	Aflatoxin G1	[1165-39-5]	In	Aflatoxin G1	[1165-39-5]	MultiMycotoxins	-	-	-	-	Romer Labs	Acetonitrile	-	-	-	-	-	-		Acetonitrile	Freezer
2131	Mycotoxins	Aflatoxin G2	[7241-98-7]	In	Aflatoxin G2	[7241-98-7]	MultiMycotoxins	-	-	-	-	Romer Labs	Acetonitrile	-	-	-	-	-	-		Acetonitrile	Freezer
2132	Mycotoxins	α-Zearalanol	[26538-44-3]	In	alpha-Zearalanol_neg	[26538-44-3]	MultiMycotoxins	Z0292-5mg	-	Powder	5 mg	Sigma Aldrich	-	322.4	322.4	99.8	0.49	5	5	993.11	Acetonitrile	Freezer
2133	Mycotoxins	α-Zearalenol	[36455-72-8]	In	alpha-Zearalenol_neg	[36455-72-8]	MultiMycotoxins	Z0166-5mg	-	Powder	5 mg	Sigma Aldrich	-	320.38	320.38	99.6	5.78	5	5	938.431	Acetonitrile	Freezer
2134	Mycotoxins	Beauvericin	[26048-05-5]	In	Beauvericin	[26048-05-5]	MultiMycotoxins	10002867	-	100 µg/mL	1 mL	Romer Labs	Acetonitrile	-	-	-	-	-	-	100	Acetonitrile	Freezer
2135	Mycotoxins	β-Zearalanol	[42422-68-4]	In	beta-Zearalanol_neg	[42422-68-4]	MultiMycotoxins	Z0417-5mg	-	Powder	5 mg	Sigma Aldrich	-	322.4	322.4	99.36	0.86	5	5	985.055	Acetonitrile	Freezer
2136	Mycotoxins	β-Zearalenol	[71030-11-0]	In	beta-Zearalenol_neg	[71030-11-0]	MultiMycotoxins	Z2000-5mg	-	Powder	5 mg	Sigma Aldrich	-	320.38	320.38	98.1	1.12	5	5	970.013	Acetonitrile	Freezer
2137	Mycotoxins	Citrinin	[518-75-2]	In	Citrinin	[518-75-2]	MultiMycotoxins	C1017-5mg	0000085289	Powder	5mg	Sigma Aldrich	-	250.25	250.25	99.8	0	6.71	5	1339.32	Acetonitrile	Freezer
2139	Mycotoxins	Deoxynivalenol	[51481-10-8]	In	Deoxynivalenol	[51481-10-8]	MultiMycotoxins	10003646	-	100 µg/mL	1 mL	Romer Labs	Acetonitrile	-	-	-	-	-	-	100	Acetonitrile	Freezer
2140	Mycotoxins	Deoxynivalenol-3-Glucoside	[131180-21-7]	In	Deoxynivalenol-3-Glucoside	[131180-21-7]	MultiMycotoxins	10003669	-	50 µg/mL	1 mL	Romer Labs	Acetonitrile	-	-	-	-	-	-	50	Acetonitrile	Freezer
2141	Mycotoxins	Diacetoxyscirpenol	[2270-40-8]	In	Diacetoxyscirpenol	[2270-40-8]	MultiMycotoxins	10003665	-	100 µg/mL	1 mL	Romer Labs	Acetonitrile	-	-	-	-	-	-	50	Acetonitrile	Freezer
2142	Mycotoxins	Enniatin A	[2503-13-1]	In	Enniatin A	[2503-13-1]	MultiMycotoxins	E9661-1mg	-	Powder	1 mg	Sigma Aldrich	-	681.9	681.9	98.79	0.53	1	10	98.2664	Acetonitrile	Freezer
2143	Mycotoxins	Enniatin A1	[4530-21-6]	In	Enniatin A1	[4530-21-6]	MultiMycotoxins	E5161-1mg	-	Powder	1 mg	Sigma Aldrich	-	667.87	667.87	97.13	0.35	1	10	96.79	Acetonitrile	Freezer
2144	Mycotoxins	Enniatin B	[917-13-5]	In	Enniatin B	[917-13-5]	MultiMycotoxins	E5411-1mg	-	Powder	1 mg	Sigma Aldrich	-	639.82	639.82	99.96	0.59	1	10	99.3702	Acetonitrile	Freezer
2145	Mycotoxins	Enniatin B1	[19914-20-6]	In	Enniatin B1	[19914-20-6]	MultiMycotoxins	E5286-1mg	-	Powder	1 mg	Sigma Aldrich	-	653.85	653.85	98.48	0.25	1	10	98.2338	Acetonitrile	Freezer
2146	Mycotoxins	Fumonisin B1	[116355-83-0]	In	Fumonisin B1	[116355-83-0]	MultiMycotoxins	F1147-1mg	-	Powder	1 mg	Sigma Aldrich	-	721.83	721.83	99.81	0	1.08	10	107.795	ACN:Water 1:1	Freezer
2147	Mycotoxins	Fumonisin B2	[116355-84-1]	In	Fumonisin B2	[116355-84-1]	MultiMycotoxins	F3771-1mg	-	Powder	1 mg	Sigma Aldrich	-	705.83	705.83	99	0	2.37	10	234.63	ACN:Water 1:1	Freezer
2148	Mycotoxins	Fumonisin B3	[136379-59-4]	In	Fumonisin B3	[136379-59-4]	MultiMycotoxins	STD-FB3-1mg	-	Powder	1 mg	Libios	-	705.83	705.83	99.39	0	1.49	10	148.091	ACN:Water 1:1	Freezer
2149	Mycotoxins	Fusarenon X	[23255-69-8]	In	Fusarenon X	[23255-69-8]	MultiMycotoxins	10003647	-	100 µg/mL	1 mL	Romer Labs	Acetonitrile	-	-	-	-	-	-	100	Acetonitrile	Freezer
2150	Mycotoxins	HT-2 Toxin	[26934-87-2]	In	HT-2 Toxin	[26934-87-2]	MultiMycotoxins	10003664	-	100 µg/mL	1 mL	Romer Labs	Acetonitrile	-	-	-	-	-	-	100	Acetonitrile	Freezer
2152	Mycotoxins	Mycophenolic acid	[24280-93-1]	In	Mycophenolic acid	[24280-93-1]	MultiMycotoxins	10003672	-	100 µg/mL	1 mL	Romer Labs	Acetonitrile	-	-	-	-	-	-	100	Acetonitrile	Freezer
2153	Mycotoxins	Neosolaniol	[36519-25-2]	In	Neosolaniol	[36519-25-2]	MultiMycotoxins	10003640	-	100 µg/mL	1 mL	Romer Labs	Acetonitrile	-	-	-	-	-	-	100	Acetonitrile	Freezer
2154	Mycotoxins	Nivalenol	[23282-20-4]	In	Nivalenol	[23282-20-4]	MultiMycotoxins	32929	BCCD3814	Powder	-	Sigma Aldrich	-	312.32	384.3	99.4	0	5.88	10	474.999	Acetonitrile	Freezer
2155	Mycotoxins	Ochratoxin A	[303-47-9]	In	Ochratoxin A	[303-47-9]	MultiMycotoxins	32937-5mg	-	Powder	5 mg	Sigma Aldrich	-	403.81	401.81	98.7	0	4.25	5	843.126	Acetonitrile	Freezer
2156	Mycotoxins	Patulin	[149-29-1]	In	Patulin	[149-29-1]	MultiMycotoxins	P1639-5MG-PW	0000125319	Powder	5 mg	Sigma Aldrich	-	154.12	154.12	100	0	5.94	5	1188	Acetonitrile	Freezer
2157	Mycotoxins	Phomopsin A	[64925-80-0]	In	Phomopsin A	[64925-80-0]	MultiMycotoxins	P380005	-	Powder	1 mg	Toronto Research Chemicals	-	789.23	789.23	100		5	5	1000	DMSO	Freezer
2158	Mycotoxins	Roquefortine C	[58735-64-1]	In	Roquefortine C	[58735-64-1]	MultiMycotoxins	SML0406-500ug	-	Powder	0.5 mg	Sigma Aldrich	-	389.45	389.45	99	0	0.5	1	495	Acetonitrile	Freezer
2159	Mycotoxins	Sterigmatocystin	[10048-13-2]	In	Sterigmatocystin	[10048-13-2]	MultiMycotoxins	10003673	-	50 µg/mL	1 mL	Romer Labs	Acetonitrile	-	-	-	-	-	-	50	Acetonitrile	Freezer
2160	Mycotoxins	T-2 Toxin	[21259-20-1]	In	T-2 Toxin	[21259-20-1]	MultiMycotoxins	10003663	-	100 µg/mL	1 mL	Romer Labs	Acetonitrile	-	-	-	-	-	-	100	Acetonitrile	Freezer
2161	Mycotoxins	Zearalanone	[5975-78-0]	In	Zearalanone_neg	[5975-78-0]	MultiMycotoxins	Z0167-5mg	-	Powder	5 mg	Sigma Aldrich	-	320.38	320.38	100	1.36	5	5	986.4	Acetonitrile	Freezer
2162	Mycotoxins	Zearalenone	[17924-92-4]	In	Zearalenone_neg	[17924-92-4]	MultiMycotoxins	10003660	-	100 µg/mL	1 mL	Romer Labs	Acetonitrile	-	-	-	-	-	-	100	Acetonitrile	Freezer
2242	Mycotoxins	Penitrem A	[12627-35-9]	Out	Penitrem A	[12627-35-9]	MultiMycotoxins	P3053	098M4070V	Powe				634.2	634.2	96.01	1.28	1	1	947.811	MeOH	Freezer
2163	Pyrrolizidine alkaloids	Acetylintermedine	[74243-01-9]	In	Acetylintermedine	[74243-01-9]	Pyrrolizidine alkaloids	83759	-	Powder		Phytolab	-	357.4	357.4	97.88	1.2	5.42	5	1048.29	MeOH	Freezer
2164	Pyrrolizidine alkaloids	Acetylintermedine-N-oxide	[685132-59-6]	In	Acetylintermedine-N-oxide	[685132-59-6]	Pyrrolizidine alkaloids	83795	-	Powder		Phytolab	-	341.4	341.4	99.22	0.2	5.35	5	1059.53	MeOH	Freezer
2165	Pyrrolizidine alkaloids	Acetyllycopsamine	[73544-48-6]	In	Acetyllycopsamine	[73544-48-6]	Pyrrolizidine alkaloids	85874	-	Powder		Phytolab	-	341.4	341.4	93.23	0	5.07	5	945.352	MeOH	Freezer
2166	Pyrrolizidine alkaloids	Acetyllycopsamine-N-oxide	[685132-58-5]	In	Acetyllycopsamine-N-oxide	[685132-58-5]	Pyrrolizidine alkaloids	84275	-	Powder		Phytolab	-	357.4	357.4	99.67	0	5.28	5	1052.52	MeOH	Freezer
2167	Pyrrolizidine alkaloids	Echimidine	[520-68-3]	In	Echimidine	[520-68-3]	Pyrrolizidine alkaloids	89553	-	Powder		PhytoLab	-	397.47	397.47	96.62	1	11.44	10	1094.28	MeOH	Freezer
2168	Pyrrolizidine alkaloids	Echimidine-N-oxide	[41093-89-4]	In	Echimidine-N-oxide	[41093-89-4]	Pyrrolizidine alkaloids	83590	-	Powder		PhytoLab	-	413.46	413.46	99.24	0	10.3	10	1022.17	MeOH	Freezer
2169	Pyrrolizidine alkaloids	Echinatine	[480-83-1]	In	Echinatine and Rinderine	[480-83-1, 6029-84-1]	Pyrrolizidine alkaloids	84094	-	Powder		PhytoLab	-	299.36	299.36	97.39	0	10.38	10	1010.91	MeOH	Freezer
2170	Pyrrolizidine alkaloids	Echinatine-N-oxide	[20267-93-0]	In	Echinatine-N-oxide	[20267-93-0]	Pyrrolizidine alkaloids	84093	-	Powder		PhytoLab	-	315.36	315.36	99.89	2.9	5.13	5	995.15	MeOH	Freezer
2171	Pyrrolizidine alkaloids	Erucifoline	[40158-95-0]	In	Erucifoline	[40158-95-0]	Pyrrolizidine alkaloids	83432	-	Powder		PhytoLab	-	349.38	349.38	99.48	0.1	10.11	10	1004.74	MeOH	Freezer
2172	Pyrrolizidine alkaloids	Erucifoline-N-oxide	[123864-94-8]	In	Erucifoline-N-oxide	[123864-94-8]	Pyrrolizidine alkaloids	83433	-	Powder		PhytoLab	-	365.38	365.38	99.68	3.9	10.65	10	1020.19	MeOH	Freezer
2173	Pyrrolizidine alkaloids	Europine	[570-19-4]	In	Europine	[570-19-4]	Pyrrolizidine alkaloids	83237	-	Powder		PhytoLab	-	329.39	365.86	100	2.8	10.21	10	893.485	MeOH	Freezer
2174	Pyrrolizidine alkaloids	Europine-N-oxide	[65582-53-8]	In	Europine-N-oxide	[65582-53-8]	Pyrrolizidine alkaloids	83238	-	Powder		PhytoLab	-	345.39	345.39	99.25	2.2	10.42	10	1011.43	MeOH	Freezer
2175	Pyrrolizidine alkaloids	Heliosupine	[32728-78-2]	In	Heliosupine	[32728-78-2]	Pyrrolizidine alkaloids	84091	-	Powder		PhytoLab	-	397.46	397.46	95.89	0	10.22	10	979.996	MeOH	Freezer
2176	Pyrrolizidine alkaloids	Heliosupine-N-oxide	[31701-88-9]	In	Heliosupine-N-oxide	[31701-88-9]	Pyrrolizidine alkaloids	84092	-	Powder		PhytoLab	-	413.46	413.46	100	0.2	5.44	10	542.912	MeOH	Freezer
2177	Pyrrolizidine alkaloids	Heliotrine	[303-33-3]	In	Heliotrine	[303-33-3]	Pyrrolizidine alkaloids	80403	-	Powder		PhytoLab	-	313.4	313.4	90.98	0.2	10.26	10	931.588	MeOH	Freezer
2178	Pyrrolizidine alkaloids	Heliotrine-N-oxide	[6209-65-0]	In	Heliotrine-N-oxide	[6209-65-0]	Pyrrolizidine alkaloids	83236	-	Powder		PhytoLab	-	329.39	329.39	100	0.1	10.91	10	1089.91	MeOH	Freezer
2179	Pyrrolizidine alkaloids	Indicine	[480-82-0]	In	Indicine and Lycopsamine	[480-82-0, 10285-07-1]	Pyrrolizidine alkaloids	83234	-	Powder		PhytoLab	-	299.36	335.82	99.85	1.2	10.85	10	954.162	MeOH	Freezer
2180	Pyrrolizidine alkaloids	Indicine-N-oxide	[41708-76-3]	In	Indicine-N-oxide and Intermedine-NO	[41708-76-3, 95462-14-9]	Pyrrolizidine alkaloids	83235	-	Powder		PhytoLab	-	315.37	315.37	100	0.6	10.56	10	1049.66	MeOH	Freezer
2181	Pyrrolizidine alkaloids	Integerrimine	[480-79-5]	In	Integerrimine and Senecivernine	[480-79-5, 72755-25-0]	Pyrrolizidine alkaloids	83968	-	Powder		PhytoLab	-	335.4	335.4	100	0.2	5.1	5	1017.96	MeOH	Freezer
2182	Pyrrolizidine alkaloids	Integerrimine-N-oxide	[85955-28-8]	In	Integerrimine-N-oxide and Senecionine-N-oxide	[85955-28-8, 13268-67-2]	Pyrrolizidine alkaloids	83969	-	Powder		PhytoLab	-	351.39	351.39	96.63	4.2	5.59	5	1034.95	MeOH	Freezer
2183	Pyrrolizidine alkaloids	Intermedine	[10285-06-0]	In	Intermedine	[10285-06-0]	Pyrrolizidine alkaloids	82424	-	Powder		PhytoLab	-	299.37	299.37	100	0.2	10.18	10	1015.96	MeOH	Freezer
2184	Pyrrolizidine alkaloids	Intermedine-N-oxide	[95462-14-9]	In	Indicine-N-oxide and Intermedine-NO	[41708-76-3, 95462-14-9]	Pyrrolizidine alkaloids	83446	-	Powder		PhytoLab	-	315.37	315.37	99.2	0	5.56	5	1103.1	MeOH	Freezer
2185	Pyrrolizidine alkaloids	Jacobine	[6870-67-3]	In	Jacobine	[6870-67-3]	Pyrrolizidine alkaloids	83434	-	Powder		PhytoLab	-	351.39	351.39	100	0	10.89	10	1089	MeOH	Freezer
2186	Pyrrolizidine alkaloids	Jacobine-N-oxide	[38710-25-7]	In	Jacobine-N-oxide	[38710-25-7]	Pyrrolizidine alkaloids	83435	-	Powder		PhytoLab	-	367.39	367.39	98.43	4.2	10.1	10	952.389	MeOH	Freezer
2187	Pyrrolizidine alkaloids	Jacoline	[480-76-2]	In	Jacoline	[480-76-2]	Pyrrolizidine alkaloids	7501775	-	Powder		Oskar Tropitzsch	-	369.41	369.41	99.34	0	4.6	5	913.928	MeOH	Freezer
2188	Pyrrolizidine alkaloids	Jacoline-N-oxide	[1148039-73-9]	In	Jacoline-N-oxide	[1148039-73-9]	Pyrrolizidine alkaloids	7501776	-	Powder		Oskar Tropitzsch	-	385.41	385.41	99.83	0	3.9	5	778.674	MeOH	Freezer
2189	Pyrrolizidine alkaloids	Jaconine	[480-75-1]	In	Jaconine and Merenskine	[480-75-1, 96657-94-2]	Pyrrolizidine alkaloids	83970	-	Powder		PhytoLab	-	387.86	387.86	96.94	0.9	5.28	5	1014.47	MeOH	Freezer
2190	Pyrrolizidine alkaloids	Lasiocarpine	[303-34-4]	In	Lasiocarpine	[303-34-4]	Pyrrolizidine alkaloids	80412	-	Powder		PhytoLab	-	411.5	411.5	98.4	0.1	10.68	10	1049.86	MeOH	Freezer
2191	Pyrrolizidine alkaloids	Lasiocarpine-N-oxide	[127-30-0]	In	Lasiocarpine-N-oxide	[127-30-0]	Pyrrolizidine alkaloids	83220	-	Powder		PhytoLab	-	427.5	427.5	97.76	4.3	10.46	10	978.599	MeOH	Freezer
2192	Pyrrolizidine alkaloids	Lycopsamine	[10285-07-1]	In	Indicine and Lycopsamine	[480-82-0, 10285-07-1]	Pyrrolizidine alkaloids	89726	-	Powder		PhytoLab	-	299.37	299.37	100	0.2	10.4	10	1037.92	MeOH	Freezer
2193	Pyrrolizidine alkaloids	Lycopsamine-N-oxide	[95462-15-0]	In	Lycopsamine-N-oxide	[95462-15-0]	Pyrrolizidine alkaloids	83447	-	Powder		PhytoLab	-	315.36	315.36	97.06	0	10.9	10	1057.95	MeOH	Freezer
2194	Pyrrolizidine alkaloids	Merenskine	[96657-94-2]	In	Jaconine and Merenskine	[480-75-1, 96657-94-2]	Pyrrolizidine alkaloids	7501743	-	Powder		Oskar Tropitzsch	-	387.85	387.85	100	0	4.5	5	900	MeOH	Freezer
2195	Pyrrolizidine alkaloids	Merenskine-N-oxide	[96657-95-3]	In	Merenskine-N-oxide	[96657-95-3]	Pyrrolizidine alkaloids	7501744	-	Powder		Oskar Tropitzsch	-	403.85	403.85	98.9	0	5	5	989	MeOH	Freezer
2196	Pyrrolizidine alkaloids	Merepoxine	[115777-94-1]	In	Merepoxine	[115777-94-1]	Pyrrolizidine alkaloids	7501745	-	Powder		Oskar Tropitzsch	-	367.4	367.4	97.52	0	5.2	5	1014.21	MeOH	Freezer
2197	Pyrrolizidine alkaloids	Merepoxine-N-oxide	[NA]	In	Merepoxine-N-oxide	[NA]	Pyrrolizidine alkaloids	7501746	-	Powder		Oskar Tropitzsch	-	351.4	351.4	99.85	0	5.4	5	1078.38	MeOH	Freezer
2198	Pyrrolizidine alkaloids	Monocrotaline	[315-22-0]	In	Monocrotaline	[315-22-0]	Pyrrolizidine alkaloids	89251	-	Powder		PhytoLab	-	325.36	325.36	98.94	0.2	20.05	20	989.89	MeOH	Freezer
2199	Pyrrolizidine alkaloids	Monocrotaline-N-oxide	[35337-98-5]	In	Monocrotaline-N-oxide	[35337-98-5]	Pyrrolizidine alkaloids	82629	-	Powder		PhytoLab	-	341.36	341.36	99.12	0.2	10.06	10	995.153	MeOH	Freezer
2200	Pyrrolizidine alkaloids	Retrorsine	[480-54-6]	In	Retrorsine and Usaramine	[480-54-6, 15503-87-4]	Pyrrolizidine alkaloids	89775	-	Powder		PhytoLab	-	351.4	351.4	99.53	0.1	10.1	10	1004.25	MeOH	Freezer
2201	Pyrrolizidine alkaloids	Retrorsine-N-oxide	[15503-86-3]	In	Retrorsine-N-oxide	[15503-86-3]	Pyrrolizidine alkaloids	82630	-	Powder		PhytoLab	-	367.4	367.4	100		10.36	10	1036	MeOH	Freezer
2202	Pyrrolizidine alkaloids	Riddelliine	[23246-96-0]	In	Riddelliine	[23246-96-0]	Pyrrolizidine alkaloids	84102	-	Powder		PhytoLab	-	349.38	349.38	98.34	0.2	5.61	5	1101.17	MeOH	Freezer
2203	Pyrrolizidine alkaloids	Riddelliine-N-oxide	[75056-11-0]	In	Riddelliine-N-oxide	[75056-11-0]	Pyrrolizidine alkaloids	84103	-	Powder		PhytoLab	-	365.38	365.38	99.85	3.9	5.35	5	1026.73	MeOH	Freezer
2204	Pyrrolizidine alkaloids	Rinderine	[6029-84-1]	In	Echinatine and Rinderine	[480-83-1, 6029-84-1]	Pyrrolizidine alkaloids	84162	-	Powder		PhytoLab	-	299.36	299.36	99.75	0.6	10.53	10	1044.07	MeOH	Freezer
2205	Pyrrolizidine alkaloids	Rinderine-N-oxide	[137821-16-0]	In	Rinderine-N-oxide	[137821-16-0]	Pyrrolizidine alkaloids	84163	-	Powder		PhytoLab	-	315.36	315.36	99.63	0.1	10.63	10	1058.01	MeOH	Freezer
2206	Pyrrolizidine alkaloids	Sceleratine	[6190-25-6]	In	Sceleratine	[6190-25-6]	Pyrrolizidine alkaloids	84073	-	Powder		PhytoLab	-	396.41	396.41	99.71	0.3	5.2	5	1033.87	MeOH	Freezer
2207	Pyrrolizidine alkaloids	Sceleratine-N-oxide	[103184-92-5]	In	Sceleratine-N-oxide	[103184-92-5]	Pyrrolizidine alkaloids	84074	-	Powder		PhytoLab	-	385.41	385.41	98.89	4.2	5.49	5	1040.21	MeOH	Freezer
2208	Pyrrolizidine alkaloids	Senecionine	[130-01-8]	In	Senecionine	[130-01-8]	Pyrrolizidine alkaloids	89789	-	Powder		PhytoLab	-	335.4	335.4	98.71	0.1	10.16	10	1001.89	MeOH	Freezer
2209	Pyrrolizidine alkaloids	Senecionine-N-oxide	[13268-67-2]	In	Integerrimine-N-oxide and Senecionine-N-oxide	[85955-28-8, 13268-67-2]	Pyrrolizidine alkaloids	82631	-	Powder		PhytoLab	-	351.4	351.4	99.71	4.28	10.56	10	1007.87	MeOH	Freezer
2210	Pyrrolizidine alkaloids	Seneciphylline	[480-81-9]	In	Seneciphylline and Spartioidin	[480-81-9, 520-59-2]	Pyrrolizidine alkaloids	89275	-	Powder		PhytoLab	-	333.39	333.39	99.72	0.1	10.83	10	1078.89	MeOH	Freezer
2211	Pyrrolizidine alkaloids	Seneciphylline-N-oxide	[38710-26-8]	In	Seneciphylline-N-oxide	[38710-26-8]	Pyrrolizidine alkaloids	82632	-	Powder		PhytoLab	-	349.38	349.38	100	4.5	10.64	10	1016.12	MeOH	Freezer
2212	Pyrrolizidine alkaloids	Senecivernine	[72755-25-0]	In	Integerrimine and Senecivernine	[480-79-5, 72755-25-0]	Pyrrolizidine alkaloids	83436	-	Powder		PhytoLab	-	335.39	335.39	99.23	0.2	10.42	10	1031.91	MeOH	Freezer
2213	Pyrrolizidine alkaloids	Senecivernine-N-oxide	[101687-28-9]	In	Senecivernine-N-oxide	[101687-28-9]	Pyrrolizidine alkaloids	83437	-	Powder		PhytoLab	-	351.39	351.39	99.32	0.9	10.13	10	997.057	MeOH	Freezer
2214	Pyrrolizidine alkaloids	Senkirkin	[2318-18-5]	In	Senkirkin	[2318-18-5]	Pyrrolizidine alkaloids	89274	-	Powder		PhytoLab	-	365.43	365.43	98.39	0.4	10.61	10	1039.74	MeOH	Freezer
2215	Pyrrolizidine alkaloids	Spartioidin	[520-59-2]	In	Seneciphylline and Spartioidin	[480-81-9, 520-59-2]	Pyrrolizidine alkaloids	7501832	-	Powder		Oskar Tropitzsch	-	333.38	333.38	99.5	0	4.3	5	855.7	MeOH	Freezer
2216	Pyrrolizidine alkaloids	Trichodesmine	[548-90-3]	In	Trichodesmine	[548-90-3]	Pyrrolizidine alkaloids	83438	-	Powder		PhytoLab	-	353.41	353.41	99.66	0.3	10.36	10	1029.38	MeOH	Freezer
2217	Pyrrolizidine alkaloids	Usaramine	[15503-87-4]	In	Retrorsine and Usaramine	[480-54-6, 15503-87-4]	Pyrrolizidine alkaloids	7501834	-	Powder		Oskar Tropitzsch	-	351.4	351.4	97.39	0	7.9	10	769.381	MeOH	Freezer
2218	Pyrrolizidine alkaloids	Usaramine-N-oxide	[117020-54-9]	In	Usaramine-N-oxide	[117020-54-9]	Pyrrolizidine alkaloids	7501835	-	Powder		Oskar Tropitzsch	-	367.4	367.4	97.06	0	10.2	10	990.012	MeOH	Freezer
2220	Tropane alkaloids	α-hydroxymethyl atropine	[2515-36-8]	In	alpha-Hydroxymethyl atropine	[2515-36-8]	Tropane alkaloids	sc-391305	-	Powder		Santa Cruz Biotechnology	-	319.39	319.39	98	0	11.16	10	1093.68	MeOH	Freezer
2221	Tropane alkaloids	Anisodamine	[55869-99-3]	In	Anisodamine	[55869-99-3]	Tropane alkaloids	SML0252	-	Powder		Sigma Aldrich	-	305.37	305.37	99.8	0	6.1	10	608.78	MeOH	Freezer
2222	Tropane alkaloids	Anisodine Hydrobromide (HBr)	[76822-34-9 (Free 52646-92-1)]	In	Anisodine	[52646-92-1]	Tropane alkaloids	89564	-	Powder		Phytolab	-	319.4	400.27	99.64	5.3	10.59	10	797.373	MeOH	Freezer
2223	Tropane alkaloids	Apoatropine Hydrochloride (HCl)	[5978-81-4 (Free 500-55-0)]	In	Apoatropine	[500-55-0]	Tropane alkaloids	84088	-	Powder		PhytoLab	-	271.35	291.82	99.29	0.1	10.28	10	948.154	MeOH	Freezer
2224	Tropane alkaloids	Aposcopolamine	[535-26-2]	In	Aposcopolamine	[535-26-2]	Tropane alkaloids	84104	-	Powder		PhytoLab	-	285.34	285.34	99.12	0.2	10.17	10	1006.03	MeOH	Freezer
2225	Tropane alkaloids	Atropine	[51-55-8]	In	Atropine	[51-55-8]	Tropane alkaloids	A0132	-	Powder		Sigma Aldrich	-	289.37	289.37	99	0	12.9	10	1277.1	MeOH	Freezer
2226	Tropane alkaloids	Atropine-N-oxide Hydrochloride (HCl)	[4574-60-1 (Free 4438-22-6)]	In	Atropine-N-oxide	[4438-22-6]	Tropane alkaloids	84121	-	Powder		PhytoLab	-	305.4	341.84	91.88	2.9	10.24	10	816.181	MeOH	Freezer
2227	Tropane alkaloids	Convolamine	[500-56-1]	In	Convolamine	[500-56-1]	Tropane alkaloids	84061	-	Powder		PhytoLab	-	305.37	305.37	95	0.2	9.23	10	875.096	MeOH	Freezer
2228	Tropane alkaloids	Convolidine	[63911-32-0]	In	Convolidine	[63911-32-0]	Tropane alkaloids	84048	-	Powder		PhytoLab	-	277.32	277.32	99.19	0	10.17	20	504.381	MeOH:DMSO 1+1	Freezer
2229	Tropane alkaloids	Convolvine	[537-30-4]	In	Convolvine	[537-30-4]	Tropane alkaloids	84049	-	Powder		PhytoLab	-	291.34	291.34	98.93	0.4	9.28	10	914.398	MeOH	Freezer
2230	Tropane alkaloids	Phyllalbine	[4540-25-4]	In	Fillalbine	[4540-25-4]	Tropane alkaloids	84098	-	Powder		PhytoLab	-	291.34	291.34	90.45	0.5	10.68	10	961.176	MeOH	Freezer
2231	Tropane alkaloids	Homatropine Hydrobromide (HBr)	[51-56-9 (Free 87-00-3)]	In	Homatropine	[87-00-3]	Tropane alkaloids	84120	-	Powder		PhytoLab	-	275.34	356.25	100	0	10.07	10	778.294	MeOH	Freezer
2232	Tropane alkaloids	Littorine Hydrochloride (HCl)	[21956-47-8 (Free xxx)]	In	Littorine	[21956-47-8]	Tropane alkaloids	84100	-	Powder		PhytoLab	-	289.4	325.86	94.49	1.6	10.76	10	888.507	MeOH	Freezer
2233	Tropane alkaloids	Noratropine	[16839-98-8]	In	Noratropine	[16839-98-8]	Tropane alkaloids	84107	-	Powder		PhytoLab	-	275.34	275.34	99.04	0.2	10.11	10	999.292	MeOH	Freezer
2234	Tropane alkaloids	Norscopolamine	[4684-28-0]	In	Norscopolamine	[4684-28-0]	Tropane alkaloids	84109	-	Powder		PhytoLab	-	289.33	289.33	98.6	0.2	10.96	10	1078.49	MeOH	Freezer
2236	Tropane alkaloids	O-acetylscopolamine	[6820-79-7]	In	O-Acetylscopolamine	[6820-79-7]	Tropane alkaloids	sc-479943	-	Powder		Santa Cruz Biotechnology	-	345.39	426.3	98	0	10.08	10	800.352	MeOH	Freezer
2237	Tropane alkaloids	Phenylacetoxytropane	[1690-22-8]	In	Phenylacetoxytropane	[1690-22-8]	Tropane alkaloids	sc-396019	-	Powder		Santa Cruz Biotechnology	-	259.34	259.34	97	0	12.68	10	1229.96	MeOH	Freezer
2240	Tropane alkaloids	Scopolamine Hydrobromide (HBr)	[6533-68-2 (Free 51-34-3)]	In	Scopolamine	[138-12-5]	Tropane alkaloids	S0929	-	Powder		Sigma Aldrich	-	357.7	438.61	100	0	12.6	10	1027.57	MeOH	Freezer
2241	Tropane alkaloids	Scopolamine N-oxide	[97-75-6]	In	Scopolamine-N-oxide	[97-75-6]	Tropane alkaloids	sc-473219/84116	-	Powder		Santa Cruz Biotechnology	-	319.35	319.35	98	0	11.17	10	1094.66	MeOH	Freezer

## Sheet: 2-LGC PestiMix
PestiMixes from LGC 1-2-3-4-5 at 5 µg/mL Directly taken from CoA
	Pestimix	Product Code	Lot Number	Expiry Date	Name
	Smart Solutions™ v700 LC PestiMix Kit 2	DRE-K50000087	-	-	-
	Pestimix 1	DRE-A50000082CM	2-H485813	2023-08-21	LC PestiMix 1 5 μg/mL in Acetone:Acetonitrile: Methanol (50:49:1)
	Pestimix 2	DRE-A50000083AA	2-H486994	2023-09-08	LC PestiMix 2 5 μg/mL in Acetonitrile:Acetone (94.5:5.5)
	Pestimix 3	DRE-A50000084AA	2-H487521	2023-09-11	LC PestiMix 3 5 μg/mL in Acetonitrile:Acetone (69:21)
	Pestimix 4	DRE-A50000085AA	2-H497199	2024-02-28	LC PestiMix 4 5 μg/mL in Acetonitrile:Acetone (72:13.5)
	Pestimix 5	DRE-A50000086AA	2-H486090AL	2023-08-17	LC PestiMix 5 5 μg/mL in Acetonitrile:Acetone (88:11.5)
Index	PestiMix	Compounds Name	Conc (µg/mL)	Uncertainty (µg/mL)	CAS	Lot	Purity (%)	Amount (mg)
424	Pesti Mix 5	Spirotetramat-enol-glucoside	4.976	0.33	1172614-86-6	4420.421.5P	95.7	0.52
395	Pesti Mix 5	Pymetrozine	4.983	0.29	123312-89-0	2041.421.4P	97.7	0.51
32	Pesti Mix 5	Aminocarb	5.021	0.27	2032-59-9	2100.421.2.2P	99.43	0.51
529	Pesti Mix 5	Chlordimeform	4.992	0.31	6164-98-3	3136.421.2P	98.85	0.51
275	Pesti Mix 5	Isocarbamide	4.979	0.27	30979-48-7	5550.421.2P	99.57	0.5
337	Pesti Mix 5	Nicosulfuron	4.97	0.27	111991-09-4	2997.1.1P	99.4	0.5
244	Pesti Mix 5	Foramsulfuron	4.974	0.29	173159-57-4	3956.421.1P	98.5	0.51
463	Pesti Mix 5	Thiophanate Methyl	4.995	0.29	23564-05-8	1862.421.2P	98.92	0.51
303	Pesti Mix 5	Mesotrione	5.003	0.34	104206-82-8	2927.286.1P	98.77	0.51
456	Pesti Mix 5	Thiencarbazone-methyl	5.001	0.27	317815-83-1	3002.421.2.3P	99.02	0.51
95	Pesti Mix 5	Chlorotoluron	4.993	0.27	15545-48-9	1369.421.2.2P	98.88	0.51
232	Pesti Mix 5	Fluometuron	5.025	0.28	2164-17-2	331.3.2P	99.5	0.51
31	Pesti Mix 5	Amidosulfuron	4.962	0.27	120923-37-7	4023.286.1P	98.26	0.51
281	Pesti Mix 5	Isoproturon	5.029	0.27	34123-59-6	1368.7.1P	98.6	0.51
40	Pesti Mix 5	Azimsulfuron	5	0.27	120162-55-2	3142.24.1P	99	0.51
142	Pesti Mix 5	Difenoxurone	4.931	0.29	14214-32-5	4402.421.2P	98.61	0.5
201	Pesti Mix 5	Fenpropidin	4.979	0.27	67306-00-7	2046.421.4P	97.62	0.51
565	Pesti Mix 5	Demeton S	5.013	0.27	126-75-0	1615.421.3P	98.3	0.51
145	Pesti Mix 5	Dimefuron	5.045	0.27	34205-21-5	2555.8.1P	99.9	0.51
118	Pesti Mix 5	Cyhalofop-butyl	5.025	0.29	122008-85-9	2792.3.2P	99.5	0.51
254	Pesti Mix 5	Halosulfuron-methyl	4.998	0.29	100784-20-1	1914.286.1P	98	0.51
485	Pesti Mix 5	Tritosulfuron	5.003	0.29	142469-14-5	4818.421.3P	99.06	0.51
720	Pesti Mix 5	Primisulfuron-methyl	5.02	0.29	86209-51-0	3954.3.2P	99.4	0.51
600	Pesti Mix 5	Ethofumesate	5.004	0.27	26225-79-6	1812.421.1.4P	97.17	0.52
392	Pesti Mix 5	Prothioconazole	5.019	0.35	178928-70-6	3994.286.1P	99.39	0.51
750	Pesti Mix 5	Quinoxyfen	4.995	0.29	124495-18-7	1836.286.1P	99.9	0.5
742	Pesti Mix 5	Pyridate	5.008	0.34	55512-33-9	2806.421.1P	95.39	0.53
585	Pesti Mix 4	Disosultap	5.005	0.29	52207-48-4	3898.3.2P	99.1	0.505
690	Pesti Mix 4	Nereistoxin Oxalate	4.947	0.34	1631-52-3	4779.421.2.1P	97	0.51
776	Pesti Mix 4	Terbutaline Sulfate	4.983	0.3	23031-32-5	4655.421.1.1P	99.65	0.5
783	Pesti Mix 4	Thiocyclam Hydrogenoxalate	5.011	0.3	31895-22-4	2904.1.2P	93.7	0.5348
673	Pesti Mix 4	Lontrel (clopyralid)	4.9	0.29	1702-17-6	1010.158.2P	98	0.5
679	Pesti Mix 4	Methomyl-oxime	4.983	0.28	13749-94-5	4798.421.3P	98.68	0.505
2139	Pesti Mix 4	Deoxynivalenol	5	0.3	51481-10-8	4445.376.1.1P	100	0.5
802	Pesti Mix 4	Vamidothion Sulfoxide	4.988	0.3	20300-00-9	5029.3.1P	98.8	0.5048
338	Pesti Mix 4	Nitenpyram(iso)	4.998	0.3	150824-47-8	8439.286.1P	98	0.51
494	Pesti Mix 4	2,6-dichlorobenzamide	4.95	0.28	2008-58-4	2743.1.1P	100	0.495
715	Pesti Mix 4	Phospholan-methyl	4.985	0.28	5120-23-0	5793.421.4P	99.7	0.5
725	Pesti Mix 4	Prohydrojasmon	4.951	0.34	158474-72-7	8232.421.2P	95.22	0.52
492	Pesti Mix 4	1,2-benzisothiazol-3(2h)-one	5	0.3	2634-33-5	8331.7.1P	100	0.5
730	Pesti Mix 4	Propazine-2-hydroxy	4.928	0.3	7374-53-0	4877.421.1.1P	99.56	0.495
778	Pesti Mix 4	Terbutylazine-2-hydroxy	5.001	0.3	66753-07-9	5966.421.2P	98.05	0.51
747	Pesti Mix 4	Quinmerac	5.094	0.3	90717-03-6	2910.421.2.2P	99.89	0.51
578	Pesti Mix 4	Dimethirimol	4.938	0.28	5221-53-4	4784.421.3P	99.75	0.495
757	Pesti Mix 4	Schradan (dmpa)	4.972	0.38	152-16-9	551.5.2.4P	94.7	0.525
804	Pesti Mix 4	Z-mevinphos	4.984	0.32	338-45-4	8287.421.3P	97.72	0.51
775	Pesti Mix 4	Terbumeton-desethyl	4.985	0.3	30125-64-5	5434.421.2P	99.7	0.5
767	Pesti Mix 4	Sulfamonomethoxine	4.99	0.28	1220-83-3	4227.421.2P	97.85	0.51
708	Pesti Mix 4	Pentachlorocyanobenzene	5	0.3	20925-85-3	4564.286.1P	99	0.505
647	Pesti Mix 4	Imazapic	4.949	0.3	104098-48-8	1915.286.1P	98	0.505
741	Pesti Mix 4	Pyridafol	4.974	0.3	40020-01-7	5965.421.4P	98.5	0.505
627	Pesti Mix 4	Flumestulam	4.994	0.28	98967-40-9	3955.421.1P	98.89	0.505
701	Pesti Mix 4	Oxycarboxin	4.94	0.28	5259-88-1	2314.421.2P	98.79	0.5
431	Pesti Mix 4	Sulfoxaflor	5.02	0.28	946578-00-3	7009.421.2P	99.4	0.505
14	Pesti Mix 4	3-ketocarbofuran	5.042	0.29	16709-30-1	2237.3.4P	97.9	0.515
744	Pesti Mix 4	Pyroquilon	4.945	0.28	57369-32-1	2894.421.3P	99.9	0.495
365	Pesti Mix 4	Phosmet Oxon	4.96	0.3	3735-33-9	4488.421.3P	99.2	0.5
616	Pesti Mix 4	Ferimzone	4.971	0.29	89269-64-7	2945.421.3P	99.41	0.5
508	Pesti Mix 4	Ancymidol	4.933	0.28	12771-68-5	4351.421.1.1P	99.66	0.495
791	Pesti Mix 4	Triazoxid	4.993	0.28	72459-58-6	5545.421.3P	98.88	0.505
692	Pesti Mix 4	Nitrapyrin (2-chloro-6-(trichloromethyl)	4.995	0.28	1929-82-4	336.1.2P	99.9	0.5
689	Pesti Mix 4	Naptalam	4.98	0.3	132-66-1	4017.421.1.2P	99.6	0.5
683	Pesti Mix 4	Metominostrobin (z-type)	4.97	0.28	133408-51-2	4800.3.3P	99.4	0.5
682	Pesti Mix 4	Metominostrobin (e-isomer)	5.073	0.29	133408-50-1	4770.3.3P	98.5	0.515
505	Pesti Mix 4	Alpha-cypermethrin	5.011	0.28	67375-30-8	1884.421.2P	99.23	0.505
716	Pesti Mix 4	Piperalin	4.952	0.34	3478-94-2	5990.421.2P	97.1	0.51
787	Pesti Mix 4	Tiamulin Fumarate	5.062	0.33	55297-96-6	8389.421.2P	98.3	0.515
490	Pesti Mix 4	1-(3,4-dichlorophenyl)-3-methyl Urea	4.976	0.34	3567-62-2	3979.286.1P	99.52	0.5
499	Pesti Mix 4	3,4-dichloroaniline	5	0.3	95-76-1	1050.7.1P	100	0.5
595	Pesti Mix 4	Ethaboxam	4.989	0.28	162650-77-3	8255.3.1P	98.8	0.505
513	Pesti Mix 4	Azadirachtin (technical)	5.044	0.3	11141-17-6	1885.286.2P	97	0.52
599	Pesti Mix 4	Ethiozin	5.039	0.3	64529-56-2	5996.3.2P	98.8	0.51
549	Pesti Mix 4	Cyantraniliprole	5	0.3	736994-63-1	6960.286.1.1	99	0.505
695	Pesti Mix 4	Noruron	5.013	0.3	18530-56-8	5995.3.2P	98.3	0.51
601	Pesti Mix 4	Ethyclozate	4.982	0.28	27512-72-7	4778.421.1.1P	99.63	0.5
493	Pesti Mix 4	1,3-diphenylurea	5.045	0.28	102-07-8	6929.1.1P	99.9	0.505
667	Pesti Mix 4	Ketoprofen	4.998	0.3	22071-15-4	2642.286.1.1	98	0.51
495	Pesti Mix 4	2,6-diethylaniline	4.955	0.28	579-66-8	3528.1.1P	99.1	0.5
799	Pesti Mix 4	Trinexapac-ethyl	4.994	0.34	95266-40-3	2905.286.1P	98.9	0.505
572	Pesti Mix 4	Diclosulam	4.983	0.34	145701-21-9	4812.286.1.1P	97.71	0.51
658	Pesti Mix 4	Irgarol (cybutryne)	4.988	0.34	28159-98-0	4586.286.1.2	98.78	0.505
654	Pesti Mix 4	Indaziflam	4.973	0.28	950782-86-2	5537.421.3P	99.45	0.5
636	Pesti Mix 4	Flupyrsulfuron-methyl-sodium	5.018	0.3	144740-54-5	4817.516.1P	98.4	0.51
678	Pesti Mix 4	Methfuroxam	4.97	0.3	28730-17-8	5963.421.2.1P	99.4	0.5
577	Pesti Mix 4	Dimethametryn	5.005	0.28	22936-75-0	2949.421.2P	98.14	0.51
519	Pesti Mix 4	Bentazon-methyl	5.024	0.29	61592-45-8	2549.421.2.1P	99.49	0.505
514	Pesti Mix 4	Aziprotryne	4.993	0.3	4658-28-0	4362.421.2P	98.87	0.505
790	Pesti Mix 4	Triaziflam	4.975	0.28	131475-57-5	8079.1.1P	99.5	0.5
584	Pesti Mix 4	Diphenylamine	4.959	0.28	122-39-4	78.421.3P	99.17	0.5
698	Pesti Mix 4	Orysastrobin	4.961	0.29	248593-16-0	8440.421.1P	94.5	0.525
770	Pesti Mix 4	Sulprofos Sulfoxide	4.959	0.28	34643-47-5	5994.3.4P	96.3	0.515
243	Pesti Mix 4	Fomesafen	4.992	0.3	72178-02-0	3764.421.2P	98.86	0.505
234	Pesti Mix 4	Fluopyram	4.983	0.28	658066-35-4	4587.421.2.1P	99.66	0.5
607	Pesti Mix 4	Fenclorim	4.998	0.3	3740-92-9	2942.286.1P	98	0.51
702	Pesti Mix 4	Oxyfluorfen	5.026	0.3	42874-03-3	562.421.2.1P	99.52	0.505
651	Pesti Mix 4	Imiprothrin (mix of isomers)	4.972	0.31	72963-72-5	8263.18.1.1P	98	0.5073
527	Pesti Mix 4	Cafenstrole	4.952	0.28	125306-83-4	4765.421.1.1P	99.04	0.5
795	Pesti Mix 4	Trifloxystrobin Metabolite	5.045	0.28	252913-85-2	8345.341.2P	99.9	0.505
571	Pesti Mix 4	Diclocymet	4.976	0.28	139920-32-4	4771.421.2P	99.52	0.5
761	Pesti Mix 4	Silthiofam	5.002	0.3	175217-20-6	4335.421.3.4P	99.04	0.505
661	Pesti Mix 4	Isomethiozin	5.075	0.28	57052-04-7	5613.3.1P	99.5	0.51
643	Pesti Mix 4	Fluthiacet-methyl	4.983	0.28	117337-19-6	4314.3.2P	97.7	0.51
738	Pesti Mix 4	Pyrazoxyfen	4.942	0.29	71561-11-0	2906.421.1.2P	98.83	0.5
653	Pesti Mix 4	Indanofan	5.01	0.3	133220-30-1	2887.421.3P	98.24	0.51
573	Pesti Mix 4	Diethatyl Ethyl	5.054	0.29	38727-55-8	5168.421.2P	99.09	0.51
772	Pesti Mix 4	Tdcpp	4.979	0.33	13674-87-8	4386.421.3P	98.6	0.505
794	Pesti Mix 4	Tridiphane	4.952	0.28	58138-08-2	4838.421.4P	99.04	0.5
504	Pesti Mix 4	Alloxydim Sodium	4.968	0.34	55635-13-7	8438.421.1P	84.2	0.59
411	Pesti Mix 4	Secbumeton	5.013	0.3	26259-45-0	1663.5.1P	98.3	0.51
606	Pesti Mix 4	Fenazox	5.01	0.28	495-48-7	5961.29.1P	99.2	0.505
619	Pesti Mix 4	Flamprop-m-isopropyl	4.943	0.28	63782-90-1	2794.421.2P	99.86	0.495
617	Pesti Mix 4	Fipronil-desulfinyl	4.993	0.28	205650-65-3	6050.286.2.1P	95.1	0.525
685	Pesti Mix 4	Mgk-264 (mixture of isomer)	5.021	0.29	113-48-4	1186.3.7P	97.5	0.515
539	Pesti Mix 4	Clomeprop	5	0.37	84496-56-0	4809.5.1P	100	0.5
632	Pesti Mix 4	Fluoglycofene-ethyl	5.022	0.28	77501-90-7	4829.421.2P	99.45	0.505
633	Pesti Mix 4	Fluorodifen	4.965	0.28	15457-05-3	4828.421.1P	99.3	0.5
629	Pesti Mix 4	Flumiclorac-pentyl	4.978	0.3	87546-18-7	3635.421.1P	97.6	0.51
593	Pesti Mix 4	Esbiol	5.044	0.3	28434-00-6	5362.421.3.3P	91.71	0.55
669	Pesti Mix 4	Lactofen	4.969	0.28	77501-63-4	4723.421.2P	99.38	0.5
502	Pesti Mix 4	Akton	4.974	0.28	1757-18-2	4349.3.2P	98.5	0.505
997	Pesti Mix 4	Pyrethrin (mixture of isomer)	5.005	0.27	8003-34-7	2382.1.2P	54.4	0.92
614	Pesti Mix 4	Fenpropathrin	5.095	0.3	64257-84-7	2857.421.1.1P	99.9	0.51
114	Pesti Mix 4	Cycloprothrin	4.998	0.3	63935-38-6	4808.1.3P	98	0.51
522	Pesti Mix 4	Bioresmethrin	4.977	0.28	28434-01-7	4367.421.3P	97.58	0.51
237	Pesti Mix 4	Fluroxypyr	4.978	0.28	69377-81-7	2797.421.2P	98.57	0.505
760	Pesti Mix 4	S-hydroprene	4.976	0.3	65733-18-8	6051.1.1P	95.7	0.52
686	Pesti Mix 3	Morpholine	5.015	0.31	110-91-8	1396.7.1P	99.3	0.51
561	Pesti Mix 3	Daminozide	4.96	0.29	1596-84-5	2953.7.1P	99.2	0.5
693	Pesti Mix 3	Nitroguanidine	5.013	0.35	556-88-7	2360.286.1P	98	0.51
687	Pesti Mix 3	N,n'-ethylenethiourea	4.995	0.29	96-45-7	1434.1.1P	100	0.5
71	Pesti Mix 3	Butocarboxim Sulfoxide	4.98	0.28	34681-24-8	4368.421.3P	99.6	0.5
563	Pesti Mix 3	Dazomet	5	0.29	533-74-4	2954.421.2P	97.3	0.51
49	Pesti Mix 3	Benomyl	4.996	0.3	17804-35-2	2101.286.1P	97	0.52
728	Pesti Mix 3	Propamocarb Hcl	5.016	0.31	25606-41-1	2914.421.2P	97.4	0.52
749	Pesti Mix 3	Quinoline	5.075	0.28	91-22-5	1268.7.1P	99.5	0.51
8	Pesti Mix 3	2,4-dimethylaniline	5.019	0.28	95-68-1	1705.421.1.1P	99.38	0.51
597	Pesti Mix 3	Ethephone	5.093	0.41	16672-87-0	1023.421.3P	97	0.53
646	Pesti Mix 3	Hymexazole	5.094	0.29	10004-44-1	2932.7.1P	98.2	0.52
511	Pesti Mix 3	Asulam	4.976	0.31	3337-71-1	2788.421.3P	95.95	0.52
766	Pesti Mix 3	Sulfamerazine	5.1	0.31	127-79-7	2636.1.2P	100	0.51
712	Pesti Mix 3	Phenylurea	4.93	0.27	64-10-8	5962.7.1P	99.6	0.5
512	Pesti Mix 3	Atrazine Desisopropyl	4.901	0.28	1007-28-9	1054.421.4.2P	99.02	0.5
746	Pesti Mix 3	Quinine Sulfate	5.013	0.27	6119-70-6	988.398.1P	85.7	0.59
574	Pesti Mix 3	Dimefox	4.988	0.3	115-26-4	2276.421.1.1P	97.8	0.51
763	Pesti Mix 3	Simetone	5.057	0.28	673-04-1	4837.421.1.1P	98.2	0.52
543	Pesti Mix 3	Crimidine	5.069	0.27	535-89-7	4013.1.1P	99.4	0.51
713	Pesti Mix 3	Phorate Oxon Sulfoxide	4.998	0.3	2588-05-8	4310.421.2P	98	0.51
111	Pesti Mix 3	Clothianidin	4.996	0.29	210880-92-5	2067.421.6.1P	99.12	0.5
598	Pesti Mix 3	Ethidimuron	4.986	0.27	30043-49-3	4405.421.3P	98.73	0.51
554	Pesti Mix 3	Cymiazole	4.918	0.29	61676-87-7	4301.421.3P	99.54	0.49
211	Pesti Mix 3	Fenthion Oxon Sulfoxide	5.005	0.3	6552-13-2	3896.286.3.2	97	0.52
579	Pesti Mix 3	Dimetilan	4.94	0.29	644-64-4	5432.421.3P	99	0.5
567	Pesti Mix 3	Desmetryn	4.98	0.3	1014-69-3	3757.421.3P	99.59	0.5
362	Pesti Mix 3	Phorate-oxon Sulfone	5.057	0.29	2588-06-9	3893.286.3.1	98	0.52
714	Pesti Mix 3	Phosfolan	4.97	0.3	947-02-4	989.421.3.3P	98.41	0.51
635	Pesti Mix 3	Flupyradifurone	5.025	0.28	951659-40-8	7006.3.2P	99.5	0.51
583	Pesti Mix 3	Diphenyl Phosphate	5.015	0.29	838-85-7	5894.7.1P	99.3	0.51
649	Pesti Mix 3	Imazethapyr	5.096	0.31	81335-77-5	2991.286.1P	98	0.52
759	Pesti Mix 3	Sebuthylazin-desethyl	5.032	0.29	37019-18-4	3709.421.2.2P	99.65	0.51
552	Pesti Mix 3	Cyclohexamide	4.944	0.28	66-81-9	4399.29.2P	96	0.52
507	Pesti Mix 3	Amicarbazone	5.047	0.29	129909-90-6	5874.286.1P	98	0.52
520	Pesti Mix 3	Benzthiazuron	4.93	0.27	1929-88-0	2611.421.2P	99.59	0.5
535	Pesti Mix 3	Chlorthiamid	4.998	0.3	1918-13-4	2791.158.1.1P	98	0.51
440	Pesti Mix 3	Tetraethyl Pyrophosphate	4.955	0.27	107-49-3	1455.3.5P	99.1	0.5
788	Pesti Mix 3	Topramezone	5.019	0.29	210631-68-8	4588.421.1.1P	98.41	0.51
672	Pesti Mix 3	Levofloxacin	5.001	0.29	100986-85-4	5634.7.1P	97.1	0.52
62	Pesti Mix 3	Bromacil	5.001	0.35	314-40-9	1168.286.1.3P	98.84	0.51
592	Pesti Mix 3	Erythromycin	5.035	0.31	114-07-8	2633.286.1.1P	95	0.53
515	Pesti Mix 3	Benazolin	5.064	0.36	3813-05-6	4364.421.2.1P	99.3	0.51
664	Pesti Mix 3	Isouron	4.995	0.28	55861-78-4	4787.551.1P	99.9	0.5
780	Pesti Mix 3	Thiazafluron	4.998	0.28	25366-23-8	5611.421.2P	98	0.51
748	Pesti Mix 3	Quinoclamine	5	0.31	2797-51-5	2911.7.2P	99	0.51
180	Pesti Mix 3	Ethoxyquin	5.04	0.31	91-53-2	1616.286.1P	96	0.53
648	Pesti Mix 3	Imazaquin	4.941	0.29	81335-37-7	2933.421.2P	99.81	0.5
335	Pesti Mix 3	Pirimiphos-methyl-n-desethyl	5.01	0.31	67018-59-1	4031.421.1P	99.2	0.51
699	Pesti Mix 3	Oxasulfuron	4.959	0.27	144651-06-9	3436.421.3P	99.17	0.5
722	Pesti Mix 3	Procyazine	5	0.29	32889-48-8	5292.3.1.2P	99	0.51
501	Pesti Mix 3	Aconitine	4.93	0.27	302-27-2	6879.193.1P	98.6	0.5
666	Pesti Mix 3	Karbutilate	4.979	0.29	4849-32-5	2552.8.1P	98.8	0.5
210	Pesti Mix 3	Fenthoxon Sulfone	4.998	0.34	14086-35-2	3891.286.1.3	98	0.51
743	Pesti Mix 3	Pyrifenox	4.931	0.29	88283-41-4	1835.421.3.4P	99.61	0.5
559	Pesti Mix 3	Cythioate	5.062	0.29	115-93-5	6570.3.2P	98.3	0.52
538	Pesti Mix 3	Clarithromycin	4.98	0.27	81103-11-9	5499.7.1.1P	99.6	0.5
674	Pesti Mix 3	Mefluidide	4.975	0.29	53780-34-0	5433.3.1.1P	99.5	0.5
623	Pesti Mix 3	Flucarbazone-sodium	4.998	0.3	181274-17-9	2992.286.1P	98	0.51
768	Pesti Mix 3	Sulfometuron Methyl	5.009	0.27	74222-97-2	3435.421.1.2P	98.22	0.51
745	Pesti Mix 3	Pyroxsulam	5.097	0.29	422556-08-9	5082.421.1.2P	99.19	0.51
756	Pesti Mix 3	Roxithromycin	4.97	0.29	80214-83-1	2634.421.2P	96.5	0.52
588	Pesti Mix 3	Dodemorph	5.015	0.27	1593-77-7	4404.421.2P	99.3	0.51
800	Pesti Mix 3	Tris(2-chloroethyl) Phosphate	4.937	0.29	115-96-8	3172.421.1P	98.73	0.5
557	Pesti Mix 3	Cyprazine	4.982	0.35	22936-86-3	5487.421.2P	94.9	0.53
566	Pesti Mix 3	Desmethyl Norflurazon	4.947	0.33	23576-24-1	5932.286.1.3	97	0.51
558	Pesti Mix 3	Cyprosulfamide	5.074	0.29	221667-31-8	5544.421.4P	99.49	0.51
754	Pesti Mix 3	Reserpine	4.949	0.29	50-55-5	1280.1.2P	98	0.51
361	Pesti Mix 3	Phorate Sulfoxide	4.997	0.3	2588-03-6	4312.286.1P	95	0.53
721	Pesti Mix 3	Probenazole	4.956	0.29	27605-76-1	2866.421.1P	99.32	0.5
755	Pesti Mix 3	Rimsulfuron	5.082	0.36	122931-48-0	2808.286.1P	97.73	0.52
568	Pesti Mix 3	Diazinon-o-analog	5.026	0.28	962-58-3	4442.3.5P	97.6	0.52
596	Pesti Mix 3	Ethametsulfuron-methyl	4.974	0.29	97780-06-8	2995.421.3P	98.49	0.51
675	Pesti Mix 3	Metalaxyl-m	4.985	0.41	70630-17-0	1058.421.4P	98.71	0.51
319	Pesti Mix 3	Metosulam	4.954	0.29	139528-85-1	3763.421.2.1P	98.3	0.5
680	Pesti Mix 3	Methyl Parathion	5.029	0.29	298-00-0	284.3.8P	98.6	0.51
796	Pesti Mix 3	Trifloxysulfuron-sodium	5.009	0.28	199119-58-9	3996.421.1P	99	0.51
652	Pesti Mix 3	Inabenfide	4.967	0.33	82211-24-3	2935.421.4P	94.6	0.53
662	Pesti Mix 3	Isonoruron	5.013	0.31	28805-78-9	5956.421.2P	98.3	0.51
765	Pesti Mix 3	Sulcotrione	5.039	0.28	99105-77-8	3762.8.1.1P	98.8	0.51
694	Pesti Mix 3	Norflurazon	4.945	0.27	27314-13-2	1175.421.1.3P	97.93	0.51
498	Pesti Mix 3	3,4,5-trimethacarb	5.025	0.29	2686-99-9	2764.3.4P	99.5	0.51
631	Pesti Mix 3	Flumorph	5.025	0.28	211867-47-9	4579.3.2P	99.5	0.51
209	Pesti Mix 3	Fenthion Oxon	4.997	0.35	6552-12-1	3727.286.2.1P	96.46	0.52
564	Pesti Mix 3	Demeton O	4.95	0.35	298-03-3	2493.286.2P	95.19	0.52
214	Pesti Mix 3	Fentin Acetate as Fentin	4.922	0.28	900-95-8	8067.3.1P	99.5	0.49
131	Pesti Mix 3	Dibrom (naled)	5.035	0.35	300-76-5	356.421.1P	95.9	0.53
540	Pesti Mix 3	Cloransulam-methyl	4.918	0.29	147150-35-4	4811.421.2P	98.56	0.5
785	Pesti Mix 3	Thiophanate-ethyl	4.984	0.4	23564-06-9	5612.421.1.1P	97.73	0.51
707	Pesti Mix 3	Penoxsulam	5.03	0.29	219714-96-2	3649.421.3P	99.6	0.51
792	Pesti Mix 3	Tribenuron-methyl	4.961	0.29	101200-48-0	3000.421.1.2	97.28	0.51
640	Pesti Mix 3	Flurilazole	5.084	0.29	121776-33-8	4781.1.1.2P	99.9	0.51
620	Pesti Mix 3	Flazasulfuron	4.992	0.3	104040-78-0	4020.286.1P	96	0.52
518	Pesti Mix 3	Benodanil	5.007	0.27	15310-01-7	4365.421.3P	99.14	0.51
542	Pesti Mix 3	Coumaphos Oxon	5.005	0.28	321-54-0	8254.3.3P	99.1	0.51
164	Pesti Mix 3	Dodine	4.949	0.33	2439-10-3	2951.286.1P	98	0.51
360	Pesti Mix 3	Phorat-sulfone	4.992	0.29	2588-04-7	2780.421.3P	98.27	0.51
688	Pesti Mix 3	Naphthalophos (naftalofos)	4.949	0.29	1491-41-4	6573.286.1.1P	98	0.51
639	Pesti Mix 3	Fluridone	4.956	0.27	59756-60-4	1177.421.1.3P	99.11	0.5
613	Pesti Mix 3	Fenpiclonil	5.066	0.28	74738-17-3	4827.421.1P	99.34	0.51
44	Pesti Mix 3	Barban	4.914	0.3	101-27-9	2102.421.3P	97.51	0.5
15	Pesti Mix 3	4-bromo-3,5-dimethylphenyl-n-	4.992	0.29	672-99-1	1076.421.2P	99.83	0.5
105	Pesti Mix 3	Clodinafop (acid Free)	4.981	0.35	114420-56-3	4022.421.4P	93.1	0.54
660	Pesti Mix 3	Isofenphos-oxon	5.044	0.29	31120-85-1	3802.286.1.1	97	0.52
544	Pesti Mix 3	Crotoxyphos	4.962	0.27	7700-17-6	927.421.2P	96.34	0.52
550	Pesti Mix 3	Cyclanilide	5.007	0.3	113136-77-9	4815.421.2P	99.14	0.51
223	Pesti Mix 3	Fluazifop	4.94	0.29	69335-91-7	3784.341.2P	98.8	0.5
650	Pesti Mix 3	Imidacloprid-olefin	5.061	0.27	115086-54-9	7007.286.1.3	94.6	0.54
239	Pesti Mix 3	Flurtamone	4.975	0.27	96525-23-4	4831.421.2.2P	99.5	0.5
517	Pesti Mix 3	Benfuresate	4.985	0.29	68505-69-1	2870.421.1P	99.7	0.5
737	Pesti Mix 3	Pyrazosulfuron-ethyl	4.995	0.29	93697-74-6	3439.421.3.2P	99.9	0.5
228	Pesti Mix 3	Fludioxonil	4.991	0.29	131341-86-1	1816.421.1.5P	99.82	0.5
762	Pesti Mix 3	Simeconazole	5.053	0.29	149508-90-7	2913.421.2.1P	98.33	0.51
167	Pesti Mix 3	Emamectin	4.984	0.29	119791-41-2	3721.3.3P	98.7	0.51
410	Pesti Mix 3	Saflufenacil	4.994	0.27	372137-35-4	5066.421.1.1P	94.22	0.53
786	Pesti Mix 3	Tiadinil	4.993	0.28	223580-51-6	4879.421.1.1P	98.87	0.51
497	Pesti Mix 3	2-n-octyl-4-isothiazolin-3-one	5.02	0.34	26530-20-1	5411.7.1.1P	99.4	0.51
546	Pesti Mix 3	Cumyluron	5.057	0.28	99485-76-4	4783.421.2P	98.19	0.52
531	Pesti Mix 3	Chlorimuron Ethyl	4.981	0.28	90982-32-4	3438.421.3P	98.64	0.51
193	Pesti Mix 3	Fenchlorphos-oxon	4.994	0.29	3983-45-7	4027.421.2P	97.93	0.51
655	Pesti Mix 3	Iodofenphos	4.93	0.29	18181-70-9	2277.421.2.1P	98.6	0.5
801	Pesti Mix 3	Uniconazole	4.939	0.35	83657-22-1	4346.286.1.2	98	0.5
545	Pesti Mix 3	Crufomate	4.993	0.29	299-86-5	4398.421.2.2	98.88	0.51
703	Pesti Mix 3	Parathion	5.01	0.29	56-38-2	292.421.5P	99.2	0.51
560	Pesti Mix 3	Daimuron	5.029	0.27	42609-52-9	2952.421.3P	99.58	0.51
706	Pesti Mix 3	Penfluron	4.995	0.28	35367-31-8	5491.421.2P	98.91	0.51
751	Pesti Mix 3	Quizalofop	4.905	0.29	76578-12-6	4021.3.4P	99.1	0.5
798	Pesti Mix 3	Triflusulfuron-methyl	5.007	0.28	126535-15-7	3001.421.3P	99.14	0.51
233	Pesti Mix 3	Fluopicolide	4.967	0.31	239110-15-7	2938.421.3P	98.35	0.51
65	Pesti Mix 3	Bromuconazole (mixture of isomers)	4.932	0.38	116255-48-2	2773.421.2P	99.83	0.49
534	Pesti Mix 3	Chlorpyrifos-oxon	4.988	0.33	5598-15-2	3363.286.1.1P	95	0.53
553	Pesti Mix 3	Cyclosulfamuron	5.009	0.35	136849-15-5	4058.421.2P	97.26	0.52
711	Pesti Mix 3	Pethoxamid	4.989	0.3	106700-29-2	5023.421.1.2P	99	0.5
656	Pesti Mix 3	Iprobenfos	4.995	0.3	26087-47-8	2900.421.2P	98.92	0.51
473	Pesti Mix 3	Triazamate	4.929	0.29	112143-82-5	4782.3.1P	97.6	0.51
732	Pesti Mix 3	Propisochlor	5.017	0.29	86763-47-5	2915.421.3P	98.38	0.51
681	Pesti Mix 3	Metolachlor	5.058	0.29	51218-45-2	909.421.3.1P	98.22	0.52
723	Pesti Mix 3	Procymidone	5.082	0.28	32809-16-8	1629.421.4P	99.64	0.51
524	Pesti Mix 3	Bufencarb	4.933	0.35	8065-36-9	8466.286.2P	96	0.51
779	Pesti Mix 3	Thenylchlor	4.978	0.3	96491-05-3	3805.421.5P	97.6	0.51
609	Pesti Mix 3	Fenothiocarb	4.989	0.29	62850-32-2	2062.421.1P	99	0.5
533	Pesti Mix 3	Chlorobenzuron	5.077	0.28	57160-47-1	3894.421.2.1P	99.55	0.51
150	Pesti Mix 3	Diniconazole	4.931	0.28	70217-36-6	2898.1.1P	99.8	0.49
171	Pesti Mix 3	Eptc (s-ethyl Dipropylthiocarbamate)	4.973	0.29	759-94-4	910.421.1P	98.47	0.51
671	Pesti Mix 3	Leptophos	4.996	0.3	21609-90-5	1670.286.1P	97	0.52
709	Pesti Mix 3	Pentanochlor	4.984	0.29	2307-68-8	4747.3.2P	98.7	0.51
90	Pesti Mix 3	Chlorfenvinphos (mixture of Z and E)	5.062	0.29	470-90-6	925.421.3.1P	99.26	0.51
782	Pesti Mix 3	Thifluzamide	5.01	0.29	130000-40-7	4452.421.1P	99.2	0.51
774	Pesti Mix 3	Tembotrione	4.995	0.27	335104-84-2	5083.421.3P	97.95	0.51
610	Pesti Mix 3	Fenoxanil	4.991	0.28	115852-48-7	2899.421.2.2	98.84	0.51
624	Pesti Mix 3	Fluchloralin	4.9	0.27	33245-39-5	3425.421.2.3P	98	0.5
691	Pesti Mix 3	Nitralin	4.931	0.27	4726-14-1	928.421.1.1P	99.61	0.5
710	Pesti Mix 3	Penthiopyrad	5.016	0.29	183675-82-3	6183.3.2P	97.4	0.52
528	Pesti Mix 3	Carpropamid	5	0.29	104030-54-8	2955.421.2P	98.04	0.51
509	Pesti Mix 3	Anilofos	5.046	0.29	64249-01-0	2869.421.3P	98.95	0.51
734	Pesti Mix 3	Pyraclofos	5.03	0.29	89784-60-1	2883.341.2P	99.6	0.51
52	Pesti Mix 3	Bensulide	5.018	0.3	741-58-2	1910.421.2P	98.4	0.51
581	Pesti Mix 3	Dinitramine	4.94	0.27	29091-05-2	1660.421.1P	99.79	0.5
9	Pesti Mix 3	Sulfallate	4.94	0.29	95-06-7	2809.3.3P	99.5	0.5
628	Pesti Mix 3	Flumetralin	5.024	0.28	62924-70-3	3790.421.1P	97.55	0.52
602	Pesti Mix 3	Etobenzanid	5.018	0.29	79540-50-4	4769.421.2P	97.43	0.52
278	Pesti Mix 3	Isofenphos-methyl	4.979	0.3	99675-03-3	2802.3.12P	98.6	0.51
781	Pesti Mix 3	Thiazopyr	5.075	0.28	117718-60-2	2895.421.2.4P	99.51	0.51
589	Pesti Mix 3	Dyfonate (tm)	5.08	0.3	944-22-9	1002.3.9P	97.7	0.52
467	Pesti Mix 3	Tolylfluanid	4.993	0.29	731-27-1	1843.421.3P	99.85	0.5
523	Pesti Mix 3	Bromophos Methyl	5.029	0.28	2104-96-3	1637.421.3P	99	0.51
777	Pesti Mix 3	Terbutol (terbucarb)	5.045	0.29	1918-11-2	3314.421.2P	99.9	0.51
803	Pesti Mix 3	Vernolate	4.96	0.29	1929-77-7	1161.421.2P	98.22	0.51
704	Pesti Mix 3	Pebulate	5.016	0.3	1114-71-2	1162.421.2P	94.65	0.53
218	Pesti Mix 3	Fipronil Sulfide	5.009	0.29	120067-83-6	3227.286.1.3P	97.07	0.52
735	Pesti Mix 3	Pyrazolynate	4.977	0.3	58011-68-0	4055.421.4.1P	99.54	0.5
551	Pesti Mix 3	Cycloate	5.025	0.29	1134-23-2	1044.421.1.1P	99.5	0.51
644	Pesti Mix 3	Haloxyfop-p Methyl	5.071	0.36	72619-32-0	2931.286.1.1P	98.46	0.52
575	Pesti Mix 3	Dimepiperate	5.04	0.29	61432-55-1	2494.421.3.1P	99.81	0.51
665	Pesti Mix 3	Isoxathion	5.015	0.29	18854-01-8	3269.421.4.1P	98.33	0.51
117	Pesti Mix 3	Cyflufenamid	4.999	0.3	180409-60-3	2958.421.4.1P	98.99	0.51
526	Pesti Mix 3	Butylate	5.039	0.29	2008-41-5	1160.421.1.1P	98.8	0.51
615	Pesti Mix 3	Fenthion-ethyl	4.939	0.29	1716-09-2	6571.3.2P	98	0.5
537	Pesti Mix 3	Cinmethylin	5	0.29	87818-31-3	4777.421.2P	98.04	0.51
413	Pesti Mix 3	Sethoxydim	5.099	0.36	74051-80-2	1374.421.3P	96.2	0.53
510	Pesti Mix 3	Aspon (tm)	5.058	0.35	3244-90-4	3033.421.1P	87.2	0.58
594	Pesti Mix 3	Esprocarb	4.945	0.29	85785-20-2	2882.421.2.1P	99.9	0.5
700	Pesti Mix 3	Oxaziclomefone	5.025	0.27	153197-14-9	2917.341.1P	99.5	0.51
587	Pesti Mix 3	Dithiopyr	4.933	0.29	97886-45-8	2285.421.1P	99.65	0.5
622	Pesti Mix 3	Fluazuron	4.998	0.29	86811-58-7	5107.286.1P	98	0.51
525	Pesti Mix 3	Butroxydim	4.947	0.3	138164-12-2	8382.421.2P	97	0.51
530	Pesti Mix 3	Chlorfenapyr	4.942	0.3	122453-73-0	2775.421.2P	96.9	0.51
621	Pesti Mix 3	Fluazifop-butyl	4.949	0.34	69806-50-4	2451.421.2.1P	97.04	0.51
773	Pesti Mix 3	Tebupirimfos	5.092	0.29	96182-53-5	1619.421.2P	96.07	0.53
739	Pesti Mix 3	Pyributicarb	4.954	0.29	88678-67-5	2892.3.1P	98.1	0.51
625	Pesti Mix 3	Flucycloxuron	5.025	0.27	113036-88-7	2191.3.2P	99.5	0.51
516	Pesti Mix 3	Benfluralin (benefin)	5.01	0.28	1861-40-1	553.3.4P	99.2	0.51
789	Pesti Mix 3	Tris(o-cresyl)phosphate	4.94	0.29	78-30-8	979.7.2P	99.8	0.5
797	Pesti Mix 3	Trifluralin	4.969	0.27	1582-09-8	335.421.3P	98.39	0.51
769	Pesti Mix 3	Sulfuramid	5.04	0.31	4151-50-2	4743.286.1P	96	0.53
663	Pesti Mix 3	Isopropalin	5.019	0.29	33820-53-0	1649.421.1.1P	99.38	0.51
724	Pesti Mix 3	Profoxydim Lithium salt	4.925	0.3	281664-76-4	9290.421.2P	98.5	0.5
85	Pesti Mix 2	Carfentrazone-ethyl	4.9	0.3	128639-02-1	1911.286.1.1P	98	0.5
205	Pesti Mix 2	Fensulfothion-oxon	4.92	0.27	6552-21-2	4028.286.2P	98.4	0.5
86	Pesti Mix 2	Chinomethionate	4.931	0.3	2439-01-2	2612.421.3P	97.65	0.51
149	Pesti Mix 2	Dimoxystrobin	4.936	0.29	149961-52-4	4403.421.3.5	99.71	0.5
426	Pesti Mix 2	Spirotetramat-mono-hydroxy	4.937	0.27	1172134-12-1	7022.286.1.1P	96.8	0.51
24	Pesti Mix 2	Alachlor	4.942	0.29	15972-60-8	552.421.6P	99.34	0.5
753	Pesti Mix 2	Quizalofop-p-ethyl	4.942	0.28	100646-51-3	1263.421.1.2P	98.84	0.5
242	Pesti Mix 2	Flutriafol	4.944	0.3	76674-21-0	3403.286.1P	96	0.52
202	Pesti Mix 2	Fenpropimorph 2	4.945	0.33	67564-91-4	1863.421.4.2P	93.3	0.53
195	Pesti Mix 2	Fenhexamid	4.947	0.27	126833-17-8	1830.421.3.1P	98.94	0.5
480	Pesti Mix 2	Triflumizole	4.948	0.27	68694-11-1	1846.421.2.1P	97.98	0.51
346	Pesti Mix 2	Oxamyl	4.949	0.3	23135-22-0	1848.286.1.3	98	0.51
428	Pesti Mix 2	Sulfentrazone	4.949	0.3	122836-35-5	4319.286.1P	98	0.51
305	Pesti Mix 2	Metalaxyl	4.949	0.35	57837-19-1	1055.286.1.4P	98	0.51
381	Pesti Mix 2	Propanil	4.949	0.29	709-98-8	645.286.1.1P	98	0.51
491	Pesti Mix 2	1-(4-nitrophenyl)-3-propylure	4.95	0.27	13141-86-1	7019.1.2P	100	0.5
50	Pesti Mix 2	Benoxacor	4.95	0.28	98730-04-2	3630.421.2P	98.99	0.5
198	Pesti Mix 2	Fenoxaprop	4.95	0.28	95617-09-7	4409.421.1.1P	99	0.5
259	Pesti Mix 2	Hexaflumuron	4.951	0.27	86479-06-3	2644.421.2.1P	99.52	0.5
408	Pesti Mix 2	Resmethrin	4.951	0.28	10453-86-8	629.421.2.4P	99.52	0.5
496	Pesti Mix 2	2-ethylhexyl Diphenyl Phosphate	4.952	0.4	1241-94-7	3789.421.1P	91.7	0.54
764	Pesti Mix 2	S-metolachlor	4.953	0.28	87392-12-9	2804.421.1P	98.56	0.5
165	Pesti Mix 2	Doramectin	4.953	0.34	117704-25-3	5466.421.2P	93.9	0.53
344	Pesti Mix 2	Oxadiazon	4.955	0.27	19666-30-9	561.421.2P	99.6	0.5
375	Pesti Mix 2	Pretilachlor	4.959	0.27	51218-49-6	2495.421.3P	99.18	0.5
436	Pesti Mix 2	Tebutam	4.96	0.28	35256-85-0	3005.421.1.1P	98.7	0.5
321	Pesti Mix 2	Metrafenone	4.96	0.29	220899-03-6	2922.421.3.1P	99.7	0.5
462	Pesti Mix 2	Thiofanox-sulfoxide	4.963	0.28	39184-27-5	4033.421.3P	99.26	0.5
356	Pesti Mix 2	Phenothrin	4.963	0.29	26002-80-2	677.421.1.2P	96.83	0.51
150	Pesti Mix 2	Diniconazole (E Isomer)	4.964	0.28	83657-24-3	3950.421.1P	99.28	0.5
110	Pesti Mix 2	Cloquintocet-mexyl	4.965	0.27	99607-70-2	4328.7.1P	99.8	0.5
115	Pesti Mix 2	Cycloxidim	4.965	0.33	101205-02-1	2234.421.3.2P	96.4	0.52
250	Pesti Mix 2	Furathiocarb	4.965	0.27	65907-30-4	1666.341.2P	99.3	0.5
603	Pesti Mix 2	Etrimfos	4.965	0.4	38260-54-7	2622.421.3P	99.3	0.5
272	Pesti Mix 2	Ipconazole	4.967	0.28	125225-28-7	4878.421.4P	98.85	0.5
466	Pesti Mix 2	Tolfenpyrade	4.968	0.27	129558-76-5	4780.286.1.4	97.89	0.51
219	Pesti Mix 2	Flamprop Isopropyl	4.968	0.34	52756-22-6	1643.421.2P	96	0.52
307	Pesti Mix 2	Metconazole	4.969	0.28	125116-23-6	2890.421.1.1P	99.88	0.5
213	Pesti Mix 2	Fenthion Sulfoxide	4.969	0.27	3761-41-9	3684.286.1.1	99.37	0.5
126	Pesti Mix 2	Dementon-s-methyl-sulfone	4.97	0.29	17040-19-6	2492.421.1P	94.66	0.53
461	Pesti Mix 2	Thiofanox-sulfone	4.97	0.28	39184-59-3	5603.421.3P	98.91	0.5
444	Pesti Mix 2	Terbufos-sulfoxide	4.971	0.28	10548-10-4	2811.421.2P	98.44	0.51
143	Pesti Mix 2	Diflubenzuron	4.971	0.34	35367-38-5	644.286.1P	97	0.51
216	Pesti Mix 2	Fipronil	4.972	0.28	120068-37-3	2048.421.2P	96.55	0.52
179	Pesti Mix 2	Ethoprophos (prophos)	4.972	0.28	13194-48-4	478.421.2.2P	97.97	0.51
342	Pesti Mix 2	Oryzalin	4.973	0.28	19044-88-3	1917.421.2P	98.48	0.51
107	Pesti Mix 2	Clofentezine	4.973	0.3	74115-24-5	2066.421.3.2	98.47	0.51
642	Pesti Mix 2	Fluroxypyr-meptyl	4.973	0.28	81406-37-3	2613.421.1.2P	98.97	0.5
618	Pesti Mix 2	Flamprop-methyl (metavane)	4.973	0.28	52756-25-9	2698.421.1P	98.97	0.5
347	Pesti Mix 2	Oximino Oxamyl	4.974	0.29	30558-43-1	4311.286.1.2P	98	0.51
139	Pesti Mix 2	Dicrotophos	4.974	0.27	141-66-2	926.421.1.3P	97.52	0.51
206	Pesti Mix 2	Fensulfothion-oxon-sulfone	4.974	0.27	6132-17-8	4029.286.2.2	99.47	0.5
727	Pesti Mix 2	Propachlor	4.974	0.34	1918-16-7	563.286.1P	98	0.51
166	Pesti Mix 2	Edifenphos	4.974	0.28	17109-49-8	2864.421.3P	98.49	0.51
438	Pesti Mix 2	Teflubenzuron	4.974	0.28	83121-18-0	2189.421.2.3P	98	0.51
297	Pesti Mix 2	Mefenpyr-diethyl	4.974	0.27	135590-91-9	4316.286.1P	98	0.51
521	Pesti Mix 2	Bifenthrin	4.974	0.29	82657-04-3	1068.421.4P	98	0.51
104	Pesti Mix 2	Climbazol	4.975	0.28	38083-17-9	4342.3.1P	99.5	0.5
146	Pesti Mix 2	Dimethenamid	4.975	0.28	87674-68-8	2037.3.8P	99	0.5
334	Pesti Mix 2	Napropamide	4.975	0.28	15299-99-7	1173.3.5P	99.5	0.5
255	Pesti Mix 2	Haloxyfop	4.975	0.27	69806-34-4	2595.1.1.1P	100	0.5
256	Pesti Mix 2	Haloxyfop-2-ethoxyethyl	4.975	0.28	87237-48-7	2799.3.1P	99.5	0.5
536	Pesti Mix 2	Chlorthiophos	4.975	0.28	60238-56-4	2065.421.4P	97.08	0.51
3	Pesti Mix 2	2,3,5-trimethacarb	4.976	0.28	2655-15-4	2763.3.4P	97.1	0.51
422	Pesti Mix 2	Spirotetramat	4.976	0.34	203313-25-1	4347.286.1.2P	94.78	0.53
393	Pesti Mix 2	Prothioconazole-desthio	4.976	0.28	120983-64-4	3995.421.1P	99.51	0.5
274	Pesti Mix 2	Isazophos	4.976	0.28	42509-80-8	3628.421.5P	99.03	0.5
120	Pesti Mix 2	Cyproconazole (mixture of)	4.976	0.28	94361-06-5	2047.421.1P	98.54	0.51
288	Pesti Mix 2	Lufenuron	4.977	0.28	103055-07-8	1886.421.2P	98.56	0.51
283	Pesti Mix 2	Isoxadifen-ethyl	4.977	0.28	163520-33-0	4315.421.3P	99.05	0.5
38	Pesti Mix 2	Azaconazole	4.978	0.28	60207-31-0	3408.421.2.1P	97.6	0.51
676	Pesti Mix 2	Metazachlor	4.978	0.29	67129-08-2	1584.421.2P	98.58	0.51
556	Pesti Mix 2	Cyphenothrin	4.978	0.27	39515-40-7	4766.1.2P	96.2	0.52
401	Pesti Mix 2	Pyridalyl	4.979	0.28	179101-81-6	2907.421.2.4P	95.29	0.52
482	Pesti Mix 2	Triforine	4.98	0.34	26644-46-2	2624.421.1P	85.5	0.58
645	Pesti Mix 2	Heptenophos	4.98	0.28	23560-59-0	1631.421.3.1P	95.77	0.52
251	Pesti Mix 2	Furmecyclox	4.98	0.29	60568-05-0	7024.421.2P	99.6	0.5
389	Pesti Mix 2	Proquinazid	4.98	0.28	189278-12-4	5021.421.1.1P	99.1	0.5
793	Pesti Mix 2	Tribufos	4.98	0.28	78-48-8	1873.421.2P	96.23	0.52
387	Pesti Mix 2	Propoxur	4.981	0.29	114-26-1	2042.421.2P	99.62	0.5
345	Pesti Mix 2	Oxadixyl	4.982	0.45	77732-09-3	1651.421.2.1P	97.69	0.51
229	Pesti Mix 2	Flufenacet	4.982	0.29	142459-58-3	2517.421.3.2P	98.66	0.51
101	Pesti Mix 2	Cinidon-ethyl	4.982	0.3	142891-20-1	4397.421.3.4P	97.2	0.51
39	Pesti Mix 2	Azamethiphos	4.984	0.29	35575-96-3	4361.421.1P	98.7	0.51
168	Pesti Mix 2	Epn	4.984	0.28	2104-64-5	473.3.6P	98.7	0.51
569	Pesti Mix 2	Dichlofenthion	4.984	0.28	97-17-6	483.421.1P	98.7	0.51
170	Pesti Mix 2	Eprinomectin	4.984	0.28	123997-26-2	3604.421.1P	97.25	0.51
484	Pesti Mix 2	Triticonazole	4.985	0.28	131983-72-7	2774.421.2P	92.75	0.54
488	Pesti Mix 2	Dimethylvinphos	4.985	0.27	2274-67-1	2897.1.5P	99.2	0.5
336	Pesti Mix 2	Neburon	4.985	0.29	555-37-3	1366.421.2P	99.21	0.5
637	Pesti Mix 2	Flurenol-butyl	4.985	0.29	2314-09-2	6819.421.1P	99.7	0.5
641	Pesti Mix 2	Flurochloridon (iso)	4.985	0.28	61213-25-0	2986.421.1P	98.72	0.51
257	Pesti Mix 2	Haloxyfop-methyl	4.986	0.28	69806-40-2	2800.421.4P	98.74	0.51
276	Pesti Mix 2	Isocarbophos	4.987	0.28	24353-61-5	3478.421.5P	99.24	0.5
670	Pesti Mix 2	Lambda Cyhalothrin	4.987	0.34	91465-08-6	1824.421.5.4P	94.1	0.53
450	Pesti Mix 2	Tetraconazole	4.988	0.28	112281-77-3	1842.421.3P	99.26	0.5
188	Pesti Mix 2	Fenamiphos Sulfoxide	4.988	0.28	31972-43-7	1912.421.5P	98.78	0.51
412	Pesti Mix 2	Selamectin impurity B	4.988	0.29	165108-07-6	7029.512.2.1P	95	0.53
582	Pesti Mix 2	Diphenamid	4.989	0.28	957-51-7	1171.421.2.1P	99.78	0.5
42	Pesti Mix 2	Guthion®	4.989	0.33	86-50-0	574.421.1.3P	96.4	0.52
386	Pesti Mix 2	Propiconazol (mixture of isomers)	4.989	0.34	60207-90-1	1064.286.1.2	97.82	0.51
705	Pesti Mix 2	Penconazol	4.989	0.28	66246-88-6	1657.421.4P	98.8	0.51
267	Pesti Mix 2	Imibenconazole	4.989	0.28	86598-92-7	2886.421.3P	99.29	0.5
353	Pesti Mix 2	Pendimethalin	4.989	0.29	40487-42-1	1254.421.2P	97.34	0.51
306	Pesti Mix 2	Metamitron	4.99	0.29	41394-05-2	2496.7.1P	99.8	0.5
500	Pesti Mix 2	Aclonifen	4.991	0.3	74070-46-5	2859.421.1P	99.33	0.5
343	Pesti Mix 2	Oxadiargyl	4.992	0.28	39807-15-3	2924.421.2.1P	99.35	0.5
304	Pesti Mix 2	Metaflumizone	4.992	0.28	139968-49-3	2928.421.1P	99.83	0.5
464	Pesti Mix 2	Thiocarbazyl	4.992	0.28	36756-79-3	1674.421.2.4P	99.35	0.5
147	Pesti Mix 2	Dimethoate	4.993	0.28	60-51-5	283.421.2P	99.37	0.5
100	Pesti Mix 2	Chromafenozide	4.995	0.28	143807-66-3	2956.421.3.2P	99.9	0.5
59	Pesti Mix 2	Bixafen	4.995	0.29	581809-46-3	4585.8.1P	99.9	0.5
368	Pesti Mix 2	Picolinafen	4.995	0.28	137641-05-5	3631.18.1P	99.9	0.5
159	Pesti Mix 2	Disulfoton Sulfoxide	4.995	0.28	2497-07-6	2446.421.5P	99.89	0.5
403	Pesti Mix 2	Pyrimethanil	4.996	0.35	53112-28-0	1185.286.1.3P	97	0.52
471	Pesti Mix 2	Triallate	4.996	0.34	2303-17-5	2120.286.1.1P	98.93	0.51
429	Pesti Mix 2	Sulfosulfuron	4.997	0.31	141776-32-1	2810.421.1P	96.1	0.52
45	Pesti Mix 2	Beflubutamid	4.997	0.28	113614-08-7	4819.421.3P	99.44	0.5
41	Pesti Mix 2	Guthion Ethyl	4.997	0.29	2642-71-9	1621.421.1.4P	99.45	0.5
19	Pesti Mix 2	Acephate	4.998	0.34	30560-19-1	970.286.1.2P	98	0.51
684	Pesti Mix 2	Metribuzin	4.998	0.34	21087-64-9	1004.286.1P	98	0.51
605	Pesti Mix 2	Fenarimol	4.998	0.31	60168-88-9	1063.421.5P	97.05	0.52
238	Pesti Mix 2	Flurprimidol	4.998	0.29	56425-91-3	4493.286.1P	98	0.51
376	Pesti Mix 2	Prochloraz	4.998	0.29	67747-09-5	1652.7.2P	98	0.51
397	Pesti Mix 2	Pyraclostrobin	4.998	0.35	175013-18-0	1920.286.2P	98	0.51
190	Pesti Mix 2	Fenazaquin	4.998	0.3	120928-09-8	1887.286.1.1P	98	0.51
483	Pesti Mix 2	Triphenyl Phosphorothionate	4.998	0.29	597-82-0	3788.290.1P	98	0.51
191	Pesti Mix 2	Fenbuconazole	4.999	0.28	114369-43-6	1829.421.4.2P	98.5	0.51
194	Pesti Mix 2	Fenfuram	5	0.28	24691-80-3	4408.421.1P	99	0.51
186	Pesti Mix 2	Fenamiphos	5	0.28	22224-92-6	1189.3.4P	99	0.51
222	Pesti Mix 2	Fluacrypyrim	5	0.57	229977-93-9	2947.421.2.1P	99.5	0.5
451	Pesti Mix 2	Tetramethrin	5	0.31	7696-12-0	2050.286.1P	99	0.51
98	Pesti Mix 2	Chlorpyrifos	5	0.28	2921-88-2	543.421.4P	99.5	0.5
80	Pesti Mix 2	Carbophenothion	5	0.28	786-19-6	555.421.1.2P	99.5	0.5
158	Pesti Mix 2	Disulfoton Sulfone	5	0.28	2497-06-5	2445.3.5P	99.5	0.5
56	Pesti Mix 2	Benzoylprop Ethyl	5	0.28	22212-55-1	2790.421.3.2P	98.04	0.51
733	Pesti Mix 2	Propyzamide (pronamide)	5.001	0.28	23950-58-5	296.7.1.1P	97.1	0.52
172	Pesti Mix 2	Etaconazole	5.002	0.28	60207-93-4	2045.421.3.1P	99.05	0.51
125	Pesti Mix 2	Demeton-s-methyl	5.003	0.28	919-86-8	1866.3.12P	98.1	0.51
313	Pesti Mix 2	Methiocarb Sulfoxide	5.004	0.29	2635-10-1	2313.421.1.1P	98.6	0.51
312	Pesti Mix 2	Methiocarb Sulfone	5.004	0.28	2179-25-1	1855.1.1P	98.6	0.51
169	Pesti Mix 2	Epoxiconazole (iso)	5.006	0.34	133855-98-8	2848.286.1P	98.65	0.51
576	Pesti Mix 2	Dimethachlor	5.007	0.3	50563-36-5	4332.421.2.1P	99.15	0.51
547	Pesti Mix 2	Cyanofenphos	5.007	0.28	13067-93-1	3285.421.3P	98.18	0.51
634	Pesti Mix 2	Fluotrimazol	5.008	0.28	31251-03-3	4348.421.3P	98.67	0.51
99	Pesti Mix 2	Chlorpyrifos-methyl	5.008	0.28	5598-13-0	1080.421.4.3P	99.67	0.5
260	Pesti Mix 2	Hexazinone	5.009	0.28	51235-04-2	1176.421.1P	97.74	0.51
604	Pesti Mix 2	Famphur	5.009	0.29	52-85-7	288.421.2P	98.7	0.51
225	Pesti Mix 2	Fluazinam	5.009	0.29	79622-59-6	2397.421.4P	98.7	0.51
638	Pesti Mix 2	Flurenol-methyl	5.01	0.28	1216-44-0	7023.3.2P	99.7	0.5
66	Pesti Mix 2	Bupirimate	5.01	0.29	41483-43-6	1673.1.3P	99.7	0.5
325	Pesti Mix 2	Molinate	5.01	0.29	2212-67-1	1005.421.2P	99.2	0.51
503	Pesti Mix 2	Allethrin	5.01	0.29	584-79-2	2049.3.3P	99.2	0.51
668	Pesti Mix 2	Kresoxim Methyl	5.011	0.29	143390-89-0	1823.286.1.2P	95	0.53
136	Pesti Mix 2	Dichlorvos	5.012	0.37	62-73-7	572.421.3.1P	98.75	0.51
258	Pesti Mix 2	Hexaconazole	5.012	0.28	79983-71-4	1646.421.3P	98.28	0.51
174	Pesti Mix 2	Ethiofencarb-sulfone	5.013	0.28	53380-23-7	4339.3.4P	98.3	0.51
740	Pesti Mix 2	Pyridaben	5.013	0.34	96489-71-3	1834.286.1.2P	99.76	0.5
74	Pesti Mix 2	Cadusafos	5.014	0.28	95465-99-9	2064.421.5P	97.83	0.51
468	Pesti Mix 2	Tralkoxydim	5.018	0.28	87820-88-0	1375.421.1P	99.87	0.5
626	Pesti Mix 2	Flucythrinate	5.018	0.29	70124-77-5	2055.421.3P	91.66	0.55
18	Pesti Mix 2	Abamectin	5.018	0.34	71751-41-2	2299.421.1P	96.5	0.52
359	Pesti Mix 2	Phorate-oxon	5.02	0.29	2600-69-3	3892.421.3P	95.61	0.53
236	Pesti Mix 2	Fluquinconazole	5.02	0.28	136426-54-5	1817.421.4P	98.92	0.51
207	Pesti Mix 2	Fensulfothion-sulfone	5.023	0.34	14255-72-2	4030.286.1.3	98	0.51
469	Pesti Mix 2	Triadimefon	5.023	0.29	43121-43-3	1169.286.1P	98	0.51
541	Pesti Mix 2	Coumaphos	5.023	0.34	56-72-4	576.286.1.3P	98	0.51
192	Pesti Mix 2	Fenchlorazol-ethyl	5.024	0.28	103112-35-2	7026.421.2.1P	98.02	0.51
280	Pesti Mix 2	Isoprothiolane	5.025	0.28	50512-35-1	2902.3.3P	99.5	0.51
63	Pesti Mix 2	Bromofenvinphos-ethyl	5.026	0.29	33399-00-7	4799.421.3P	97.13	0.52
719	Pesti Mix 2	Prallethrin	5.026	0.28	23031-36-9	2963.18.1P	97.6	0.52
348	Pesti Mix 2	Oxydemeton-methyl (demeton-s-	5.026	0.34	301-12-2	2310.3.15P	96.2	0.52
187	Pesti Mix 2	Fenamiphos Sulfone	5.026	0.28	31972-44-8	2316.421.1P	99.03	0.51
398	Pesti Mix 2	Pyraflufen-ethyl	5.027	0.28	129630-19-9	2916.421.1.1P	99.55	0.51
122	Pesti Mix 2	Cyprofuram	5.028	0.43	69581-33-5	7025.421.2P	97.16	0.52
129	Pesti Mix 2	Dialifos	5.029	0.29	10311-84-9	3602.421.2.1P	98.6	0.51
382	Pesti Mix 2	Propaphos	5.03	0.3	7292-16-2	3282.421.3P	97.2	0.52
314	Pesti Mix 2	Methomyl	5.033	0.3	16752-77-5	1852.421.3P	99.66	0.51
176	Pesti Mix 2	Ethion	5.033	0.29	563-12-2	1453.421.4.2P	98.86	0.51
355	Pesti Mix 2	Phenmedipham	5.035	0.35	13684-63-4	2598.286.1.1P	95	0.53
204	Pesti Mix 2	Fensulfothion	5.036	0.29	115-90-2	579.421.6P	98.74	0.51
208	Pesti Mix 2	Fenthion	5.046	0.34	55-38-9	1561.286.2P	94.76	0.53
659	Pesti Mix 2	Isofenphos	5.047	0.28	25311-71-1	1627.421.3P	99.45	0.51
130	Pesti Mix 2	Diazinon	5.051	0.28	333-41-5	578.421.2P	99.53	0.51
369	Pesti Mix 2	Picoxystrobin	5.051	0.32	117428-22-5	3765.421.2.3P	99.04	0.51
443	Pesti Mix 2	Terbufos-sulfon	5.052	0.28	56070-16-7	1465.421.5P	99.05	0.51
247	Pesti Mix 2	Fosthiazate	5.053	0.28	98886-44-3	2885.286.1.3	93.15	0.54
285	Pesti Mix 2	Ivermectin	5.059	0.3	70288-86-7	3901.286.1P	95	0.53
53	Pesti Mix 2	Bentazon	5.065	0.28	25057-89-0	1405.421.2.1P	99.81	0.51
68	Pesti Mix 2	Butachlor	5.071	0.38	23184-66-9	1003.421.1P	96.59	0.53
548	Pesti Mix 2	Cyanophos	5.073	0.28	2636-26-2	3286.3.4P	98.5	0.52
586	Pesti Mix 2	Ditalimfos	5.078	0.28	5131-24-8	2182.3.4P	98.6	0.52
591	Pesti Mix 2	Empenthrin	5.082	0.37	54406-48-3	5170.421.3P	94.54	0.54
771	Pesti Mix 2	Tau-fluvalinate	5.084	0.29	102851-06-9	1839.421.4.4P	97.3	0.52
108	Pesti Mix 2	Command (clomazone)	5.084	0.28	81777-89-1	1052.421.3P	99.69	0.51
349	Pesti Mix 2	Paclobutrazol (mixture of stereo)	4.975	0.29	76738-62-0	1918.7.1.2P	96.6	0.52
570	Pesti Mix 2	Diclobutrazol (mixture of stereo)	4.999	0.29	75736-33-3	2056.421.5.1P	92.15	0.54
141	Pesti Mix 2	Difenoconazole (mixture of isomers)	4.979	0.29	119446-68-3	1051.421.4.2P	99.58	0.5
155	Pesti Mix 2	Dioxathion (mixture of isomers)	5.03	0.28	78-34-2	1669.421.3.1P	99.6	0.51
555	Pesti Mix 2	Cypermethrin (mix of isomers)	5.055	0.28	52315-07-8	1624.9.1.1P	99.6	0.51
79	Pesti Mix 1	3-hydroxycarbofuran	4.994	0.29	16655-82-6	2235.421.1P	97.16	0.51
439	Pesti Mix 1	Abate® (temephos)	4.99	0.27	3383-96-8	580.1.2P	96.9	0.52
21	Pesti Mix 1	Acetamiprid	5.029	0.29	135410-20-7	1856.421.2P	99.78	0.5
22	Pesti Mix 1	Acibenzolar-s-methyl	5.038	0.28	135158-54-2	2786.421.3P	98.79	0.51
26	Pesti Mix 1	Aldicarb	5.014	0.3	116-06-3	1857.421.6P	98.7	0.51
27	Pesti Mix 1	Aldicarb Sulfone	5.015	0.29	1646-88-4	1849.421.5.5P	98.34	0.51
28	Pesti Mix 1	Aldicarb Sulfoxide	4.992	0.3	1646-87-3	1850.421.7P	97.5	0.51
29	Pesti Mix 1	Allidochlor	5.035	0.28	93-71-0	3634.421.3P	96.82	0.52
30	Pesti Mix 1	Ametoctradin	5.041	0.28	865318-97-4	4843.421.2P	99.83	0.51
506	Pesti Mix 1	Ametryne	4.996	0.3	834-12-8	913.421.2P	99.32	0.5
35	Pesti Mix 1	Atraton	5.003	0.28	1610-17-9	914.421.2.1P	98.87	0.51
36	Pesti Mix 1	Atrazine	5.005	0.28	1912-24-9	337.7.3P	99.5	0.5
43	Pesti Mix 1	Azoxystrobin	5.01	0.35	131860-33-8	1802.286.1.3	99.4	0.5
46	Pesti Mix 1	Benalaxyl	5.075	0.28	71626-11-4	1644.3.2P	99.5	0.51
47	Pesti Mix 1	Bendiocarb	5.033	0.29	22781-23-3	1909.421.3P	99.47	0.51
51	Pesti Mix 1	Bensulfuron-methyl	5.003	0.28	83055-99-6	2599.421.3P	98.31	0.51
54	Pesti Mix 1	Benthiavalicarb-isopropyl	4.97	0.29	177406-68-7	5518.421.4P	99.4	0.5
55	Pesti Mix 1	Benzoximate	5.003	0.27	29104-30-1	2789.421.2P	99.07	0.51
58	Pesti Mix 1	Bitertanole (mix of isomers)	5.021	0.29	55179-31-2	1803.421.4P	98.84	0.51
112	Pesti Mix 1	Bladex	4.997	0.28	21725-46-2	333.421.1.2P	97.4	0.51
60	Pesti Mix 1	Boscalid	5.03	0.29	188425-85-6	1804.421.3P	99.02	0.51
67	Pesti Mix 1	Buprofezin	5.002	0.29	69327-76-0	1805.421.2P	99.24	0.5
69	Pesti Mix 1	Butafenacil	4.98	0.29	134605-64-4	3632.421.5P	98.03	0.51
70	Pesti Mix 1	Butocarboxim	5.063	0.31	34681-10-2	2594.421.2P	97.37	0.52
72	Pesti Mix 1	Butoxycarboxim	5.011	0.28	34681-23-7	2762.421.3.2P	99.23	0.51
73	Pesti Mix 1	Buturon	4.948	0.27	3766-60-7	2554.421.4P	97.99	0.51
75	Pesti Mix 1	Carbaryl	4.978	0.3	63-25-2	1653.286.1.3P	98	0.51
76	Pesti Mix 1	Carbendazim	5.049	0.31	10605-21-7	1859.286.1.1P	99	0.51
77	Pesti Mix 1	Carbetamide	5.029	0.3	16118-49-3	2551.421.3P	96.71	0.52
78	Pesti Mix 1	Carbofuran	5.016	0.29	1563-66-2	1806.421.1P	99.53	0.5
84	Pesti Mix 1	Carboxine	5.006	0.29	5234-68-4	2187.421.2.1P	99.33	0.5
87	Pesti Mix 1	Chlorantraniliprole	5.041	0.34	500008-45-7	3636.286.1.2	96.95	0.52
88	Pesti Mix 1	Chlorbromuron	5.061	0.28	13360-45-7	1364.421.2P	99.24	0.51
89	Pesti Mix 1	Chlorbufam	5.021	0.29	1967-16-4	3633.421.2.1P	99.63	0.5
91	Pesti Mix 1	Chlorfluazuron	4.993	0.3	71422-67-8	2903.421.5P	97.52	0.51
92	Pesti Mix 1	Chloridazon	5.003	0.3	1698-60-8	1746.421.2.1P	98.87	0.51
93	Pesti Mix 1	Chlormequat Chloride	4.975	0.57	999-81-5	2776.421.2P	99.49	0.5
94	Pesti Mix 1	Chlorosulfuron	5.007	0.27	64902-72-3	2993.286.1P	95.9	0.52
96	Pesti Mix 1	Chloroxuron	4.998	0.35	1982-47-4	1370.286.1P	98	0.51
102	Pesti Mix 1	Cinosulfuron	5.033	0.27	94593-91-6	3441.421.2P	98.9	0.51
103	Pesti Mix 1	Clethodim	4.988	0.33	99129-21-2	1373.286.2P	95	0.53
106	Pesti Mix 1	Clodinafop-propargyl	5.005	0.27	105512-06-9	4333.7.1P	100.1	0.5
113	Pesti Mix 1	Cyazofamid	5.016	0.27	120116-88-3	2778.421.4.1P	97.39	0.52
116	Pesti Mix 1	Cycluron	5	0.3	2163-69-1	4400.421.3P	99.81	0.5
119	Pesti Mix 1	Cymoxanil	5	0.29	57966-95-7	1858.7.1P	99.6	0.5
121	Pesti Mix 1	Cyprodinil	5.005	0.3	121552-61-2	1807.286.1P	97	0.52
123	Pesti Mix 1	Cyromazine	5	0.28	66215-27-8	2300.421.2P	99	0.51
37	Pesti Mix 1	Desethyl Atrazine	5.016	0.27	6190-65-4	1017.421.5P	99.32	0.51
127	Pesti Mix 1	Desmedipham	4.998	0.29	13684-56-5	1864.421.3.1P	99.16	0.5
373	Pesti Mix 1	Desmethyl-formamido-pirimicarb	4.994	0.29	27218-04-8	4336.421.4P	98.9	0.51
134	Pesti Mix 1	Dichlormid	4.998	0.27	37764-25-3	4401.7.1P	98	0.51
140	Pesti Mix 1	Diethofencarb	5	0.29	87130-20-9	1865.421.2P	99.21	0.5
144	Pesti Mix 1	Diflufenicen	4.99	0.29	83164-33-4	1809.421.1P	99.41	0.5
148	Pesti Mix 1	Dimethomorph	4.992	0.3	110488-70-5	1860.286.1.4	96	0.52
153	Pesti Mix 1	Dinotefuran	4.98	0.27	165252-70-0	3889.7.1P	99.6	0.5
154	Pesti Mix 1	Dioxacarb	5.018	0.35	6988-21-2	2104.421.2P	97.63	0.51
156	Pesti Mix 1	Dipropetryn	5.073	0.28	4147-51-7	4331.421.3.1P	98.5	0.52
161	Pesti Mix 1	Diuron	5.004	0.29	330-54-1	330.421.3.2P	98.7	0.51
163	Pesti Mix 1	Dmst	4.993	0.34	66840-71-9	3720.286.1P	97.91	0.51
590	Pesti Mix 1	E-mevinphos (cis-butenoic acid)	5.002	0.3	298-01-1	5741.421.3P	98.07	0.51
173	Pesti Mix 1	Ethiofencarb	4.997	0.3	29973-13-5	2043.421.3P	98.76	0.51
175	Pesti Mix 1	Ethiofencarb-sulfoxide	5.062	0.27	53380-22-6	4338.1.1P	98.3	0.52
177	Pesti Mix 1	Ethiprole	5.051	0.28	181587-01-9	4406.421.2P	99.03	0.51
178	Pesti Mix 1	Ethirimol	5.02	0.27	23947-60-6	4343.1.1P	99.4	0.51
182	Pesti Mix 1	Ethofenprox	5.005	0.29	80844-07-1	1813.421.4P	99.3	0.5
181	Pesti Mix 1	Ethoxysulfuron	5.006	0.28	126801-58-9	3407.421.4P	99.24	0.5
183	Pesti Mix 1	Etoxazole	4.998	0.29	153233-91-1	2061.286.1.6	98	0.51
184	Pesti Mix 1	Famoxadone	5.029	0.3	131807-57-3	1815.286.1.1P	99	0.51
185	Pesti Mix 1	Fenamidone	4.986	0.27	161326-34-7	2518.421.3P	99.71	0.5
608	Pesti Mix 1	Fenitrothion	5.083	0.29	122-14-5	1019.286.1.3P	95	0.54
196	Pesti Mix 1	Fenobucarb	4.985	0.27	3766-81-2	2238.421.3P	98.71	0.51
611	Pesti Mix 1	Fenoxaprop-p-ethyl	5.068	0.28	71283-80-2	2793.421.1.1P	99.37	0.51
200	Pesti Mix 1	Fenoxycarb	4.985	0.27	72490-01-8	4746.421.1.3P	99.69	0.5
203	Pesti Mix 1	Fenpyroximate	5.06	0.34	134098-61-6	2183.286.1.1P	99.21	0.51
212	Pesti Mix 1	Fenthion-sulfone	5.075	0.28	3761-42-0	3685.3.7P	99.5	0.51
215	Pesti Mix 1	Fenuron	4.997	0.28	101-42-8	1371.421.1.1P	99.35	0.5
220	Pesti Mix 1	Flonicamid	5.1	0.34	158062-67-0	2946.286.1.2	100	0.51
221	Pesti Mix 1	Florasulam	5.047	0.27	145701-23-1	4024.286.1P	98	0.52
224	Pesti Mix 1	Fluazifop-p-butyl	4.987	0.27	79241-46-6	2296.421.2.2	98.76	0.51
226	Pesti Mix 1	Flubendiamide	5.053	0.28	272451-65-7	2936.421.3P	98.12	0.52
230	Pesti Mix 1	Flufenoxuron	5.005	0.3	101463-69-8	1868.286.1.1P	97	0.52
630	Pesti Mix 1	Flumioxazin	5.023	0.27	103361-09-7	2937.421.2.1P	99.47	0.51
235	Pesti Mix 1	Fluoxastrobin (e isomer)	5.016	0.28	361377-29-9	4444.421.2.1P	99.33	0.51
240	Pesti Mix 1	Flusilazole	4.988	0.33	85509-19-9	1818.286.1.1P	95	0.53
241	Pesti Mix 1	Flutolanil	4.989	0.27	66332-96-5	1438.421.2.1P	99.77	0.5
245	Pesti Mix 1	Forchlorfenuron	4.996	0.34	68157-60-8	2940.286.1P	97	0.52
246	Pesti Mix 1	Formetanate Hcl	5.025	0.28	23422-53-9	2123.3.2P	99.5	0.51
248	Pesti Mix 1	Fuberidazole	4.973	0.29	3878-19-1	3637.421.1.1P	99.45	0.5
249	Pesti Mix 1	Furalaxyl	5.169	0.28	57646-30-7	2798.421.3P	99.41	0.52
253	Pesti Mix 1	Halofenozide	5.02	0.27	112226-61-6	1913.421.2P	97.48	0.52
261	Pesti Mix 1	Hexythiazox	4.998	0.35	78587-05-0	1819.421.6P	98	0.51
263	Pesti Mix 1	Imazalil	4.998	0.29	35554-44-0	1656.286.1P	98	0.51
264	Pesti Mix 1	Imazamethabenz-methyl	4.94	0.33	81405-85-8	2801.286.1P	95	0.52
265	Pesti Mix 1	Imazamox	4.983	0.28	114311-32-9	2297.421.2.1P	98.68	0.51
266	Pesti Mix 1	Imazosulfuron	5.06	0.27	122548-33-8	4057.421.4P	99.44	0.51
268	Pesti Mix 1	Imidacloprid	4.996	0.35	138261-41-3	1533.286.1.4P	97.96	0.51
269	Pesti Mix 1	Indoxacarb	5.044	0.29	173584-44-6	1867.3.8P	99.3	0.51
270	Pesti Mix 1	Iodosulfuron-methyl-sodium	4.98	0.31	144550-36-7	3440.421.5P	96.2	0.52
657	Pesti Mix 1	Iprodione	4.998	0.3	36734-19-7	1639.286.1.4P	98	0.51
273	Pesti Mix 1	Iprovalicarb	5.065	0.29	140923-17-7	1821.421.2.4P	98.15	0.52
279	Pesti Mix 1	Isoprocarb	4.982	0.27	2631-40-5	2236.421.2.1P	97.68	0.51
282	Pesti Mix 1	Isoxaben	4.962	0.27	82558-50-7	2803.421.3P	96.35	0.52
284	Pesti Mix 1	Isoxaflutole	4.992	0.27	141112-29-0	2559.421.5.1P	99.84	0.5
286	Pesti Mix 1	Lenacil	5.015	0.28	2164-08-1	2497.421.1.2P	98.34	0.51
287	Pesti Mix 1	Linuron	5.002	0.28	330-55-2	332.421.3P	99.44	0.5
289	Pesti Mix 1	Malaoxon	5.054	0.34	1634-78-2	2278.421.2.5P	97.2	0.52
290	Pesti Mix 1	Malathion	5.044	0.34	121-75-5	474.286.1.5P	97	0.52
291	Pesti Mix 1	Mandipropamid	5.053	0.28	374726-62-2	2925.421.3P	99.07	0.51
294	Pesti Mix 1	Mecarbam	4.988	0.27	2595-54-2	1667.421.3P	99.76	0.5
296	Pesti Mix 1	Mefenacet	5.023	0.27	73250-68-7	2888.421.1.3P	99.46	0.51
298	Pesti Mix 1	Mepanipyrim	5.002	0.29	110235-47-7	1825.421.2.1P	99.64	0.5
299	Pesti Mix 1	Mephosfolan	4.945	0.27	950-10-7	4014.421.1.1P	98.89	0.5
300	Pesti Mix 1	Mepiquat Chloride	5.049	0.34	24307-26-4	2926.421.2P	99	0.51
301	Pesti Mix 1	Mepronil	5.005	0.27	55814-41-0	2596.421.2.2	99.11	0.51
302	Pesti Mix 1	Mesosulfuron-methyl	5.085	0.27	208465-21-8	4576.421.1P	98.23	0.52
308	Pesti Mix 1	Methabenzthiazuron	4.946	0.32	18691-97-9	2553.421.2.4P	97.95	0.51
677	Pesti Mix 1	Methacrifos	4.962	0.27	62610-77-9	2689.421.6P	98.25	0.51
309	Pesti Mix 1	Methamidophos	5.008	0.39	10265-92-6	479.421.7.2P	99.16	0.51
310	Pesti Mix 1	Methidathion	4.949	0.29	950-37-8	475.286.1.2P	98	0.51
311	Pesti Mix 1	Methiocarb	5.005	0.3	2032-65-7	1617.286.2.1P	97	0.52
315	Pesti Mix 1	Methoprotryne	5.016	0.27	841-06-5	1650.421.3P	99.32	0.51
316	Pesti Mix 1	Methoxyfenozide	5.003	0.29	161050-58-4	1916.421.2P	98.87	0.51
351	Pesti Mix 1	Methyl Paraoxon	4.932	0.27	950-35-6	1167.421.4P	98.63	0.5
317	Pesti Mix 1	Metobromuron	4.999	0.28	3060-89-7	1365.421.2.2P	99.38	0.5
318	Pesti Mix 1	Metolcarb	4.98	0.27	1129-41-5	2125.421.2.2P	99.6	0.5
320	Pesti Mix 1	Metoxuron	4.995	0.27	19937-59-8	1367.421.1.4P	99.9	0.5
323	Pesti Mix 1	Metsulfuron-methyl	4.99	0.27	74223-64-6	2996.421.3.1P	98.93	0.5
324	Pesti Mix 1	Mexacarbate	5.008	0.29	315-18-4	2103.3.2P	98.2	0.51
326	Pesti Mix 1	Monocrotophos	5.026	0.29	6923-22-4	476.421.3P	97.6	0.52
327	Pesti Mix 1	Monolinuron	4.994	0.28	1746-81-2	1363.421.1.1P	97.35	0.51
328	Pesti Mix 1	Monuron	5.073	0.27	150-68-5	643.7.1P	98.5	0.52
329	Pesti Mix 1	Moxidectin	5	0.27	113507-06-5	5467.195.1P	100	0.5
332	Pesti Mix 1	N,n-diethyl-m-toluamide	5.026	0.29	134-62-3	411.421.1P	98.16	0.51
339	Pesti Mix 1	Novaluron	5.001	0.34	116714-46-6	2923.286.1P	99.02	0.51
696	Pesti Mix 1	Nuarimol	5	0.29	63284-71-9	1658.3.4P	99.2	0.5
697	Pesti Mix 1	Ofurace	4.976	0.28	58810-48-3	2891.421.4.1P	98.53	0.51
340	Pesti Mix 1	Omethoate	5.072	0.32	1113-02-6	1614.421.4P	96.6	0.53
341	Pesti Mix 1	Orbencarb	4.995	0.27	34622-58-7	5878.421.4P	98.92	0.51
350	Pesti Mix 1	Paraoxon Ethyl	4.994	0.27	311-45-5	1668.421.3.1P	98.9	0.51
352	Pesti Mix 1	Pencycuron	4.992	0.29	66063-05-6	2597.286.1P	96	0.52
357	Pesti Mix 1	Phenthoate	5.045	0.29	2597-03-7	1628.421.3P	93.43	0.54
358	Pesti Mix 1	Phorate	4.996	0.28	298-02-2	295.421.2.3P	97	0.52
363	Pesti Mix 1	Phosalone	5.007	0.34	2310-17-0	1640.286.1.1P	98.17	0.51
364	Pesti Mix 1	Phosmet	5.002	0.28	732-11-6	1408.421.5.2P	99.04	0.51
366	Pesti Mix 1	Phosphamidon	5.052	0.28	13171-21-6	1635.3.9P	98.1	0.52
367	Pesti Mix 1	Phoxim	5.015	0.28	14816-18-3	2185.3.3P	99.3	0.51
717	Pesti Mix 1	Piperonyl Butoxide	5.024	0.29	51-03-6	412.3.3P	98.5	0.51
370	Pesti Mix 1	Piperophos	5.07	0.28	24151-93-7	2921.421.3P	99.41	0.51
371	Pesti Mix 1	Pirimicarb	4.998	0.3	23103-98-2	1636.421.4.2P	99.57	0.5
372	Pesti Mix 1	Pirimicarb-desmethyl	4.962	0.27	30614-22-3	2779.3.4P	97.3	0.51
718	Pesti Mix 1	Pirimiphos Methyl	5.062	0.34	29232-93-7	1659.421.2P	95.5	0.53
374	Pesti Mix 1	Pirimiphos-ethyl	4.98	0.27	23505-41-1	1654.1.2.3P	99.6	0.5
377	Pesti Mix 1	Profenofos	5.051	0.28	41198-08-7	990.3.4P	96.2	0.53
378	Pesti Mix 1	Promecarb	4.994	0.3	2631-37-0	1851.421.3P	98.3	0.51
726	Pesti Mix 1	Prometon	5.01	0.29	1610-18-0	680.421.3P	99.21	0.51
379	Pesti Mix 1	Prometryn	5.004	0.35	7287-19-6	329.286.1P	98.7	0.51
383	Pesti Mix 1	Propaquizafop	4.979	0.28	111479-05-1	2805.421.4.2P	98.59	0.51
384	Pesti Mix 1	Propargite	4.997	0.29	2312-35-8	1833.421.4.2P	98.75	0.51
729	Pesti Mix 1	Propazine	5.026	0.29	139-40-2	334.421.2P	99.33	0.51
731	Pesti Mix 1	Propetamphos	5.016	0.27	31218-83-4	1792.3.9P	98.6	0.51
385	Pesti Mix 1	Propham	4.995	0.29	122-42-9	1568.3.1P	99.5	0.5
390	Pesti Mix 1	Prosulfocarb	5.053	0.3	52888-80-9	2124.421.3.2P	99.08	0.51
391	Pesti Mix 1	Prosulfuron	5.016	0.27	94125-34-5	3442.421.3P	99.44	0.5
396	Pesti Mix 1	Pyracarbolid	5.01	0.28	24691-76-7	3758.421.3P	99.2	0.51
736	Pesti Mix 1	Pyrazophos	4.989	0.27	13457-18-6	1641.421.1.2P	99.77	0.5
402	Pesti Mix 1	Pyridaphenthion	5.061	0.29	119-12-0	1630.421.1.4P	99.23	0.51
404	Pesti Mix 1	Pyriproxyfen	4.995	0.27	95737-68-1	1870.421.2.4P	99.9	0.5
405	Pesti Mix 1	Quinalphos	5.016	0.28	13593-03-8	1638.421.3P	99.33	0.51
406	Pesti Mix 1	Quinclorac	4.994	0.28	84087-01-4	1921.421.3P	98.89	0.51
752	Pesti Mix 1	Quizalofop-ethyl	4.945	0.27	76578-14-8	2807.421.3.1P	97.93	0.51
409	Pesti Mix 1	Rotenone	4.996	0.29	83-79-4	2621.421.2.1P	97	0.52
758	Pesti Mix 1	Sebuthylazin	5.014	0.27	7286-69-3	3474.421.1.2P	95.5	0.53
414	Pesti Mix 1	Siduron	4.996	0.28	1982-49-6	646.421.1P	99.13	0.5
416	Pesti Mix 1	Simazine	5.049	0.28	122-34-9	916.421.1.2P	99	0.51
417	Pesti Mix 1	Simetryn	5	0.3	1014-70-6	683.286.1P	99	0.51
418	Pesti Mix 1	Spinetoram (mix of isomers)	5.052	0.28	935545-74-7	4744.3.7P	98.1	0.52
419	Pesti Mix 1	Spinosad (mix ofSpinosyn A and D)	5.018	0.27	168316-95-8	2251.286.1P	92.93	0.54
420	Pesti Mix 1	Spirodiclofen	5.009	0.3	148477-71-8	1837.286.1P	99	0.51
421	Pesti Mix 1	Spiromesifen	5.029	0.27	283594-90-1	2623.421.2.2P	99.59	0.51
427	Pesti Mix 1	Spiroxamine (mix of isomers)	5.018	0.3	118134-30-8	1838.286.1P	98	0.51
330	Pesti Mix 1	Systhane Tm	5.015	0.29	88671-89-0	1066.421.2P	99.9	0.5
433	Pesti Mix 1	Tebuconazol (folicur)	5.075	0.28	107534-96-3	1620.7.2P	99.5	0.51
434	Pesti Mix 1	Tebufenozide	5.002	0.29	112410-23-8	1869.421.2P	99.64	0.5
435	Pesti Mix 1	Tebufenpyrad	4.998	0.3	119168-77-3	1840.286.1.1P	98	0.51
437	Pesti Mix 1	Tebuthiuron	4.989	0.29	34014-18-1	647.421.2P	98.79	0.51
441	Pesti Mix 1	Tepraloxydim	4.993	0.29	149979-41-9	4318.421.5P	97.9	0.51
442	Pesti Mix 1	Terbufos	4.982	0.27	13071-79-9	1007.421.4P	96.74	0.52
445	Pesti Mix 1	Terbumeton	5.063	0.27	33693-04-8	1647.421.2P	97.36	0.52
446	Pesti Mix 1	Terbuthylazine	5.043	0.29	5915-41-3	684.421.4P	99.28	0.51
447	Pesti Mix 1	Terbuthylazine-desethyl	4.998	0.29	30125-63-4	1642.286.1.2	98	0.51
448	Pesti Mix 1	Terbutryne	5.006	0.28	886-50-0	915.421.3.2P	98.15	0.51
449	Pesti Mix 1	Tetrachlorvinphos (iso)	4.999	0.27	22248-79-9	2989.421.2.2	98.99	0.51
430	Pesti Mix 1	Tetraethyl Dithiopyrophosphate	4.988	0.29	3689-24-5	290.286.1.3P	95	0.53
452	Pesti Mix 1	Thiabendazole	4.995	0.29	148-79-8	1205.7.2P	99.5	0.5
453	Pesti Mix 1	Thiacloprid	5.044	0.35	111988-49-9	2302.286.1.4	99.69	0.51
454	Pesti Mix 1	Thiamethoxam	5.025	0.29	153719-23-4	1853.421.6P	99.7	0.5
455	Pesti Mix 1	Thidiazuron	5.012	0.27	51707-55-2	648.421.2P	99.25	0.51
457	Pesti Mix 1	Thifensulfuron-methyl	4.999	0.28	79277-27-3	2998.421.2P	99.11	0.5
458	Pesti Mix 1	Thiobencarb	5.051	0.29	28249-77-6	641.286.1P	98.65	0.51
459	Pesti Mix 1	Thiodicarb	5.025	0.29	59669-26-0	1861.421.1.2P	97.38	0.52
460	Pesti Mix 1	Thiofanox	5.019	0.28	39196-18-4	3603.421.2P	99.38	0.51
784	Pesti Mix 1	Thionazine (zinophos)	4.949	0.33	297-97-2	289.286.1.4P	98	0.51
394	Pesti Mix 1	Tokuthion®	5.07	0.28	34643-46-4	584.421.2P	95.66	0.53
465	Pesti Mix 1	Tolclofos-methyl	4.981	0.27	57018-04-9	1625.421.1.1P	99.61	0.5
470	Pesti Mix 1	Triadimenol (baitan)	5.005	0.31	55219-65-3	1844.421.1.4P	98.91	0.51
472	Pesti Mix 1	Triasulfuron	4.994	0.27	82097-50-5	2999.421.1.2P	99	0.5
474	Pesti Mix 1	Triazophos	4.999	0.29	24017-47-8	991.421.3.2P	96.13	0.52
322	Pesti Mix 1	Trichlorfon	5.006	0.29	52-68-6	1542.421.3.1P	97.2	0.52
476	Pesti Mix 1	Tricyclazole	5.029	0.29	41814-78-2	1174.286.1P	99	0.51
477	Pesti Mix 1	Tridemorph (mix of isomers)	5.096	0.34	81412-43-3	5113.286.1P	98	0.52
478	Pesti Mix 1	Trietazine	5.005	0.3	1912-26-1	4700.421.1.6P	98.14	0.51
479	Pesti Mix 1	Trifloxystrobin	5.025	0.29	141517-21-7	1845.421.3P	99.3	0.51
481	Pesti Mix 1	Triflumuron	4.993	0.27	64628-44-0	2184.421.1.1P	98.87	0.51
486	Pesti Mix 1	Vamidothion	5.074	0.28	2275-23-2	1618.421.1.2P	99.49	0.51
487	Pesti Mix 1	Xmc (3,5-xylyl Methylcarbamate)	4.993	0.27	2655-14-3	3806.421.3.1P	98.87	0.51
489	Pesti Mix 1	Zoxamide	5.002	0.27	156052-68-5	2814.421.3.3P	98.08	0.51

## Sheet: 3_Nestlé PestiMix ABCD
Mixes of compounds not included in PestiMix from LGC Nestlé PestiMix A, B and C prepared from indivudual stock solutions at ca. 1 mg/mL (prepared from powder) n=179 Nestlé PestiMix D prepared from indivudual stock solutions at ca. 10 or 100 µg/mL (prepared from ready-to-use solutions) n=102
Index	Family	Nestlé PestiMix	CompoundName	Solvent Stock solution	C stock (µg/mL)	V to pipette (µL)	Final Conc (µg/mL)	Volumetric Flask (mL)
1	Pesticides	Nestlé PestiMix A	1-Naphthoxyacetic Acid	Acetonitrile	1119.97	44.6441	5	10
2	Pesticides	Nestlé PestiMix A	1-Naphthyl acetic acid	Acetonitrile	1074.1	46.5508	5	10
10	Pesticides	Nestlé PestiMix A	2-Naphthoxyacetic acid	Acetonitrile	1137.41	43.9597	5	10
12	Pesticides	Nestlé PestiMix A	3,4-D	Acetonitrile	940.059	53.1882	5	10
13	Pesticides	Nestlé PestiMix A	3-Indolyl-acetic acid	Acetonitrile	852.576	58.6458	5	10
16	Pesticides	Nestlé PestiMix A	4-Chlorophenoxyacetic acid	Acetonitrile	826.88	60.4683	5	10
17	Pesticides	Nestlé PestiMix A	5-Hydroxythiabendazole	Methanol	928.6	53.8445	5	10
34	Pesticides	Nestlé PestiMix A	Anilazine	Acetonitrile	1257.93	39.7478	5	10
57	Pesticides	Nestlé PestiMix A	Bifenazate	Acetonitrile	983.07	50.8611	5	10
61	Pesticides	Nestlé PestiMix A	Brodifacoum	Acetonitrile	797.618	62.6867	5	10
82	Pesticides	Nestlé PestiMix A	Carbophenothion-methyl-sulfoxide	Acetonitrile	899.232	55.603	5	10
109	Pesticides	Nestlé PestiMix A	Cloprop	Acetonitrile	990.6	50.4745	5	10
128	Pesticides	Nestlé PestiMix A	Diafenthiuron	Acetonitrile	880.2	56.8053	5	10
137	Pesticides	Nestlé PestiMix A	Diclofop (free acid)	Acetonitrile	866.627	57.695	5	10
138	Pesticides	Nestlé PestiMix A	Diclofop-methyl	Acetonitrile	1252.96	39.9056	5	10
152	Pesticides	Nestlé PestiMix A	Dinoseb acetate	Acetonitrile	1082.87	46.1737	5	10
162	Pesticides	Nestlé PestiMix A	DMSA	Acetonitrile	931.45	53.6798	5	10
227	Pesticides	Nestlé PestiMix A	Flubenzimine	Acetonitrile	979.08	51.0683	5	10
262	Pesticides	Nestlé PestiMix A	Hydramethylnon	Acetonitrile	962.726	51.9358	5	10
331	Pesticides	Nestlé PestiMix A	N-(2,4-Dimethylphenyl)formamide	Acetonitrile	918.988	54.4077	5	10
333	Pesticides	Nestlé PestiMix A	N-2,4-Dimethylphenyl-N'-methylformamidine	Acetonitrile	951.35	52.5569	5	10
407	Pesticides	Nestlé PestiMix A	Quinthiophos	Acetonitrile	764.497	65.4025	5	10
415	Pesticides	Nestlé PestiMix A	Silafluofen	Acetonitrile	1071.81	46.6502	5	10
423	Pesticides	Nestlé PestiMix A	Spirotetramat-enol	Acetonitrile	768.18	65.0889	5	10
425	Pesticides	Nestlé PestiMix A	Spirotetramat-keto-hydroxy	Acetonitrile	894.338	55.9073	5	10
612	Pesticides	Nestlé PestiMix A	Fipronil sulfone	Acetonitrile	1070.92	46.6888	5	10
806	Pesticides	Nestlé PestiMix A	Carbophenothion methyl sulfone	Methanol	1003.97	49.8024	5	10
812	Pesticides	Nestlé PestiMix A	4-Hydroxychlorothalonil	Acetonitrile	947	52.7983	5	10
813	Pesticides	Nestlé PestiMix A	Acetamiprid, N-desmethyl-	Acetonitrile	916.447	54.5585	5	10
816	Pesticides	Nestlé PestiMix A	Acifluorfen	Water+Acetone	1194.04	41.8745	5	10
818	Pesticides	Nestlé PestiMix A	Afidopyropen	Methanol	846.899	59.0389	5	10
820	Pesticides	Nestlé PestiMix A	Amisulbrom	Acetone	965.318	51.7964	5	10
824	Pesticides	Nestlé PestiMix A	Benazolin-Ethyl ester	Acetonitrile	937.236	53.3484	5	10
826	Pesticides	Nestlé PestiMix A	Bentazone, 6-Hydroxy	Acetonitrile	1066.4	46.8867	5	10
827	Pesticides	Nestlé PestiMix A	Bentazone, 8-Hydroxy	Acetonitrile	817.403	61.1693	5	10
828	Pesticides	Nestlé PestiMix A	Benthiavalicarb (free acid)	Acetonitrile	887.568	56.3337	5	10
829	Pesticides	Nestlé PestiMix A	Benzethonium-Chloride	Acetonitrile	913.575	54.73	5	10
830	Pesticides	Nestlé PestiMix A	Benzobicyclon	Acetonitrile	863.136	57.9283	5	10
833	Pesticides	Nestlé PestiMix A	Benzyladenine, 6-	Ethanol	927.255	53.9226	5	10
837	Pesticides	Nestlé PestiMix A	Bixlozone	Acetonitrile	922.054	54.2268	5	10
838	Pesticides	Nestlé PestiMix A	Boscalid-5-hydroxy M 510F01	Acetone	823.308	60.7306	5	10
840	Pesticides	Nestlé PestiMix A	Bromfenvinfos-methyl	Acetonitrile	1089.77	45.8813	5	10
843	Pesticides	Nestlé PestiMix A	Butamifos	Acetonitrile	946.301	52.8373	5	10
846	Pesticides	Nestlé PestiMix B	Carbophenothion-sulfoxide	Methanol	902.552	55.3985	5	10
851	Pesticides	Nestlé PestiMix B	Chlorpropham metabolite 4-hydroxychlorpropham-O-sulphonic acid (4-HAS)	Acetonitrile	813.246	61.482	5	10
856	Pesticides	Nestlé PestiMix B	Coumatetralyl	Acetonitrile	1248.98	40.0325	5	10
857	Pesticides	Nestlé PestiMix B	Coumoxystrobin	Chloroform	904.935	55.2526	5	10
858	Pesticides	Nestlé PestiMix B	Cyclaniliprole	Acetone	970.704	51.509	5	10
859	Pesticides	Nestlé PestiMix B	Cycloxaprid	Acetonitrile	909.387	54.9821	5	10
860	Pesticides	Nestlé PestiMix B	Cycloxydim-sulfone-glutaric acid	Acetonitrile	1028.7	48.6048	5	10
862	Pesticides	Nestlé PestiMix B	Cyflumetofen	Acetonitrile	1261.3	39.6415	5	10
867	Pesticides	Nestlé PestiMix B	Diflufenzopyr	H2O + ammonia 25%	870.473	57.44	5	10
872	Pesticides	Nestlé PestiMix B	Dufulin	Acetone	878.43	56.9197	5	10
874	Pesticides	Nestlé PestiMix B	Ethiolate	Acetonitrile	1016.63	49.1822	5	10
875	Pesticides	Nestlé PestiMix B	Ethofumesate-2-hydroxy	Methanol	910.869	54.8926	5	10
877	Pesticides	Nestlé PestiMix B	Fenaminstrobin	Acetonitrile	873.792	57.2219	5	10
878	Pesticides	Nestlé PestiMix B	Fenbutatin Oxide	Acetone	1098.2	45.529	5	10
879	Pesticides	Nestlé PestiMix B	Fenoxasulfone	Acetonitrile	911.34	54.8643	5	10
883	Pesticides	Nestlé PestiMix B	Flamprop (free acid)	Acetonitrile	914.758	54.6593	5	10
885	Pesticides	Nestlé PestiMix B	Flonicamid Metabolite - TFNA-Am 4-(Trifluoromethyl)-3-Pyridinecarboxamide	Acetonitrile	972.18	51.4308	5	10
887	Pesticides	Nestlé PestiMix B	Florpyrauxifen	Acetonitrile	876.492	57.0456	5	10
890	Pesticides	Nestlé PestiMix B	Flufenpyr-Ethyl	Acetonitrile	987.022	50.6574	5	10
892	Pesticides	Nestlé PestiMix B	Flufiprole	Acetonitrile	1238.97	40.3562	5	10
893	Pesticides	Nestlé PestiMix B	Flumequine	Acetonitrile	1024.18	48.8197	5	10
894	Pesticides	Nestlé PestiMix B	Fluopyram-benzamide (M25)	Acetonitrile	998.844	50.0579	5	10
895	Pesticides	Nestlé PestiMix B	Flupyrimin	Acetonitrile	894.309	55.9091	5	10
896	Pesticides	Nestlé PestiMix B	Flurenol	Acetonitrile	1170.26	42.7254	5	10
898	Pesticides	Nestlé PestiMix B	Fluroxypyr-2-OH	Acetonitrile	990.021	50.504	5	10
900	Pesticides	Nestlé PestiMix B	Fluxametamide	DMSO	959.735	52.0977	5	10
903	Pesticides	Nestlé PestiMix B	Furametpyr	Acetonitrile	1007.62	49.6221	5	10
904	Pesticides	Nestlé PestiMix B	Furan tebufenozide = Fufenozide	Acetonitrile	852.62	58.6428	5	10
905	Pesticides	Nestlé PestiMix B	Gibberellic acid	Acetonitrile	997.524	50.1241	5	10
906	Pesticides	Nestlé PestiMix B	Griseofulvin	Acetonitrile	929.481	53.7935	5	10
907	Pesticides	Nestlé PestiMix B	Halauxifen	DMSO	942.157	53.0697	5	10
911	Pesticides	Nestlé PestiMix B	Inpyrfluxam	Acetone	869.384	57.512	5	10
912	Pesticides	Nestlé PestiMix B	Ipfencarbazone	DMSO	932.867	53.5982	5	10
914	Pesticides	Nestlé PestiMix B	Isoflucypram	Acetone	1024.34	48.8117	5	10
916	Pesticides	Nestlé PestiMix B	Isotianil	Acetonitrile	967.551	51.6769	5	10
917	Pesticides	Nestlé PestiMix B	Lancotrione-sodium	Water	931.022	53.7044	5	10
920	Pesticides	Nestlé PestiMix B	Matrine	Acetonitrile	1008.5	49.5787	5	10
927	Pesticides	Nestlé PestiMix B	Metazosulfuron	Acetonitrile	840.484	59.4895	5	10
928	Pesticides	Nestlé PestiMix B	Methomyl-Sulfone	Acetone	840.693	59.4747	5	10
930	Pesticides	Nestlé PestiMix B	Metyltetraprole	Acetonitrile	898.53	55.6464	5	10
933	Pesticides	Nestlé PestiMix B	Momfluorothrin	Acetonitrile	651.695	76.723	5	10
934	Pesticides	Nestlé PestiMix B	Monalide	Acetonitrile	826.2	60.518	5	10
936	Pesticides	Nestlé PestiMix C	Noviflumuron	Acetonitrile	869.237	57.5217	5	10
937	Pesticides	Nestlé PestiMix C	Orthosulfamuron	Acetonitrile	984.599	50.7821	5	10
939	Pesticides	Nestlé PestiMix C	Penflufen	Acetonitrile	1324.32	37.7552	5	10
940	Pesticides	Nestlé PestiMix C	Pentoxazone	Methanol	829.73	60.2606	5	10
941	Pesticides	Nestlé PestiMix C	Picarbutrazox	Acetone	863.191	57.9246	5	10
942	Pesticides	Nestlé PestiMix C	Picaridin	Ethanol	242.7	206.015	5	10
944	Pesticides	Nestlé PestiMix C	Pinoxaden	Acetone	991.915	50.4075	5	10
945	Pesticides	Nestlé PestiMix C	Prochloraz Metabolite BTS 40348	Methanol	1058.4	47.2411	5	10
947	Pesticides	Nestlé PestiMix C	Prochloraz Metabolite BTS 9608 (2,4,6-Trichlorophenoxyacetic Acid)	Acetonitrile	1058.63	47.2308	5	10
948	Pesticides	Nestlé PestiMix C	Prodiamine	Acetonitrile	1138.53	43.9165	5	10
949	Pesticides	Nestlé PestiMix C	Prohexadione (calcium)	DMSO+MeOH?	111.656	447.804	5	10
950	Pesticides	Nestlé PestiMix C	Propoxycarbazone-2-Hydroxypropoxy	Acetonitrile	248.336	201.34	5	10
951	Pesticides	Nestlé PestiMix C	Propyrisulfuron	Acetone	806.757	61.9765	5	10
952	Pesticides	Nestlé PestiMix C	Pydiflumetofen	Acetone	917.462	54.4982	5	10
953	Pesticides	Nestlé PestiMix C	Pyflubumide	DMSO	958.272	52.1773	5	10
954	Pesticides	Nestlé PestiMix C	Pyraflufen (free acid)	Acetonitrile	970.968	51.495	5	10
955	Pesticides	Nestlé PestiMix C	Pyraoxystrobin	Acetone	960.175	52.0738	5	10
962	Pesticides	Nestlé PestiMix C	Pyrimisulfan	Methanol	817.55	61.1583	5	10
963	Pesticides	Nestlé PestiMix C	Pyriofenone	Acetone	943.35	53.0026	5	10
964	Pesticides	Nestlé PestiMix C	Pyrisoxazole	DMSO	770.431	64.8987	5	10
966	Pesticides	Nestlé PestiMix C	Quizalofop-p-Tefuryl	Acetonitrile	921.469	54.2612	5	10
967	Pesticides	Nestlé PestiMix C	Rabenzazole	DMSO+Methanol	852.147	58.6753	5	10
968	Pesticides	Nestlé PestiMix C	Sedaxane	Methanol	1047.49	47.7333	5	10
970	Pesticides	Nestlé PestiMix C	Sintofen	Acetone	750.816	66.5942	5	10
971	Pesticides	Nestlé PestiMix C	Sulcofuron-sodium	Acetonitrile	861.721	58.0234	5	10
974	Pesticides	Nestlé PestiMix C	TCP (3,5,6-trichloro-2-pyridinol) (Chlorpyriphos metabolite)	Acetonitrile	901.275	55.477	5	10
975	Pesticides	Nestlé PestiMix C	Tebufloquin	Ethanol	840.224	59.5079	5	10
977	Pesticides	Nestlé PestiMix C	Tefuryltrione	Acetonitrile	1171.74	42.6716	5	10
979	Pesticides	Nestlé PestiMix C	Terbufos-Oxon-Sulfone	Acetonitrile	924	54.1126	5	10
980	Pesticides	Nestlé PestiMix C	Tetraniliprole	DMSO	1051.72	47.5411	5	10
982	Pesticides	Nestlé PestiMix C	Tioxazafen	Acetonitrile	938.885	53.2547	5	10
983	Pesticides	Nestlé PestiMix C	Tolprocarb	Acetone	854.112	58.5403	5	10
984	Pesticides	Nestlé PestiMix C	Tolpyralate	Acetone	1198.04	41.7348	5	10
985	Pesticides	Nestlé PestiMix C	Triafamone	Acetonitrile	1099.99	45.455	5	10
987	Pesticides	Nestlé PestiMix C	Triclopyricarb	Acetonitrile	1029.93	48.5471	5	10
988	Pesticides	Nestlé PestiMix C	Triflumezopyrim	Acetonitrile	1026.31	48.7181	5	10
989	Pesticides	Nestlé PestiMix C	Trinexapac	Methanol	944.241	52.9526	5	10
990	Pesticides	Nestlé PestiMix C	Trinexapac-Methyl	Water+Acetone	834.12	59.9434	5	10
992	Pesticides	Nestlé PestiMix C	Valifenalate	Methanol	930.696	53.7232	5	10
995	Pesticides	Nestlé PestiMix C	Xylylcarb = MPMC	DMSO+MeOH	813.947	61.4291	5	10
996	Pesticides	Nestlé PestiMix C	Oxymatrine	Ethanol	971	51.4933	5	10
999	Pesticides	Nestlé PestiMix C	Chlorothalonil Metabolite SYN507900	Acetone	1031.93	48.4528	5	10
1000	Pesticides	Nestlé PestiMix C	Chlorothalonil Metabolite R417888	MeOH	971.869	51.4472	5	10
1003	Pesticides	Nestlé PestiMix C	Chlorothalonil Metabolite SYN548580	Acetone	1038.96	48.125	5	10
1004	Pesticides	Nestlé PestiMix C	Chlorothalonil Metabolite R950097	Acetone	1038.96	48.125	5	10
1006	Pesticides	Nestlé PestiMix C	Hexachlorophene	Acetonitrile	949.62	52.6526	5	10
1008	Pesticides	Nestlé PestiMix C	6-chloronicotinic acid	MeOH	993.1	50.3474	5	10
1011	Pesticides	Nestlé PestiMix C	Enoxastrobin	Acetonitrile	806.966	61.9605	5	10
1012	Pesticides	Nestlé PestiMix C	Imazalil FK411 (Econazole related compound)	Acetonitrile	1004.99	49.7515	5	10
1015	Pesticides	Nestlé PestiMix C	Isoxaflutole diketonitrile (metabolite RPA 202248)	Acetonitrile	880.702	56.7729	5	10
1017	Pesticides	Nestlé PestiMix C	Propamocarb-N-Desmethyl (hydrochloride)	MeOH	711.742	70.2502	5	10
1018	Pesticides	Nestlé PestiMix C	Saflufenacil-N,N-desmethyl (M800H11)	Acetonitrile	831.23	60.1518	5	10
1019	Pesticides	Nestlé PestiMix C	Saflufenacil-N-desmethyl-urea (M800H35)	MeOH	944.78	52.9224	5	10
1020	Pesticides	Nestlé PestiMix C	Triflumizole Amino FM-6-1	Acetonitrile	634.722	78.7746	5	10
1025	Pesticides	Nestlé PestiMix C	Imidacloprid, Desnitro hydrochlorid	Methanol	779.221	64.1666	5	10
1026	Pesticides	Nestlé PestiMix C	Imidacloprid-CHMP or (6-chloropyridin-3-yl)methanol	Acetonitrile	1366.01	36.603	5	10
1102	Pesticides	Nestlé PestiMix C	Dichlorprop-butoxyethyl ester	Acetonitrile	1641.54	30.4592	5	10
1103	Pesticides	Nestlé PestiMix C	Methothrin	Acetonitrile	894.786	55.8793	5	10
1105	Pesticides	Nestlé PestiMix C	Flufenacet ESA	MeOH	782.612	63.8886	5	10
1106	Pesticides	Nestlé PestiMix C	4-Bromophenylurea	Acetonitrile	903.56	55.3367	5	10
1108	Pesticides	Nestlé PestiMix C	Chlorpyrifos-methyl-desmethyl	MeOH	917.715	54.4832	5	10
1109	Pesticides	Nestlé PestiMix C	Flocoumafen	Acetonitrile	1002.21	49.8897	5	10
1113	Pesticides	Nestlé PestiMix C	Tritosulfuron-free amine (Metabolite AMTT)	Acetonitrile	1096.49	45.6001	5	10
1114	Pesticides	Nestlé PestiMix C	Imidaclothiz	Acetonitrile	945.362	52.8898	5	10
1115	Pesticides	Nestlé PestiMix C	Pencycuron-PB-amine	Acetonitrile	652.38	76.6424	5	10
1116	Pesticides	Nestlé PestiMix C	Thifensulfuron	Acetone	1002.46	49.8775	5	10
1118	Pesticides	Nestlé PestiMix C	Carboxin sulfoxide	Acetonitrile	982.08	50.9123	5	10
1119	Pesticides	Nestlé PestiMix C	Bicyclopyrone metabolite CSCD686480	Acetonitrile	876.193	57.0651	5	10
1120	Pesticides	Nestlé PestiMix C	Demeton-S Sulfoxide	Acetonitrile	805.178	62.0981	5	10
1121	Pesticides	Nestlé PestiMix C	Cloquintocet	MeOH	837.827	59.6782	5	10
1124	Pesticides	Nestlé PestiMix C	Amidithion	Acetonitrile	1080.23	46.2865	5	10
1126	Pesticides	Nestlé PestiMix C	Morphothion	Acetonitrile	981.937	50.9198	5	10
1127	Pesticides	Nestlé PestiMix C	Fosthietan	Acetonitrile	536.567	93.185	5	10
1128	Pesticides	Nestlé PestiMix C	Flufenacet-thioglycolate sulfoxide	Acetonitrile	736.458	67.8926	5	10
1130	Pesticides	Nestlé PestiMix C	Quassin	MeOH	814.506	61.3869	5	10
1135	Pesticides	Nestlé PestiMix C	Mefenpyr	Acetonitrile	907.902	55.072	5	10
1136	Pesticides	Nestlé PestiMix C	Azobenzene	Acetonitrile	1072.89	46.6032	5	10
1137	Pesticides	Nestlé PestiMix C	Clethodim-sulfone	Acetonitrile	904.4	55.2853	5	10
1138	Pesticides	Nestlé PestiMix C	Isoxadifen	MeOH	788.61	63.4027	5	10
1140	Pesticides	Nestlé PestiMix C	Flucetosulfuron	Acetonitrile	911.097	54.8789	5	10
1141	Pesticides	Nestlé PestiMix C	Drazoxolon	Acetonitrile	927.52	53.9072	5	10
1142	Pesticides	Nestlé PestiMix C	Coumachlor	Acetonitrile	1043.96	47.8948	5	10
1144	Pesticides	Nestlé PestiMix C	Triapenthenol	Acetonitrile	953.631	52.4312	5	10
1147	Pesticides	Nestlé PestiMix C	Triclopyr-butotyl	Acetonitrile	1006.65	49.6696	5	10
1152	Pesticides	Nestlé PestiMix C	Dicyclanil	MeOH	887.318	56.3496	5	10
1158	Pesticides	Nestlé PestiMix C	Ethofumesate metabolite NC 20645	Acetonitrile	854	58.548	5	10
1159	Pesticides	Nestlé PestiMix C	Chlorbenside sulfone	Acetonitrile	866.593	57.6972	5	10
1161	Pesticides	Nestlé PestiMix C	Dichlorprop-2-ethylhexyl ester	Acetonitrile	1744.43	28.6626	5	10
1164	Pesticides	Nestlé PestiMix C	Tepraloxydim-glutaric acid	Acetonitrile	942.792	53.034	5	10
1165	Pesticides	Nestlé PestiMix C	Iprodione Metabolite M1	Acetonitrile	998.791	50.0605	5	10
1166	Pesticides	Nestlé PestiMix C	2,5-Dichlorobenzoic acid	MeOH	1202.17	41.5914	5	10
1167	Pesticides	Nestlé PestiMix C	Dichlorophen	Acetonitrile	1116.58	44.7796	5	10
1168	Pesticides	Nestlé PestiMix C	Triclosan	Acetonitrile	1023.98	48.8293	5	10
1178	Pesticides	Nestlé PestiMix C	Chlorflurenol-methyl	Acetonitrile	1067.31	46.8467	5	10
Index	Family	Nestlé Mix	CompoundName	Solvent Stock solution	C stock (µg/mL)	V to pipette (µL)	Final Conc (µg/mL)	Volumetric Flask (mL)
1 -Transfer the following standard solution (prepared in cyclohexane/isooctane or ethyle acetate) into a pyrex tube.
2- Evaporate to dryness under N2
252	Pesticides	Nestlé PestiMix D	Halfenprox	Cyclohexane	10	1000	5	2
277	Pesticides	Nestlé PestiMix D	iso-Chloridazon	Ethyl acetate	10	1000	5	2
822	Pesticides	Nestlé PestiMix D	Aramite	Isooctane	10	1000	5	2
841	Pesticides	Nestlé PestiMix D	Bromobutide	Cyclohexane	10	1000	5	2
844	Pesticides	Nestlé PestiMix D	Carbanolate	Cyclohexane	10	1000	5	2
852	Pesticides	Nestlé PestiMix D	Chlorthiophos-sulfone	Cyclohexane	10	1000	5	2
864	Pesticides	Nestlé PestiMix D	Di-Allate	Cyclohexane	10	1000	5	2
961	Pesticides	Nestlé PestiMix D	Pyriminobac-methyl	Cyclohexane	10	1000	5	2
978	Pesticides	Nestlé PestiMix D	Terbacil	Isooctane	10	1000	5	2
1180	Pesticides	Nestlé PestiMix D	Pyrimitate	Isooctane	10	1000	5	2
831	Pesticides	Nestlé PestiMix D	Benzofenap	Cyclohexane	100	100	5	2
23	Pesticides	Nestlé PestiMix D	Acrinathrin	Cyclohexane	100	100	5	2
432	Pesticides	Nestlé PestiMix D	Sulprofos	Cyclohexane	100	100	5	2
814	Pesticides	Nestlé PestiMix D	Acetochlor	Cyclohexane	100	100	5	2
807	Pesticides	Nestlé PestiMix D	Prothoate	Isooctane	100	100	5	2
855	Pesticides	Nestlé PestiMix D	Coumafuryl	Cyclohexane	100	100	5	2
1149	Pesticides	Nestlé PestiMix D	Phenkapton	Cyclohexane	100	100	5	2
3- Add standard solutions (prepared in acetonitrile, methanol or water/ACN) in the pyrex tube
4- Evaporate to less a resulting volum below 2 mL
5- Transfer into a 2-mL volumetric flask and complete with ACN to the mark.
271	Pesticides	Nestlé PestiMix D	Ioxynil	Acetonitrile	10	1000	5	2
835	Pesticides	Nestlé PestiMix D	Bifenox	Acetonitrile	10	1000	5	2
868	Pesticides	Nestlé PestiMix D	Dikegulac sodium	Acetonitrile	10	1000	5	2
910	Pesticides	Nestlé PestiMix D	Imazapyr	Acetonitrile	10	1000	5	2
931	Pesticides	Nestlé PestiMix D	Milbemycin A3	Acetonitrile	10	1000	5	2
932	Pesticides	Nestlé PestiMix D	Milbemycin A4	Acetonitrile	10	1000	5	2
960	Pesticides	Nestlé PestiMix D	Pyrimidifen	Acetonitrile	10	1000	5	2
969	Pesticides	Nestlé PestiMix D	Simazine, 2-Hydroxy-	Methanol	10	1000	5	2
475	Pesticides	Nestlé PestiMix D	Triclopyr	Acetone	100	100	5	2
4	Pesticides	Nestlé PestiMix D	2,4,5-T	Acetonitrile	100	100	5	2
5	Pesticides	Nestlé PestiMix D	2,4,5-TB	Acetonitrile	100	100	5	2
6	Pesticides	Nestlé PestiMix D	2,4-D	Acetonitrile	100	100	5	2
7	Pesticides	Nestlé PestiMix D	2,4-DB	Acetonitrile	100	100	5	2
64	Pesticides	Nestlé PestiMix D	Bromoxynil	Acetonitrile	100	100	5	2
97	Pesticides	Nestlé PestiMix D	Chlorpropham	Acetonitrile	100	100	5	2
132	Pesticides	Nestlé PestiMix D	Dicamba	Acetonitrile	100	100	5	2
135	Pesticides	Nestlé PestiMix D	Dichlorprop	Acetonitrile	100	100	5	2
157	Pesticides	Nestlé PestiMix D	Disulfoton	Acetonitrile	100	100	5	2
197	Pesticides	Nestlé PestiMix D	Fenoprop	Acetonitrile	100	100	5	2
217	Pesticides	Nestlé PestiMix D	Fipronil Carboxamide	Acetonitrile	100	100	5	2
292	Pesticides	Nestlé PestiMix D	MCPA	Acetonitrile	100	100	5	2
293	Pesticides	Nestlé PestiMix D	MCPB	Acetonitrile	100	100	5	2
295	Pesticides	Nestlé PestiMix D	Mecoprop	Acetonitrile	100	100	5	2
388	Pesticides	Nestlé PestiMix D	Propoxycarbazone sodium	Acetonitrile	100	100	5	2
811	Pesticides	Nestlé PestiMix D	1-Naphthylacetamide	Acetonitrile	100	100	5	2
815	Pesticides	Nestlé PestiMix D	Acibenzolar Acid	Acetonitrile	100	100	5	2
993	Pesticides	Nestlé PestiMix D	Vamidothion-Sulfone	Acetonitrile	100	100	5	2
354	Pesticides	Nestlé PestiMix D	Pentachlorophenol	Methanol	100	100	5	2
823	Pesticides	Nestlé PestiMix D	Atrazine, 2-Hydroxy-	Methanol	100	100	5	2
832	Pesticides	Nestlé PestiMix D	Benzovindiflupyr	Acetonitrile	100	100	5	2
834	Pesticides	Nestlé PestiMix D	Bifenazate-Diazene	Acetonitrile	100	100	5	2
836	Pesticides	Nestlé PestiMix D	Bispyribac-sodium	Acetonitrile/Water	100	100	5	2
848	Pesticides	Nestlé PestiMix D	Chloridazon, Desphenyl-	Acetonitrile	100	100	5	2
849	Pesticides	Nestlé PestiMix D	Chloridazon, Methyl-Desphenyl-	Acetonitrile	100	100	5	2
853	Pesticides	Nestlé PestiMix D	Cinidon (free acid)	Acetonitrile	100	100	5	2
854	Pesticides	Nestlé PestiMix D	Clethodim-Sulfoxide	Acetonitrile	100	100	5	2
861	Pesticides	Nestlé PestiMix D	Cyenopyrafen	Acetonitrile	100	100	5	2
866	Pesticides	Nestlé PestiMix D	Difenacoum	Methanol	100	100	5	2
869	Pesticides	Nestlé PestiMix D	Dinoterb	Acetonitrile	100	100	5	2
871	Pesticides	Nestlé PestiMix D	DNOC	Methanol	100	100	5	2
880	Pesticides	Nestlé PestiMix D	Fenpicoxamid	Acetonitrile	100	100	5	2
881	Pesticides	Nestlé PestiMix D	Fenpyrazamine	Acetonitrile	100	100	5	2
884	Pesticides	Nestlé PestiMix D	Flonicamid Metabolite - TFNA - 4-Trifluoromethylnicotinic Acid (TFNA)	Acetonitrile	100	100	5	2
886	Pesticides	Nestlé PestiMix D	Flonicamid Metabolite - TFNG - 4-(Trifluoromethyl)Nicotinoyl Glycine (TFNG)	Acetonitrile	100	100	5	2
888	Pesticides	Nestlé PestiMix D	Florpyrauxifen-benzyl	Acetonitrile	100	100	5	2
899	Pesticides	Nestlé PestiMix D	Flutianil	Acetonitrile	100	100	5	2
901	Pesticides	Nestlé PestiMix D	Fluxapyroxad	Acetonitrile	100	100	5	2
902	Pesticides	Nestlé PestiMix D	Formothion	Acetonitrile	100	100	5	2
908	Pesticides	Nestlé PestiMix D	Halauxifen-methyl	Acetonitrile	100	100	5	2
909	Pesticides	Nestlé PestiMix D	Imazamethabenz (free acid)	Acetonitrile	100	100	5	2
913	Pesticides	Nestlé PestiMix D	Isofetamid	Acetonitrile	100	100	5	2
915	Pesticides	Nestlé PestiMix D	Isopyrazam	Acetonitrile	100	100	5	2
919	Pesticides	Nestlé PestiMix D	Mandestrobin	Acetonitrile	100	100	5	2
922	Pesticides	Nestlé PestiMix D	Mefentrifluconazole	Acetonitrile	100	100	5	2
923	Pesticides	Nestlé PestiMix D	Mepanipyrim, Hydroxypropyl-	Acetonitrile	100	100	5	2
925	Pesticides	Nestlé PestiMix D	Meptyldinocap-phenol (2,4 DNOP )	Acetonitrile	100	100	5	2
926	Pesticides	Nestlé PestiMix D	Metamitron-desamino	Acetonitrile	100	100	5	2
938	Pesticides	Nestlé PestiMix D	Oxathiapiprolin	Acetonitrile	100	100	5	2
943	Pesticides	Nestlé PestiMix D	Picloram	Methanol	100	100	5	2
946	Pesticides	Nestlé PestiMix D	Prochloraz Metabolite BTS 44595 (Prochloraz-Desimidazole-Amino)	Acetonitrile	100	100	5	2
956	Pesticides	Nestlé PestiMix D	Pyrasulfutole	Acetonitrile	100	100	5	2
957	Pesticides	Nestlé PestiMix D	Pyribenzoxim	Acetonitrile	100	100	5	2
958	Pesticides	Nestlé PestiMix D	Pyrifluquinazon	Acetonitrile	100	100	5	2
959	Pesticides	Nestlé PestiMix D	Pyriftalid	Acetonitrile	100	100	5	2
965	Pesticides	Nestlé PestiMix D	Pyroxasulfone	Acetonitrile	100	100	5	2
973	Pesticides	Nestlé PestiMix D	TCMTB (2-(Thiocyanomethylthio)Benzothiazole)	Acetonitrile	100	100	5	2
981	Pesticides	Nestlé PestiMix D	Tiafenacil	Acetonitrile	100	100	5	2
986	Pesticides	Nestlé PestiMix D	Triamiphos	Acetonitrile	100	100	5	2
994	Pesticides	Nestlé PestiMix D	Warfarin	Acetonitrile	100	100	5	2
1013	Pesticides	Nestlé PestiMix D	Indolybutyric acid	Acetonitrile	100	100	5	2
1016	Pesticides	Nestlé PestiMix D	Prochloraz-desimidazole-formylamino (metabolite BTS 44596)	Acetonitrile	100	100	5	2
1023	Pesticides	Nestlé PestiMix D	Imidacloprid urea	Acetonitrile	100	100	5	2
1024	Pesticides	Nestlé PestiMix D	Imidacloprid, 5-hydroxy	Methanol	100	100	5	2
1100	Pesticides	Nestlé PestiMix D	Carfentrazone	Methanol	100	100	5	2
1101	Pesticides	Nestlé PestiMix D	MCPA-butotyl	Acetonitrile	100	100	5	2
1107	Pesticides	Nestlé PestiMix D	Iodosulfuron	Acetonitrile	100	100	5	2
1111	Pesticides	Nestlé PestiMix D	Triflusulfuron-methyl metabolite IN-M7222	Acetone	100	100	5	2
1117	Pesticides	Nestlé PestiMix D	2-diethylaminoethyl hexanoate	Acetonitrile	100	100	5	2
1125	Pesticides	Nestlé PestiMix D	Flufenacet oxalate (OXA)	Acetonitrile	100	100	5	2
1131	Pesticides	Nestlé PestiMix D	Bicyclopyrone metabolite 1 (SYN503780)	Acetonitrile	100	100	5	2
1132	Pesticides	Nestlé PestiMix D	Albendazole	Acetonitrile	100	100	5	2
1139	Pesticides	Nestlé PestiMix D	Bicyclopyrone	Acetonitrile	100	100	5	2
1143	Pesticides	Nestlé PestiMix D	Naproanilide	Acetone	100	100	5	2
1150	Pesticides	Nestlé PestiMix D	Karanjin	Acetonitrile	100	100	5	2
1163	Pesticides	Nestlé PestiMix D	Tepraloxydim-3-hydroxy-glutaric acid	Acetonitrile	100	100	5	2

## Sheet: 4_Plant Toxins
Preparation of Plant Toxins Family Mixes (n=5) in MeOH
Index	Family	Nestlé Family Mix	CompoundName	Solvent Stock solution	C stock (µg/mL)	V to pipette (µL)	Final Conc (µg/mL)	Diluton Solvent	Volumetric Flask (mL)
2163	Pyrrolizidine alkaloids	Pyrrolizidine alkaloids	Acetylintermedine	MeOH	1048.29	95.3937	10	MeOH	10
2164	Pyrrolizidine alkaloids	Pyrrolizidine alkaloids	Acetylintermedine-N-oxide	MeOH	1059.53	94.3814	10	MeOH	10
2165	Pyrrolizidine alkaloids	Pyrrolizidine alkaloids	Acetyllycopsamine	MeOH	945.352	105.781	10	MeOH	10
2166	Pyrrolizidine alkaloids	Pyrrolizidine alkaloids	Acetyllycopsamine-N-oxide	MeOH	1052.52	95.0105	10	MeOH	10
2167	Pyrrolizidine alkaloids	Pyrrolizidine alkaloids	Echimidine	MeOH	1094.28	91.3843	10	MeOH	10
2168	Pyrrolizidine alkaloids	Pyrrolizidine alkaloids	Echimidine-N-oxide	MeOH	1022.17	97.8309	10	MeOH	10
2169	Pyrrolizidine alkaloids	Pyrrolizidine alkaloids	Echinatine	MeOH	1010.91	98.921	10	MeOH	10
2170	Pyrrolizidine alkaloids	Pyrrolizidine alkaloids	Echinatine-N-oxide	MeOH	995.15	100.487	10	MeOH	10
2171	Pyrrolizidine alkaloids	Pyrrolizidine alkaloids	Erucifoline	MeOH	1004.74	99.5285	10	MeOH	10
2172	Pyrrolizidine alkaloids	Pyrrolizidine alkaloids	Erucifoline-N-oxide	MeOH	1020.19	98.021	10	MeOH	10
2173	Pyrrolizidine alkaloids	Pyrrolizidine alkaloids	Europine	MeOH	893.485	111.921	10	MeOH	10
2174	Pyrrolizidine alkaloids	Pyrrolizidine alkaloids	Europine-N-oxide	MeOH	1011.43	98.8696	10	MeOH	10
2175	Pyrrolizidine alkaloids	Pyrrolizidine alkaloids	Heliosupine	MeOH	979.996	102.041	10	MeOH	10
2176	Pyrrolizidine alkaloids	Pyrrolizidine alkaloids	Heliosupine-N-oxide	MeOH	542.912	184.192	10	MeOH	10
2177	Pyrrolizidine alkaloids	Pyrrolizidine alkaloids	Heliotrine	MeOH	931.588	107.344	10	MeOH	10
2178	Pyrrolizidine alkaloids	Pyrrolizidine alkaloids	Heliotrine-N-oxide	MeOH	1089.91	91.7508	10	MeOH	10
2179	Pyrrolizidine alkaloids	Pyrrolizidine alkaloids	Indicine	MeOH	954.162	104.804	10	MeOH	10
2180	Pyrrolizidine alkaloids	Pyrrolizidine alkaloids	Indicine-N-oxide	MeOH	1049.66	95.2686	10	MeOH	10
2181	Pyrrolizidine alkaloids	Pyrrolizidine alkaloids	Integerrimine	MeOH	1017.96	98.2357	10	MeOH	10
2182	Pyrrolizidine alkaloids	Pyrrolizidine alkaloids	Integerrimine-N-oxide	MeOH	1034.95	96.623	10	MeOH	10
2183	Pyrrolizidine alkaloids	Pyrrolizidine alkaloids	Intermedine	MeOH	1015.96	98.4287	10	MeOH	10
2184	Pyrrolizidine alkaloids	Pyrrolizidine alkaloids	Intermedine-N-oxide	MeOH	1103.1	90.6533	10	MeOH	10
2185	Pyrrolizidine alkaloids	Pyrrolizidine alkaloids	Jacobine	MeOH	1089	91.8274	10	MeOH	10
2186	Pyrrolizidine alkaloids	Pyrrolizidine alkaloids	Jacobine-N-oxide	MeOH	952.389	104.999	10	MeOH	10
2187	Pyrrolizidine alkaloids	Pyrrolizidine alkaloids	Jacoline	MeOH	913.928	109.418	10	MeOH	10
2188	Pyrrolizidine alkaloids	Pyrrolizidine alkaloids	Jacoline-N-oxide	MeOH	778.674	128.423	10	MeOH	10
2189	Pyrrolizidine alkaloids	Pyrrolizidine alkaloids	Jaconine	MeOH	1014.47	98.5733	10	MeOH	10
2190	Pyrrolizidine alkaloids	Pyrrolizidine alkaloids	Lasiocarpine	MeOH	1049.86	95.2507	10	MeOH	10
2191	Pyrrolizidine alkaloids	Pyrrolizidine alkaloids	Lasiocarpine-N-oxide	MeOH	978.599	102.187	10	MeOH	10
2192	Pyrrolizidine alkaloids	Pyrrolizidine alkaloids	Lycopsamine	MeOH	1037.92	96.3465	10	MeOH	10
2193	Pyrrolizidine alkaloids	Pyrrolizidine alkaloids	Lycopsamine-N-oxide	MeOH	1057.95	94.5221	10	MeOH	10
2194	Pyrrolizidine alkaloids	Pyrrolizidine alkaloids	Merenskine	MeOH	900	111.111	10	MeOH	10
2195	Pyrrolizidine alkaloids	Pyrrolizidine alkaloids	Merenskine-N-oxide	MeOH	989	101.112	10	MeOH	10
2196	Pyrrolizidine alkaloids	Pyrrolizidine alkaloids	Merepoxine	MeOH	1014.21	98.5991	10	MeOH	10
2197	Pyrrolizidine alkaloids	Pyrrolizidine alkaloids	Merepoxine-N-oxide	MeOH	1078.38	92.7317	10	MeOH	10
2198	Pyrrolizidine alkaloids	Pyrrolizidine alkaloids	Monocrotaline	MeOH	989.89	101.021	10	MeOH	10
2199	Pyrrolizidine alkaloids	Pyrrolizidine alkaloids	Monocrotaline-N-oxide	MeOH	995.153	100.487	10	MeOH	10
2200	Pyrrolizidine alkaloids	Pyrrolizidine alkaloids	Retrorsine	MeOH	1004.25	99.577	10	MeOH	10
2201	Pyrrolizidine alkaloids	Pyrrolizidine alkaloids	Retrorsine-N-oxide	MeOH	1036	96.5251	10	MeOH	10
2202	Pyrrolizidine alkaloids	Pyrrolizidine alkaloids	Riddelliine	MeOH	1101.17	90.8127	10	MeOH	10
2203	Pyrrolizidine alkaloids	Pyrrolizidine alkaloids	Riddelliine-N-oxide	MeOH	1026.73	97.3968	10	MeOH	10
2204	Pyrrolizidine alkaloids	Pyrrolizidine alkaloids	Rinderine	MeOH	1044.07	95.7795	10	MeOH	10
2205	Pyrrolizidine alkaloids	Pyrrolizidine alkaloids	Rinderine-N-oxide	MeOH	1058.01	94.5173	10	MeOH	10
2206	Pyrrolizidine alkaloids	Pyrrolizidine alkaloids	Sceleratine	MeOH	1033.87	96.7237	10	MeOH	10
2207	Pyrrolizidine alkaloids	Pyrrolizidine alkaloids	Sceleratine-N-oxide	MeOH	1040.21	96.1346	10	MeOH	10
2208	Pyrrolizidine alkaloids	Pyrrolizidine alkaloids	Senecionine	MeOH	1001.89	99.8113	10	MeOH	10
2209	Pyrrolizidine alkaloids	Pyrrolizidine alkaloids	Senecionine-N-oxide	MeOH	1007.87	99.219	10	MeOH	10
2210	Pyrrolizidine alkaloids	Pyrrolizidine alkaloids	Seneciphylline	MeOH	1078.89	92.6881	10	MeOH	10
2211	Pyrrolizidine alkaloids	Pyrrolizidine alkaloids	Seneciphylline-N-oxide	MeOH	1016.12	98.4136	10	MeOH	10
2212	Pyrrolizidine alkaloids	Pyrrolizidine alkaloids	Senecivernine	MeOH	1031.91	96.9078	10	MeOH	10
2213	Pyrrolizidine alkaloids	Pyrrolizidine alkaloids	Senecivernine-N-oxide	MeOH	997.057	100.295	10	MeOH	10
2214	Pyrrolizidine alkaloids	Pyrrolizidine alkaloids	Senkirkin	MeOH	1039.74	96.1777	10	MeOH	10
2215	Pyrrolizidine alkaloids	Pyrrolizidine alkaloids	Spartioidin	MeOH	855.7	116.863	10	MeOH	10
2216	Pyrrolizidine alkaloids	Pyrrolizidine alkaloids	Trichodesmine	MeOH	1029.38	97.1458	10	MeOH	10
2217	Pyrrolizidine alkaloids	Pyrrolizidine alkaloids	Usaramine	MeOH	769.381	129.975	10	MeOH	10
2218	Pyrrolizidine alkaloids	Pyrrolizidine alkaloids	Usaramine-N-oxide	MeOH	990.012	101.009	10	MeOH	10
2220	Tropane alkaloids	Tropane alkaloids	α-hydroxymethyl atropine	MeOH	1093.68	91.4344	10	MeOH	10
2221	Tropane alkaloids	Tropane alkaloids	Anisodamine	MeOH	608.78	164.263	10	MeOH	10
2222	Tropane alkaloids	Tropane alkaloids	Anisodine Hydrobromide (HBr)	MeOH	797.373	125.412	10	MeOH	10
2223	Tropane alkaloids	Tropane alkaloids	Apoatropine Hydrochloride (HCl)	MeOH	948.154	105.468	10	MeOH	10
2224	Tropane alkaloids	Tropane alkaloids	Aposcopolamine	MeOH	1006.03	99.4002	10	MeOH	10
2225	Tropane alkaloids	Tropane alkaloids	Atropine	MeOH	1277.1	78.3024	10	MeOH	10
2226	Tropane alkaloids	Tropane alkaloids	Atropine-N-oxide Hydrochloride (HCl)	MeOH	816.181	122.522	10	MeOH	10
2227	Tropane alkaloids	Tropane alkaloids	Convolamine	MeOH	875.096	114.273	10	MeOH	10
2228	Tropane alkaloids	Tropane alkaloids	Convolidine	MeOH:DMSO 1+1	504.381	198.263	10	MeOH	10
2229	Tropane alkaloids	Tropane alkaloids	Convolvine	MeOH	914.398	109.362	10	MeOH	10
2230	Tropane alkaloids	Tropane alkaloids	Phyllalbine	MeOH	961.176	104.039	10	MeOH	10
2231	Tropane alkaloids	Tropane alkaloids	Homatropine Hydrobromide (HBr)	MeOH	778.294	128.486	10	MeOH	10
2232	Tropane alkaloids	Tropane alkaloids	Littorine Hydrochloride (HCl)	MeOH	888.507	112.548	10	MeOH	10
2233	Tropane alkaloids	Tropane alkaloids	Noratropine	MeOH	999.292	100.071	10	MeOH	10
2234	Tropane alkaloids	Tropane alkaloids	Norscopolamine	MeOH	1078.49	92.7218	10	MeOH	10
2236	Tropane alkaloids	Tropane alkaloids	O-acetylscopolamine	MeOH	800.352	124.945	10	MeOH	10
2237	Tropane alkaloids	Tropane alkaloids	Phenylacetoxytropane	MeOH	1229.96	81.3035	10	MeOH	10
2240	Tropane alkaloids	Tropane alkaloids	Scopolamine Hydrobromide (HBr)	MeOH	1027.57	97.3171	10	MeOH	10
2241	Tropane alkaloids	Tropane alkaloids	Scopolamine N-oxide	MeOH	1094.66	91.3526	10	MeOH	10
2105	Aristolochic acid	Isoquinoline alkaloids & Aristolochic acid	Aristolochic acid I	MeOH:DMSO 1:1	508.5	196.657	10	MeOH	10
2106	Aristolochic acid	Isoquinoline alkaloids & Aristolochic acid	Aristolochic acid II	MeOH:DMSO 1:1	1051.05	95.1432	10	MeOH	10
2123	Isoquinoline Alkaloids	Isoquinoline alkaloids & Aristolochic acid	Berberine chloride dihydrate	MeOH	1075.5	92.9797	10	MeOH	10
2124	Isoquinoline Alkaloids	Isoquinoline alkaloids & Aristolochic acid	Sanguinarine chloride	MeOH	1039.14	96.2336	10	MeOH	10

## Sheet: 5_Mycotoxins and EAs
Preparation of MultiMycotoxins and Ergot Alkaloids Working Standard Solutions
Index	Family	Nestlé Family Mix	CompoundName	Solvent Stock solution	C stock (µg/mL)	V to pipette (µL)	Final Conc (µg/mL)	Diluton Solvent	Volumetric Flask (mL)
2107	Ergot alkaloids	Ergot alkaloids	Ergocornine	Acetonitrile	100	10	0.1	ACN - H2O 9+1	10
2108	Ergot alkaloids	Ergot alkaloids	Ergocorninine	Acetonitrile	25	40	0.1	ACN - H2O 9+1	10
2109	Ergot alkaloids	Ergot alkaloids	Ergocristine	Acetonitrile	100	10	0.1	ACN - H2O 9+1	10
2110	Ergot alkaloids	Ergot alkaloids	Ergocristinine	Acetonitrile	25	40	0.1	ACN - H2O 9+1	10
2111	Ergot alkaloids	Ergot alkaloids	Ergocryptine	Acetonitrile	100	10	0.1	ACN - H2O 9+1	10
2112	Ergot alkaloids	Ergot alkaloids	Ergocryptinine	Acetonitrile	25	40	0.1	ACN - H2O 9+1	10
2113	Ergot alkaloids	Ergot alkaloids	Ergometrine	Acetonitrile:Water 9+1	100	10	0.1	ACN - H2O 9+1	10
2114	Ergot alkaloids	Ergot alkaloids	Ergometrinine	Acetonitrile:Water 9+1	25	40	0.1	ACN - H2O 9+1	10
2115	Ergot alkaloids	Ergot alkaloids	Ergosine	Acetonitrile	100	10	0.1	ACN - H2O 9+1	10
2116	Ergot alkaloids	Ergot alkaloids	Ergosinine	Acetonitrile	25	40	0.1	ACN - H2O 9+1	10
2117	Ergot alkaloids	Ergot alkaloids	Ergotamine	Acetonitrile	100	10	0.1	ACN - H2O 9+1	10
2118	Ergot alkaloids	Ergot alkaloids	Ergotaminine	Acetonitrile	25	40	0.1	ACN - H2O 9+1	10
2100	Alternaria toxins	MultiMycotoxins	Altenuene	MeOH	107.323	46.5885	0.5	ACN	10
2101	Alternaria toxins	MultiMycotoxins	Alternariol	MeOH	101.604	49.2105	0.5	ACN	10
2102	Alternaria toxins	MultiMycotoxins	Alternariol monomethylether	MeOH	113.036	44.2337	0.5	ACN	10
2103	Alternaria toxins	MultiMycotoxins	Tentoxin	MeOH	112.79	44.3302	0.5	ACN	10
2125	Mycotoxins	MultiMycotoxins	15-acetyldeoxynivalenol	Acetonitrile	100	50	0.5	ACN	10
2126	Mycotoxins	MultiMycotoxins	3-acetyldeoxynivalenol	Acetonitrile	100	50	0.5	ACN	10
2127	Mycotoxins	MultiMycotoxins	Mix Aflatoxins	Acetonitrile	1	500	0.05	ACN	10
2132	Mycotoxins	MultiMycotoxins	α-Zearalanol	Acetonitrile	993.11	5.03469	0.5	ACN	10
2133	Mycotoxins	MultiMycotoxins	α-Zearalenol	Acetonitrile	938.431	5.32804	0.5	ACN	10
2134	Mycotoxins	MultiMycotoxins	Beauvericin	Acetonitrile	100	50	0.5	ACN	10
2135	Mycotoxins	MultiMycotoxins	β-Zearalanol	Acetonitrile	985.055	5.07586	0.5	ACN	10
2136	Mycotoxins	MultiMycotoxins	β-Zearalenol	Acetonitrile	970.013	5.15457	0.5	ACN	10
2137	Mycotoxins	MultiMycotoxins	Citrinin	Acetonitrile	1339.32	37.3325	5	ACN	10
2139	Mycotoxins	MultiMycotoxins	Deoxynivalenol	Acetonitrile	100	50	0.5	ACN	10
2140	Mycotoxins	MultiMycotoxins	Deoxynivalenol-3-Glucoside	Acetonitrile	50	250	1.25	ACN	10
2141	Mycotoxins	MultiMycotoxins	Diacetoxyscirpenol	Acetonitrile	50	100	0.5	ACN	10
2142	Mycotoxins	MultiMycotoxins	Enniatin A	Acetonitrile	98.2664	50.8821	0.5	ACN	10
2143	Mycotoxins	MultiMycotoxins	Enniatin A1	Acetonitrile	96.79	51.6582	0.5	ACN	10
2144	Mycotoxins	MultiMycotoxins	Enniatin B	Acetonitrile	99.3702	50.3169	0.5	ACN	10
2145	Mycotoxins	MultiMycotoxins	Enniatin B1	Acetonitrile	98.2338	50.899	0.5	ACN	10
2146	Mycotoxins	MultiMycotoxins	Fumonisin B1	ACN:Water 1:1	107.795	463.844	5	ACN	10
2147	Mycotoxins	MultiMycotoxins	Fumonisin B2	ACN:Water 1:1	234.63	213.101	5	ACN	10
2148	Mycotoxins	MultiMycotoxins	Fumonisin B3	ACN:Water 1:1	148.091	337.63	5	ACN	10
2149	Mycotoxins	MultiMycotoxins	Fusarenon X	Acetonitrile	100	50	0.5	ACN	10
2150	Mycotoxins	MultiMycotoxins	HT-2 Toxin	Acetonitrile	100	50	0.5	ACN	10
2152	Mycotoxins	MultiMycotoxins	Mycophenolic acid	Acetonitrile	100	50	0.5	ACN	10
2153	Mycotoxins	MultiMycotoxins	Neosolaniol	Acetonitrile	100	50	0.5	ACN	10
2154	Mycotoxins	MultiMycotoxins	Nivalenol	Acetonitrile	474.999	105.263	5	ACN	10
2155	Mycotoxins	MultiMycotoxins	Ochratoxin A	Acetonitrile	843.126	1.18606	0.1	ACN	10
2156	Mycotoxins	MultiMycotoxins	Patulin	Acetonitrile	1188	42.0875	5	ACN	10
2242	Mycotoxins	MultiMycotoxins	Penitrem A	MeOH	947.811	5.27531	0.5	ACN	10
2157	Mycotoxins	MultiMycotoxins	Phomopsin A	DMSO	1000	5	0.5	ACN	10
2158	Mycotoxins	MultiMycotoxins	Roquefortine C	Acetonitrile	495	10.101	0.5	ACN	10
2159	Mycotoxins	MultiMycotoxins	Sterigmatocystin	Acetonitrile	50	100	0.5	ACN	10
2160	Mycotoxins	MultiMycotoxins	T-2 Toxin	Acetonitrile	100	50	0.5	ACN	10
2161	Mycotoxins	MultiMycotoxins	Zearalanone	Acetonitrile	986.4	5.06894	0.5	ACN	10
2162	Mycotoxins	MultiMycotoxins	Zearalenone	Acetonitrile	100	50	0.5	ACN	10

## Sheet: Check that all std are included
Index	Compound Name	Theoretical status	In mix
1	1-Naphthoxyacetic Acid	Nestlé PestiMix A	Nestlé PestiMix A
2	1-Naphthyl acetic acid	Nestlé PestiMix A	Nestlé PestiMix A
3	2,3,5-Trimethacarb	Pesti Mix 2	Pesti Mix 2
4	2,4,5-T	Nestlé PestiMix D	Nestlé PestiMix D
5	2,4,5-TB	Nestlé PestiMix D	Nestlé PestiMix D
6	2,4-D	Nestlé PestiMix D	Nestlé PestiMix D
7	2,4-DB	Nestlé PestiMix D	Nestlé PestiMix D
8	2,4-Dimethylaniline	Pesti Mix 3	Pesti Mix 3
9	2-Chloroallyldiethyldithiocarbamate = Sulfallate	Pesti Mix 3	Pesti Mix 3
10	2-Naphthoxyacetic acid	Nestlé PestiMix A	Nestlé PestiMix A
12	3,4-D	Nestlé PestiMix A	Nestlé PestiMix A
13	3-Indolyl-acetic acid	Nestlé PestiMix A	Nestlé PestiMix A
14	3-Keto-Carbofuran	Pesti Mix 4	Pesti Mix 4
15	4-Bromo-3,5-dimethylphenyl-N-methylcarbamate	Pesti Mix 3	Pesti Mix 3
16	4-Chlorophenoxyacetic acid	Nestlé PestiMix A	Nestlé PestiMix A
17	5-Hydroxythiabendazole	Nestlé PestiMix A	Nestlé PestiMix A
18	Abamectin	Pesti Mix 2	Pesti Mix 2
19	Acephate	Pesti Mix 2	Pesti Mix 2
21	Acetamiprid	Pesti Mix 1	Pesti Mix 1
22	Acibenzolar-s-methyl	Pesti Mix 1	Pesti Mix 1
23	Acrinathrin	Nestlé PestiMix D	Nestlé PestiMix D
24	Alachlor	Pesti Mix 2	Pesti Mix 2
26	Aldicarb	Pesti Mix 1	Pesti Mix 1
27	Aldicarb-sulfone	Pesti Mix 1	Pesti Mix 1
28	Aldicarb-sulfoxide	Pesti Mix 1	Pesti Mix 1
29	Allidochlor	Pesti Mix 1	Pesti Mix 1
30	Ametoctradin	Pesti Mix 1	Pesti Mix 1
31	Amidosulfuron	Pesti Mix 5	Pesti Mix 5
32	Aminocarb	Pesti Mix 5	Pesti Mix 5
34	Anilazine	Nestlé PestiMix A	Nestlé PestiMix A
35	Atraton	Pesti Mix 1	Pesti Mix 1
36	Atrazine	Pesti Mix 1	Pesti Mix 1
37	Atrazine-desethyl	Pesti Mix 1	Pesti Mix 1
38	Azaconazole	Pesti Mix 2	Pesti Mix 2
39	Azamethiphos	Pesti Mix 2	Pesti Mix 2
40	Azimsulfuron	Pesti Mix 5	Pesti Mix 5
41	Azinphos-ethyl	Pesti Mix 2	Pesti Mix 2
42	Azinphos-Methyl	Pesti Mix 2	Pesti Mix 2
43	Azoxystrobin	Pesti Mix 1	Pesti Mix 1
44	Barban	Pesti Mix 3	Pesti Mix 3
45	Beflubutamid	Pesti Mix 2	Pesti Mix 2
46	Benalaxyl	Pesti Mix 1	Pesti Mix 1
47	Bendiocarb	Pesti Mix 1	Pesti Mix 1
50	Benoxacor	Pesti Mix 2	Pesti Mix 2
51	Bensulfuron-methyl	Pesti Mix 1	Pesti Mix 1
52	Bensulide	Pesti Mix 3	Pesti Mix 3
53	Bentazon	Pesti Mix 2	Pesti Mix 2
54	Benthiavalicarb-isopropyl	Pesti Mix 1	Pesti Mix 1
55	Benzoximate	Pesti Mix 1	Pesti Mix 1
56	Benzoylprop-ethyl	Pesti Mix 2	Pesti Mix 2
57	Bifenazate	Nestlé PestiMix A	Nestlé PestiMix A
58	Bitertanol	Pesti Mix 1	Pesti Mix 1
59	Bixafen	Pesti Mix 2	Pesti Mix 2
60	Boscalid	Pesti Mix 1	Pesti Mix 1
61	Brodifacoum	Nestlé PestiMix A	Nestlé PestiMix A
62	Bromacil	Pesti Mix 3	Pesti Mix 3
63	Bromfenvinfos	Pesti Mix 2	Pesti Mix 2
64	Bromoxynil	Nestlé PestiMix D	Nestlé PestiMix D
65	Bromuconazole	Pesti Mix 3	Pesti Mix 3
66	Bupirimate	Pesti Mix 2	Pesti Mix 2
67	Buprofezin	Pesti Mix 1	Pesti Mix 1
68	Butachlor	Pesti Mix 2	Pesti Mix 2
69	Butafenacil	Pesti Mix 1	Pesti Mix 1
70	Butocarboxim	Pesti Mix 1	Pesti Mix 1
71	Butocarboxim-sulfoxide	Pesti Mix 3	Pesti Mix 3
72	Butoxycarboxim	Pesti Mix 1	Pesti Mix 1
73	Buturon	Pesti Mix 1	Pesti Mix 1
74	Cadusafos	Pesti Mix 2	Pesti Mix 2
75	Carbaryl	Pesti Mix 1	Pesti Mix 1
76	Carbendazim	Pesti Mix 1	Pesti Mix 1
77	Carbetamide	Pesti Mix 1	Pesti Mix 1
78	Carbofuran	Pesti Mix 1	Pesti Mix 1
79	Carbofuran-3-hydroxy	Pesti Mix 1	Pesti Mix 1
80	Carbophenothion	Pesti Mix 2	Pesti Mix 2
82	Carbophenothion-methyl-sulfoxide	Nestlé PestiMix A	Nestlé PestiMix A
84	Carboxin	Pesti Mix 1	Pesti Mix 1
85	Carfentrazone-ethyl	Pesti Mix 2	Pesti Mix 2
86	Chinomethionate	Pesti Mix 2	Pesti Mix 2
87	Chlorantraniliprole	Pesti Mix 1	Pesti Mix 1
88	Chlorbromuron	Pesti Mix 1	Pesti Mix 1
89	Chlorbufam	Pesti Mix 1	Pesti Mix 1
90	Chlorfenvinphos	Pesti Mix 3	Pesti Mix 3
91	Chlorfluazuron	Pesti Mix 1	Pesti Mix 1
92	Chloridazon (Pyrazon)	Pesti Mix 1	Pesti Mix 1
93	Chlormequat Chloride	Pesti Mix 1	Pesti Mix 1
94	Chlorosulfuron	Pesti Mix 1	Pesti Mix 1
95	Chlorotoluron	Pesti Mix 5	Pesti Mix 5
96	Chloroxuron	Pesti Mix 1	Pesti Mix 1
97	Chlorpropham	Nestlé PestiMix D	Nestlé PestiMix D
98	Chlorpyrifos	Pesti Mix 2	Pesti Mix 2
99	Chlorpyrifos-methyl	Pesti Mix 2	Pesti Mix 2
100	Chromafenozide	Pesti Mix 2	Pesti Mix 2
101	Cinidon-ethyl	Pesti Mix 2	Pesti Mix 2
102	Cinosulfuron	Pesti Mix 1	Pesti Mix 1
103	Clethodim	Pesti Mix 1	Pesti Mix 1
104	Climbazole	Pesti Mix 2	Pesti Mix 2
105	Clodinafop (free acid)	Pesti Mix 3	Pesti Mix 3
106	Clodinafop-propargyl-ester	Pesti Mix 1	Pesti Mix 1
107	Clofentezine	Pesti Mix 2	Pesti Mix 2
108	Clomazone	Pesti Mix 2	Pesti Mix 2
109	Cloprop	Nestlé PestiMix A	Nestlé PestiMix A
110	Cloquintocet-mexyl	Pesti Mix 2	Pesti Mix 2
111	Clothianidin	Pesti Mix 3	Pesti Mix 3
112	Cyanazine	Pesti Mix 1	Pesti Mix 1
113	Cyazofamid	Pesti Mix 1	Pesti Mix 1
114	Cycloprothrin	Pesti Mix 4	Pesti Mix 4
115	Cycloxidim	Pesti Mix 2	Pesti Mix 2
116	Cycluron	Pesti Mix 1	Pesti Mix 1
117	Cyflufenamid	Pesti Mix 3	Pesti Mix 3
118	Cyhalofop-butyl	Pesti Mix 5	Pesti Mix 5
119	Cymoxanil	Pesti Mix 1	Pesti Mix 1
120	Cyproconazole	Pesti Mix 2	Pesti Mix 2
121	Cyprodinil	Pesti Mix 1	Pesti Mix 1
122	Cyprofuram	Pesti Mix 2	Pesti Mix 2
123	Cyromazine	Pesti Mix 1	Pesti Mix 1
125	Demeton-S-methyl	Pesti Mix 2	Pesti Mix 2
126	Demeton-S-methyl-sulfone	Pesti Mix 2	Pesti Mix 2
127	Desmedipham	Pesti Mix 1	Pesti Mix 1
128	Diafenthiuron	Nestlé PestiMix A	Nestlé PestiMix A
129	Dialifos	Pesti Mix 2	Pesti Mix 2
130	Diazinon	Pesti Mix 2	Pesti Mix 2
132	Dicamba	Nestlé PestiMix D	Nestlé PestiMix D
134	Dichlormid	Pesti Mix 1	Pesti Mix 1
135	Dichlorprop	Nestlé PestiMix D	Nestlé PestiMix D
136	Dichlorvos	Pesti Mix 2	Pesti Mix 2
137	Diclofop (free acid)	Nestlé PestiMix A	Nestlé PestiMix A
138	Diclofop-methyl	Nestlé PestiMix A	Nestlé PestiMix A
139	Dicrotophos	Pesti Mix 2	Pesti Mix 2
140	Diethofencarb	Pesti Mix 1	Pesti Mix 1
141	Difenoconazole	Pesti Mix 2	Pesti Mix 2
142	Difenoxuron	Pesti Mix 5	Pesti Mix 5
143	Diflubenzuron	Pesti Mix 2	Pesti Mix 2
144	Diflufenican	Pesti Mix 1	Pesti Mix 1
145	Dimefuron	Pesti Mix 5	Pesti Mix 5
146	Dimethenamid	Pesti Mix 2	Pesti Mix 2
147	Dimethoate	Pesti Mix 2	Pesti Mix 2
148	Dimethomorph	Pesti Mix 1	Pesti Mix 1
149	Dimoxystrobin	Pesti Mix 2	Pesti Mix 2
150	Diniconazole	Pesti Mix 3	Pesti Mix 3
152	Dinoseb acetate	Nestlé PestiMix A	Nestlé PestiMix A
153	Dinotefuran	Pesti Mix 1	Pesti Mix 1
154	Dioxacarb	Pesti Mix 1	Pesti Mix 1
155	Dioxathion	Pesti Mix 2	Pesti Mix 2
156	Dipropetryn	Pesti Mix 1	Pesti Mix 1
157	Disulfoton	Nestlé PestiMix D	Nestlé PestiMix D
158	Disulfoton-sulfone	Pesti Mix 2	Pesti Mix 2
159	Disulfoton-sulfoxide	Pesti Mix 2	Pesti Mix 2
161	Diuron	Pesti Mix 1	Pesti Mix 1
162	DMSA	Nestlé PestiMix A	Nestlé PestiMix A
163	DMST	Pesti Mix 1	Pesti Mix 1
164	Dodine	Pesti Mix 3	Pesti Mix 3
165	Doramectin	Pesti Mix 2	Pesti Mix 2
166	Edifenphos	Pesti Mix 2	Pesti Mix 2
167	Emamectin-benzoate	Pesti Mix 3	Pesti Mix 3
168	EPN	Pesti Mix 2	Pesti Mix 2
169	Epoxiconazole	Pesti Mix 2	Pesti Mix 2
170	Eprinomectin	Pesti Mix 2	Pesti Mix 2
171	EPTC	Pesti Mix 3	Pesti Mix 3
172	Etaconazole	Pesti Mix 2	Pesti Mix 2
173	Ethiofencarb	Pesti Mix 1	Pesti Mix 1
174	Ethiofencarb-sulfone	Pesti Mix 2	Pesti Mix 2
175	Ethiofencarb-sulfoxide	Pesti Mix 1	Pesti Mix 1
176	Ethion	Pesti Mix 2	Pesti Mix 2
177	Ethiprole	Pesti Mix 1	Pesti Mix 1
178	Ethirimol	Pesti Mix 1	Pesti Mix 1
179	Ethoprophos	Pesti Mix 2	Pesti Mix 2
181	Ethoxysulfuron	Pesti Mix 1	Pesti Mix 1
182	Etofenprox	Pesti Mix 1	Pesti Mix 1
183	Etoxazole	Pesti Mix 1	Pesti Mix 1
184	Famoxadone	Pesti Mix 1	Pesti Mix 1
185	Fenamidone	Pesti Mix 1	Pesti Mix 1
186	Fenamiphos	Pesti Mix 2	Pesti Mix 2
187	Fenamiphos-sulfone	Pesti Mix 2	Pesti Mix 2
188	Fenamiphos-sulfoxide	Pesti Mix 2	Pesti Mix 2
190	Fenazaquin	Pesti Mix 2	Pesti Mix 2
191	Fenbuconazole	Pesti Mix 2	Pesti Mix 2
192	Fenchlorazol-Ethyl	Pesti Mix 2	Pesti Mix 2
193	Fenchlorphos-oxon	Pesti Mix 3	Pesti Mix 3
194	Fenfuram	Pesti Mix 2	Pesti Mix 2
195	Fenhexamid	Pesti Mix 2	Pesti Mix 2
196	Fenobucarb	Pesti Mix 1	Pesti Mix 1
197	Fenoprop	Nestlé PestiMix D	Nestlé PestiMix D
198	Fenoxaprop	Pesti Mix 2	Pesti Mix 2
200	Fenoxycarb	Pesti Mix 1	Pesti Mix 1
201	Fenpropidin	Pesti Mix 5	Pesti Mix 5
202	Fenpropimorph	Pesti Mix 2	Pesti Mix 2
203	Fenpyroximate (E-)	Pesti Mix 1	Pesti Mix 1
204	Fensulfothion	Pesti Mix 2	Pesti Mix 2
205	Fensulfothion-oxon	Pesti Mix 2	Pesti Mix 2
206	Fensulfothion-oxon-sulfone	Pesti Mix 2	Pesti Mix 2
207	Fensulfothion-sulfone	Pesti Mix 2	Pesti Mix 2
208	Fenthion	Pesti Mix 2	Pesti Mix 2
209	Fenthion-oxon	Pesti Mix 3	Pesti Mix 3
210	Fenthion-oxon-sulfone	Pesti Mix 3	Pesti Mix 3
211	Fenthion-oxon-sulfoxide	Pesti Mix 3	Pesti Mix 3
212	Fenthion-sulfone	Pesti Mix 1	Pesti Mix 1
213	Fenthion-sulfoxide	Pesti Mix 2	Pesti Mix 2
215	Fenuron	Pesti Mix 1	Pesti Mix 1
216	Fipronil	Pesti Mix 2	Pesti Mix 2
217	Fipronil Carboxamide	Nestlé PestiMix D	Nestlé PestiMix D
218	Fipronil Sulfide	Pesti Mix 3	Pesti Mix 3
220	Flonicamid	Pesti Mix 1	Pesti Mix 1
221	Florasulam	Pesti Mix 1	Pesti Mix 1
222	Fluacrypyrim	Pesti Mix 2	Pesti Mix 2
223	Fluazifop (free acid)	Pesti Mix 3	Pesti Mix 3
224	Fluazifop-p-butyl	Pesti Mix 1	Pesti Mix 1
225	Fluazinam	Pesti Mix 2	Pesti Mix 2
226	Flubendiamide	Pesti Mix 1	Pesti Mix 1
227	Flubenzimine	Nestlé PestiMix A	Nestlé PestiMix A
228	Fludioxonil	Pesti Mix 3	Pesti Mix 3
229	Flufenacet	Pesti Mix 2	Pesti Mix 2
230	Flufenoxuron	Pesti Mix 1	Pesti Mix 1
232	Fluometuron	Pesti Mix 5	Pesti Mix 5
233	Fluopicolide	Pesti Mix 3	Pesti Mix 3
234	Fluopyram	Pesti Mix 4	Pesti Mix 4
235	Fluoxastrobin	Pesti Mix 1	Pesti Mix 1
236	Fluquinconazole	Pesti Mix 2	Pesti Mix 2
237	Fluroxypyr	Pesti Mix 4	Pesti Mix 4
238	Flurprimidol	Pesti Mix 2	Pesti Mix 2
239	Flurtamone	Pesti Mix 3	Pesti Mix 3
240	Flusilazole	Pesti Mix 1	Pesti Mix 1
241	Flutolanil	Pesti Mix 1	Pesti Mix 1
242	Flutriafol	Pesti Mix 2	Pesti Mix 2
243	Fomesafen	Pesti Mix 4	Pesti Mix 4
244	Foramsulfuron	Pesti Mix 5	Pesti Mix 5
245	Forchlorfenuron	Pesti Mix 1	Pesti Mix 1
246	Formetanate Hydrochloride	Pesti Mix 1	Pesti Mix 1
247	Fosthiazate	Pesti Mix 2	Pesti Mix 2
248	Fuberidazole	Pesti Mix 1	Pesti Mix 1
249	Furalaxyl	Pesti Mix 1	Pesti Mix 1
250	Furathiocarb	Pesti Mix 2	Pesti Mix 2
251	Furmecyclox	Pesti Mix 2	Pesti Mix 2
252	Halfenprox	Nestlé PestiMix D	Nestlé PestiMix D
253	Halofenozide	Pesti Mix 1	Pesti Mix 1
254	Halosulfuron-methyl	Pesti Mix 5	Pesti Mix 5
255	Haloxyfop (free acid)	Pesti Mix 2	Pesti Mix 2
256	Haloxyfop-2-ethoxyethyl	Pesti Mix 2	Pesti Mix 2
257	Haloxyfop-methyl	Pesti Mix 2	Pesti Mix 2
258	Hexaconazole	Pesti Mix 2	Pesti Mix 2
259	Hexaflumuron	Pesti Mix 2	Pesti Mix 2
260	Hexazinone	Pesti Mix 2	Pesti Mix 2
261	Hexythiazox	Pesti Mix 1	Pesti Mix 1
262	Hydramethylnon	Nestlé PestiMix A	Nestlé PestiMix A
263	Imazalil	Pesti Mix 1	Pesti Mix 1
264	Imazamethabenz-methyl	Pesti Mix 1	Pesti Mix 1
265	Imazamox	Pesti Mix 1	Pesti Mix 1
266	Imazosulfuron	Pesti Mix 1	Pesti Mix 1
267	Imibenconazole	Pesti Mix 2	Pesti Mix 2
268	Imidacloprid	Pesti Mix 1	Pesti Mix 1
269	Indoxacarb	Pesti Mix 1	Pesti Mix 1
270	Iodosulfuron-methyl-sodium	Pesti Mix 1	Pesti Mix 1
271	Ioxynil	Nestlé PestiMix D	Nestlé PestiMix D
272	Ipconazole	Pesti Mix 2	Pesti Mix 2
273	Iprovalicarb	Pesti Mix 1	Pesti Mix 1
274	Isazofos	Pesti Mix 2	Pesti Mix 2
275	Isocarbamid	Pesti Mix 5	Pesti Mix 5
276	Isocarbophos	Pesti Mix 2	Pesti Mix 2
277	iso-Chloridazon	Nestlé PestiMix D	Nestlé PestiMix D
278	Isofenphos-methyl	Pesti Mix 3	Pesti Mix 3
279	Isoprocarb	Pesti Mix 1	Pesti Mix 1
280	Isoprothiolane	Pesti Mix 2	Pesti Mix 2
281	Isoproturon	Pesti Mix 5	Pesti Mix 5
282	Isoxaben	Pesti Mix 1	Pesti Mix 1
283	Isoxadifen-ethyl	Pesti Mix 2	Pesti Mix 2
284	Isoxaflutole	Pesti Mix 1	Pesti Mix 1
285	Ivermectin	Pesti Mix 2	Pesti Mix 2
286	Lenacil	Pesti Mix 1	Pesti Mix 1
287	Linuron	Pesti Mix 1	Pesti Mix 1
288	Lufenuron	Pesti Mix 2	Pesti Mix 2
289	Malaoxon	Pesti Mix 1	Pesti Mix 1
290	Malathion	Pesti Mix 1	Pesti Mix 1
291	Mandipropamid	Pesti Mix 1	Pesti Mix 1
292	MCPA	Nestlé PestiMix D	Nestlé PestiMix D
293	MCPB	Nestlé PestiMix D	Nestlé PestiMix D
294	Mecarbam	Pesti Mix 1	Pesti Mix 1
295	Mecoprop	Nestlé PestiMix D	Nestlé PestiMix D
296	Mefenacet	Pesti Mix 1	Pesti Mix 1
297	Mefenpyr-diethyl	Pesti Mix 2	Pesti Mix 2
298	Mepanipyrim	Pesti Mix 1	Pesti Mix 1
299	Mephosfolan	Pesti Mix 1	Pesti Mix 1
300	Mepiquat Chloride	Pesti Mix 1	Pesti Mix 1
301	Mepronil	Pesti Mix 1	Pesti Mix 1
302	Mesosulfuron-methyl	Pesti Mix 1	Pesti Mix 1
303	Mesotrione	Pesti Mix 1	Pesti Mix 1
304	Metaflumizone	Pesti Mix 2	Pesti Mix 2
305	Metalaxyl	Pesti Mix 2	Pesti Mix 2
306	Metamitron	Pesti Mix 2	Pesti Mix 2
307	Metconazole	Pesti Mix 2	Pesti Mix 2
308	Methabenzthiazuron	Pesti Mix 1	Pesti Mix 1
309	Methamidophos	Pesti Mix 1	Pesti Mix 1
310	Methidathion	Pesti Mix 1	Pesti Mix 1
311	Methiocarb	Pesti Mix 1	Pesti Mix 1
312	Methiocarb-sulfone	Pesti Mix 2	Pesti Mix 2
313	Methiocarb-sulfoxide	Pesti Mix 2	Pesti Mix 2
314	Methomyl	Pesti Mix 2	Pesti Mix 2
315	Methoprotryne	Pesti Mix 1	Pesti Mix 1
316	Methoxyfenozide	Pesti Mix 1	Pesti Mix 1
317	Metobromuron	Pesti Mix 1	Pesti Mix 1
318	Metolcarb	Pesti Mix 1	Pesti Mix 1
319	Metosulam	Pesti Mix 3	Pesti Mix 3
320	Metoxuron	Pesti Mix 1	Pesti Mix 1
321	Metrafenone	Pesti Mix 2	Pesti Mix 2
322	Metrifonate	Pesti Mix 1	Pesti Mix 1
323	Metsulfuron-methyl	Pesti Mix 1	Pesti Mix 1
324	Mexacarbate	Pesti Mix 1	Pesti Mix 1
325	Molinate	Pesti Mix 2	Pesti Mix 2
326	Monocrotophos	Pesti Mix 1	Pesti Mix 1
327	Monolinuron	Pesti Mix 1	Pesti Mix 1
328	Monuron	Pesti Mix 1	Pesti Mix 1
329	Moxidectin	Pesti Mix 1	Pesti Mix 1
330	Myclobutanil	Pesti Mix 1	Pesti Mix 1
331	N-(2,4-Dimethylphenyl)formamide	Nestlé PestiMix A	Nestlé PestiMix A
332	N,N-Diethyl-m-toluamide (DEET)	Pesti Mix 1
333	N-2,4-Dimethylphenyl-N'-methylformamidine	Nestlé PestiMix A	Nestlé PestiMix A
334	Napropamide	Pesti Mix 2	Pesti Mix 2
335	N-desethyl-primiphos-methyl	Pesti Mix 3	Pesti Mix 3
336	Neburon	Pesti Mix 2	Pesti Mix 2
337	Nicosulfuron	Pesti Mix 5	Pesti Mix 5
338	Nitenpyram	Pesti Mix 4	Pesti Mix 4
339	Novaluron	Pesti Mix 1	Pesti Mix 1
340	Omethoate	Pesti Mix 1	Pesti Mix 1
341	Orbencarb	Pesti Mix 1	Pesti Mix 1
342	Oryzalin	Pesti Mix 2	Pesti Mix 2
343	Oxadiargyl	Pesti Mix 2	Pesti Mix 2
344	Oxadiazon	Pesti Mix 2	Pesti Mix 2
345	Oxadixyl	Pesti Mix 2	Pesti Mix 2
346	Oxamyl	Pesti Mix 2	Pesti Mix 2
347	Oxamyl-oxime	Pesti Mix 2	Pesti Mix 2
348	Oxydemeton-methyl (Demeton-S-methyl sulfoxide LGC)	Pesti Mix 2	Pesti Mix 2
349	Paclobutrazol	Pesti Mix 2	Pesti Mix 2
350	Paraoxon-ethyl	Pesti Mix 1	Pesti Mix 1
351	Paraoxon-methyl	Pesti Mix 1	Pesti Mix 1
352	Pencycuron	Pesti Mix 1	Pesti Mix 1
353	Pendimethalin	Pesti Mix 2	Pesti Mix 2
354	Pentachlorophenol	Nestlé PestiMix D	Nestlé PestiMix D
355	Phenmedipham	Pesti Mix 2	Pesti Mix 2
356	Phenothrin	Pesti Mix 2	Pesti Mix 2
357	Phenthoate	Pesti Mix 1	Pesti Mix 1
358	Phorate	Pesti Mix 1	Pesti Mix 1
359	Phorate oxon	Pesti Mix 2	Pesti Mix 2
360	Phorate sulfone	Pesti Mix 3	Pesti Mix 3
361	Phorate sulfoxide	Pesti Mix 3	Pesti Mix 3
362	Phorate-oxon-sulfone	Pesti Mix 3	Pesti Mix 3
363	Phosalone	Pesti Mix 1	Pesti Mix 1
364	Phosmet	Pesti Mix 1	Pesti Mix 1
365	Phosmet-oxon	Pesti Mix 4	Pesti Mix 4
366	Phosphamidon	Pesti Mix 1	Pesti Mix 1
367	Phoxim	Pesti Mix 1	Pesti Mix 1
368	Picolinafen	Pesti Mix 2	Pesti Mix 2
369	Picoxystrobin	Pesti Mix 2	Pesti Mix 2
370	Piperophos	Pesti Mix 1	Pesti Mix 1
371	Pirimicarb	Pesti Mix 1	Pesti Mix 1
372	Pirimicarb-desmethyl	Pesti Mix 1	Pesti Mix 1
373	Pirimicarb-desmethyl-formamido	Pesti Mix 1	Pesti Mix 1
374	Pirimiphos-ethyl	Pesti Mix 1	Pesti Mix 1
375	Pretilachlor	Pesti Mix 2	Pesti Mix 2
376	Prochloraz	Pesti Mix 2	Pesti Mix 2
377	Profenofos	Pesti Mix 1	Pesti Mix 1
378	Promecarb	Pesti Mix 1	Pesti Mix 1
379	Prometryn	Pesti Mix 1	Pesti Mix 1
381	Propanil	Pesti Mix 2	Pesti Mix 2
382	Propaphos	Pesti Mix 2	Pesti Mix 2
383	Propaquizafop	Pesti Mix 1	Pesti Mix 1
384	Propargite	Pesti Mix 1	Pesti Mix 1
385	Propham	Pesti Mix 1	Pesti Mix 1
386	Propiconazole	Pesti Mix 2	Pesti Mix 2
387	Propoxur	Pesti Mix 2	Pesti Mix 2
388	Propoxycarbazone sodium	Nestlé PestiMix D	Nestlé PestiMix D
389	Proquinazid	Pesti Mix 2	Pesti Mix 2
390	Prosulfocarb	Pesti Mix 1	Pesti Mix 1
391	Prosulfuron	Pesti Mix 1	Pesti Mix 1
392	Prothioconazole	Pesti Mix 5	Pesti Mix 5
393	Prothioconazole-desthio	Pesti Mix 2	Pesti Mix 2
395	Pymetrozine	Pesti Mix 5	Pesti Mix 5
396	Pyracarbolid	Pesti Mix 1	Pesti Mix 1
397	Pyraclostrobin	Pesti Mix 2	Pesti Mix 2
398	Pyraflufen-ethyl	Pesti Mix 2	Pesti Mix 2
399	Pyrethrin I (pure)	Pesti Mix 4	Pesti Mix 4
400	Pyrethrin I+II (technical mixture)	Pesti Mix 4	Pesti Mix 4
401	Pyridalyl	Pesti Mix 2	Pesti Mix 2
402	Pyridaphenthion	Pesti Mix 1	Pesti Mix 1
403	Pyrimethanil	Pesti Mix 2	Pesti Mix 2
404	Pyriproxyfen	Pesti Mix 1	Pesti Mix 1
405	Quinalphos	Pesti Mix 1	Pesti Mix 1
406	Quinclorac	Pesti Mix 1	Pesti Mix 1
407	Quinthiophos	Nestlé PestiMix A	Nestlé PestiMix A
408	Resmethrin	Pesti Mix 2	Pesti Mix 2
409	Rotenone	Pesti Mix 1	Pesti Mix 1
410	Saflufenacil	Pesti Mix 3	Pesti Mix 3
411	Secbumeton	Pesti Mix 4	Pesti Mix 4
412	Selamectin	Pesti Mix 2	Pesti Mix 2
413	Sethoxydim	Pesti Mix 3	Pesti Mix 3
414	Siduron	Pesti Mix 1	Pesti Mix 1
415	Silafluofen	Nestlé PestiMix A	Nestlé PestiMix A
416	Simazine	Pesti Mix 1	Pesti Mix 1
417	Simetryn	Pesti Mix 1	Pesti Mix 1
418	Spinetoram - mixture J and L	Pesti Mix 1	Pesti Mix 1
419	Spinosad (Mixture Spinosyn A & D)	Pesti Mix 1	Pesti Mix 1
420	Spirodiclofen	Pesti Mix 1	Pesti Mix 1
421	Spiromesifen	Pesti Mix 1	Pesti Mix 1
422	Spirotetramat	Pesti Mix 2	Pesti Mix 2
423	Spirotetramat-enol	Nestlé PestiMix A	Nestlé PestiMix A
424	Spirotetramat-enol-glucoside	Pesti Mix 5	Pesti Mix 5
425	Spirotetramat-keto-hydroxy	Nestlé PestiMix A	Nestlé PestiMix A
426	Spirotetramat-monohydroxy	Pesti Mix 2	Pesti Mix 2
427	Spiroxamine	Pesti Mix 1	Pesti Mix 1
428	Sulfentrazone	Pesti Mix 2	Pesti Mix 2
429	Sulfosulfuron	Pesti Mix 2	Pesti Mix 2
430	Sulfotep	Pesti Mix 1	Pesti Mix 1
431	Sulfoxaflor	Pesti Mix 4	Pesti Mix 4
432	Sulprofos	Nestlé PestiMix D	Nestlé PestiMix D
433	Tebuconazole	Pesti Mix 1	Pesti Mix 1
434	Tebufenozide	Pesti Mix 1	Pesti Mix 1
435	Tebufenpyrad	Pesti Mix 1	Pesti Mix 1
436	Tebutam	Pesti Mix 2	Pesti Mix 2
437	Tebuthiuron	Pesti Mix 1	Pesti Mix 1
438	Teflubenzuron	Pesti Mix 2	Pesti Mix 2
439	Temephos	Pesti Mix 1	Pesti Mix 1
440	TEPP	Pesti Mix 3	Pesti Mix 3
441	Tepraloxydim	Pesti Mix 1	Pesti Mix 1
442	Terbufos	Pesti Mix 1	Pesti Mix 1
443	Terbufos-sulfone	Pesti Mix 2	Pesti Mix 2
444	Terbufos-sulfoxide	Pesti Mix 2	Pesti Mix 2
445	Terbumeton	Pesti Mix 1	Pesti Mix 1
446	Terbuthylazine	Pesti Mix 1	Pesti Mix 1
447	Terbuthylazine-desethyl	Pesti Mix 1	Pesti Mix 1
448	Terbutryn	Pesti Mix 1	Pesti Mix 1
449	Tetrachlorvinphos	Pesti Mix 1	Pesti Mix 1
450	Tetraconazole	Pesti Mix 2	Pesti Mix 2
451	Tetramethrin	Pesti Mix 2	Pesti Mix 2
452	Thiabendazole	Pesti Mix 1	Pesti Mix 1
453	Thiacloprid	Pesti Mix 1	Pesti Mix 1
454	Thiametoxam	Pesti Mix 1	Pesti Mix 1
455	Thidiazuron	Pesti Mix 1	Pesti Mix 1
456	Thiencarbazone-methyl	Pesti Mix 5	Pesti Mix 5
457	Thifensulfuron-methyl	Pesti Mix 1	Pesti Mix 1
458	Thiobencarb	Pesti Mix 1	Pesti Mix 1
459	Thiodicarb	Pesti Mix 1	Pesti Mix 1
461	Thiofanox-Sulfone	Pesti Mix 2	Pesti Mix 2
462	Thiofanox-sulfoxide	Pesti Mix 2	Pesti Mix 2
463	Thiophanate-methyl	Pesti Mix 5	Pesti Mix 5
464	Tiocarbazil	Pesti Mix 2	Pesti Mix 2
465	Tolclofos-Methyl	Pesti Mix 1	Pesti Mix 1
466	Tolfenpyrad	Pesti Mix 2	Pesti Mix 2
468	Tralkoxydim	Pesti Mix 2	Pesti Mix 2
469	Triadimefon	Pesti Mix 2	Pesti Mix 2
470	Triadimenol	Pesti Mix 1	Pesti Mix 1
471	Tri-allate	Pesti Mix 2	Pesti Mix 2
472	Triasulfuron	Pesti Mix 1	Pesti Mix 1
473	Triazamate	Pesti Mix 3	Pesti Mix 3
474	Triazophos	Pesti Mix 1	Pesti Mix 1
475	Triclopyr	Nestlé PestiMix D	Nestlé PestiMix D
476	Tricyclazole	Pesti Mix 1	Pesti Mix 1
477	Tridemorph	Pesti Mix 1	Pesti Mix 1
478	Trietazine	Pesti Mix 1	Pesti Mix 1
479	Trifloxystrobin	Pesti Mix 1	Pesti Mix 1
480	Triflumizole	Pesti Mix 2	Pesti Mix 2
481	Triflumuron	Pesti Mix 1	Pesti Mix 1
482	Triforine	Pesti Mix 2	Pesti Mix 2
484	Triticonazole	Pesti Mix 2	Pesti Mix 2
485	Tritosulfuron	Pesti Mix 5	Pesti Mix 5
486	Vamidothion	Pesti Mix 1	Pesti Mix 1
487	XMC (3,5-xylyl methylcarbamate)	Pesti Mix 1	Pesti Mix 1
488	Z)-Dimethylvinphos	Pesti Mix 2	Pesti Mix 2
489	Zoxamide	Pesti Mix 1	Pesti Mix 1
490	1 -(3,4-Dichlorophenyl)-3-methyl urea	Pesti Mix 4	Pesti Mix 4
491	1 -(4-nitrophenyl)-3-propylure	Pesti Mix 2	Pesti Mix 2
494	2,6-dichlorobenzamide	Pesti Mix 4	Pesti Mix 4
495	2,6-diethylaniline	Pesti Mix 4	Pesti Mix 4
498	3,4,5-trimethacarb	Pesti Mix 3	Pesti Mix 3
499	3,4-dichloroaniline	Pesti Mix 4	Pesti Mix 4
501	Aconitine	Pesti Mix 3	Pesti Mix 3
502	Akton	Pesti Mix 4	Pesti Mix 4
503	Allethrin	Pesti Mix 2	Pesti Mix 2
504	Alloxydim sodium	Pesti Mix 4	Pesti Mix 4
506	Ametryne	Pesti Mix 1	Pesti Mix 1
507	Amicarbazone	Pesti Mix 3	Pesti Mix 3
508	Ancymidol	Pesti Mix 4	Pesti Mix 4
509	Anilofos	Pesti Mix 3	Pesti Mix 3
510	Aspon (TM)	Pesti Mix 3	Pesti Mix 3
511	Asulam	Pesti Mix 3	Pesti Mix 3
512	Atrazine desisopropyl	Pesti Mix 3	Pesti Mix 3
514	Aziprotryne	Pesti Mix 4	Pesti Mix 4
515	Benazolin	Pesti Mix 3	Pesti Mix 3
517	Benfuresate	Pesti Mix 3	Pesti Mix 3
518	Benodanil	Pesti Mix 3	Pesti Mix 3
519	Bentazon-methyl	Pesti Mix 4	Pesti Mix 4
520	Benzthiazuron	Pesti Mix 3	Pesti Mix 3
521	Bifenthrin	Pesti Mix 2	Pesti Mix 2
522	Bioresmethrin	Pesti Mix 2	Pesti Mix 4
524	Bufencarb	Pesti Mix 3	Pesti Mix 3
525	Butroxydim	Pesti Mix 3	Pesti Mix 3
526	Butylate	Pesti Mix 3	Pesti Mix 3
527	Cafenstrole	Pesti Mix 4	Pesti Mix 4
528	Carpropamid	Pesti Mix 3	Pesti Mix 3
529	Chlordimeform	Pesti Mix 5	Pesti Mix 5
531	Chlorimuron ethyl	Pesti Mix 3	Pesti Mix 3
533	Chlorobenzuron	Pesti Mix 3	Pesti Mix 3
534	Chlorpyrifos-oxon	Pesti Mix 3	Pesti Mix 3
535	Chlorthiamid	Pesti Mix 3	Pesti Mix 3
536	Chlorthiophos	Pesti Mix 2	Pesti Mix 2
537	Cinmethylin	Pesti Mix 3	Pesti Mix 3
538	Clarithromycin	Pesti Mix 3	Pesti Mix 3
539	Clomeprop	Pesti Mix 4	Pesti Mix 4
540	Cloransulam-methyl	Pesti Mix 3	Pesti Mix 3
541	Coumaphos	Pesti Mix 2	Pesti Mix 2
542	Coumaphos oxon	Pesti Mix 3	Pesti Mix 3
543	Crimidine	Pesti Mix 3	Pesti Mix 3
544	Crotoxyphos	Pesti Mix 3	Pesti Mix 3
545	Crufomate	Pesti Mix 3	Pesti Mix 3
546	Cumyluron	Pesti Mix 3	Pesti Mix 3
547	Cyanofenphos	Pesti Mix 2	Pesti Mix 2
549	Cyantraniliprole	Pesti Mix 4	Pesti Mix 4
550	Cyclanilide	Pesti Mix 3	Pesti Mix 3
551	Cycloate	Pesti Mix 3	Pesti Mix 3
552	Cyclohexamide	Pesti Mix 3	Pesti Mix 3
553	Cyclosulfamuron	Pesti Mix 3	Pesti Mix 3
554	Cymiazole	Pesti Mix 3	Pesti Mix 3
555	Cypermethrin (mix of isomers)	Pesti Mix 2	Pesti Mix 2
556	Cyphenothrin	Pesti Mix 2	Pesti Mix 2
557	Cyprazine	Pesti Mix 3	Pesti Mix 3
558	Cyprosulfamide	Pesti Mix 3	Pesti Mix 3
559	Cythioate	Pesti Mix 3	Pesti Mix 3
560	Daimuron	Pesti Mix 3	Pesti Mix 3
561	Daminozide	Pesti Mix 3	Pesti Mix 3
564	Demeton O	Pesti Mix 3	Pesti Mix 3
565	Demeton S	Pesti Mix 3	Pesti Mix 5
566	Desmethyl norflurazon	Pesti Mix 3	Pesti Mix 3
567	Desmetryn	Pesti Mix 3	Pesti Mix 3
568	Diazinon-Oxon	Pesti Mix 3	Pesti Mix 3
570	Diclobutrazol (mixture of stereo isomers)	Pesti Mix 2	Pesti Mix 2
571	Diclocymet	Pesti Mix 4	Pesti Mix 4
572	Diclosulam	Pesti Mix 4	Pesti Mix 4
573	Diethatyl ethyl	Pesti Mix 4	Pesti Mix 4
574	Dimefox	Pesti Mix 3	Pesti Mix 3
575	Dimepiperate	Pesti Mix 3	Pesti Mix 3
576	Dimethachlor	Pesti Mix 2	Pesti Mix 2
577	Dimethametryn	Pesti Mix 4	Pesti Mix 4
578	Dimethirimol	Pesti Mix 4	Pesti Mix 4
579	Dimetilan	Pesti Mix 3	Pesti Mix 3
581	Dinitramine	Pesti Mix 3	Pesti Mix 3
582	Diphenamid	Pesti Mix 2	Pesti Mix 2
583	Diphenyl Phosphate	Pesti Mix 3	Pesti Mix 3
584	Diphenylamine	Pesti Mix 4	Pesti Mix 4
586	Ditalimfos	Pesti Mix 2	Pesti Mix 2
587	Dithiopyr	Pesti Mix 3	Pesti Mix 3
588	Dodemorph	Pesti Mix 3	Pesti Mix 3
589	Dyfonate ™ (Fonofos)	Pesti Mix 3	Pesti Mix 3
590	E-mevinphos (cis-butenoic acid)	Pesti Mix 1	Pesti Mix 1
591	Empenthrin	Pesti Mix 2	Pesti Mix 2
593	Esbiol (Bioallethrin)	Pesti Mix 2	Pesti Mix 4
594	Esprocarb	Pesti Mix 3	Pesti Mix 3
595	Ethaboxam	Pesti Mix 4	Pesti Mix 4
596	Ethametsulfuron-methyl	Pesti Mix 3	Pesti Mix 3
598	Ethidimuron	Pesti Mix 3	Pesti Mix 3
599	Ethiozin	Pesti Mix 4	Pesti Mix 4
600	Ethofumesate	Pesti Mix 5	Pesti Mix 5
601	Ethyclozate	Pesti Mix 4	Pesti Mix 4
602	Etobenzanid	Pesti Mix 3	Pesti Mix 3
603	Etrimfos	Pesti Mix 2	Pesti Mix 2
604	Famphur	Pesti Mix 2	Pesti Mix 2
605	Fenarimol	Pesti Mix 2	Pesti Mix 2
606	Fenazox	Pesti Mix 4	Pesti Mix 4
609	Fenothiocarb	Pesti Mix 3	Pesti Mix 3
610	Fenoxanil	Pesti Mix 3	Pesti Mix 3
611	Fenoxaprop-P-ethyl	Pesti Mix 1	Pesti Mix 1
612	Fipronil sulfone	Nestlé PestiMix A	Nestlé PestiMix A
613	Fenpiclonil	Pesti Mix 3	Pesti Mix 3
614	Fenpropathrin	Pesti Mix 4	Pesti Mix 4
615	Fenthion-ethyl	Pesti Mix 3	Pesti Mix 3
616	Ferimzone	Pesti Mix 4	Pesti Mix 4
617	Fipronil-desulfinyl	Pesti Mix 4	Pesti Mix 4
618	Flamprop-methyl (metavane)	Pesti Mix 2	Pesti Mix 2
619	Flamprop-M-isopropyl	Pesti Mix 4	Pesti Mix 4
620	Flazasulfuron	Pesti Mix 3	Pesti Mix 3
622	Fluazuron	Pesti Mix 3	Pesti Mix 3
623	Flucarbazone-sodium	Pesti Mix 3	Pesti Mix 3
625	Flucycloxuron	Pesti Mix 3	Pesti Mix 3
626	Flucythrinate	Pesti Mix 2	Pesti Mix 2
627	Flumestulam	Pesti Mix 4	Pesti Mix 4
629	Flumiclorac-pentyl	Pesti Mix 4	Pesti Mix 4
630	Flumioxazin	Pesti Mix 1	Pesti Mix 1
631	Flumorph	Pesti Mix 3	Pesti Mix 3
632	Fluoglycofene-ethyl	Pesti Mix 4	Pesti Mix 4
634	Fluotrimazol	Pesti Mix 2	Pesti Mix 2
635	Flupyradifurone	Pesti Mix 3	Pesti Mix 3
636	Flupyrsulfuron-methyl-sodium	Pesti Mix 4	Pesti Mix 4
637	Flurenol-butyl	Pesti Mix 2	Pesti Mix 2
638	Flurenol-methyl	Pesti Mix 2	Pesti Mix 2
639	Fluridone	Pesti Mix 3	Pesti Mix 3
640	Flurilazole	Pesti Mix 3	Pesti Mix 3
641	Flurochloridon (ISO)	Pesti Mix 2	Pesti Mix 2
642	Fluroxypyr-meptyl	Pesti Mix 2	Pesti Mix 2
643	Fluthiacet-methyl	Pesti Mix 4	Pesti Mix 4
645	Heptenophos	Pesti Mix 2	Pesti Mix 2
646	Hymexazole	Pesti Mix 3	Pesti Mix 3
647	Imazapic	Pesti Mix 4	Pesti Mix 4
648	Imazaquin	Pesti Mix 3	Pesti Mix 3
649	Imazethapyr	Pesti Mix 3	Pesti Mix 3
650	Imidacloprid-olefin	Pesti Mix 3	Pesti Mix 3
651	Imiprothrin (mix of isomers)	Pesti Mix 4	Pesti Mix 4
652	Inabenfide	Pesti Mix 3	Pesti Mix 3
653	Indanofan	Pesti Mix 4	Pesti Mix 4
654	Indaziflam	Pesti Mix 4	Pesti Mix 4
656	Iprobenfos	Pesti Mix 3	Pesti Mix 3
658	Irgarol (cybutryne)	Pesti Mix 4	Pesti Mix 4
659	Isofenphos	Pesti Mix 2	Pesti Mix 2
660	Isofenphos-oxon	Pesti Mix 3	Pesti Mix 3
662	Isonoruron	Pesti Mix 3	Pesti Mix 3
663	Isopropalin	Pesti Mix 3	Pesti Mix 3
664	Isouron	Pesti Mix 3	Pesti Mix 3
665	Isoxathion	Pesti Mix 3	Pesti Mix 3
666	Karbutilate	Pesti Mix 3	Pesti Mix 3
667	Ketoprofen	Pesti Mix 4	Pesti Mix 4
668	Kresoxim methyl	Pesti Mix 2	Pesti Mix 2
669	Lactofen	Pesti Mix 4	Pesti Mix 4
670	Lambda cyhalothrin	Pesti Mix 2	Pesti Mix 2
672	Levofloxacin	Pesti Mix 3	Pesti Mix 3
673	Lontrel (clopyralid)	Pesti Mix 4	Pesti Mix 4
674	Mefluidide	Pesti Mix 3	Pesti Mix 3
676	Metazachlor	Pesti Mix 2	Pesti Mix 2
677	Methacrifos	Pesti Mix 1	Pesti Mix 1
678	Methfuroxam	Pesti Mix 4	Pesti Mix 4
679	Methomyl-oxime	Pesti Mix 4	Pesti Mix 4
682	Metominostrobin (E isomer)	Pesti Mix 4	Pesti Mix 4
683	Metominostrobin (Z-type)	Pesti Mix 4	Pesti Mix 4
684	Metribuzin	Pesti Mix 2	Pesti Mix 2
685	MGK-264 (mixture of isomers)	Pesti Mix 4	Pesti Mix 4
688	Naphthalophos (naftalofos)	Pesti Mix 3	Pesti Mix 3
689	Naptalam	Pesti Mix 4	Pesti Mix 4
690	Nereistoxin oxalate	Pesti Mix 4	Pesti Mix 4
691	Nitralin	Pesti Mix 3	Pesti Mix 3
694	Norflurazon	Pesti Mix 3	Pesti Mix 3
695	Noruron	Pesti Mix 4	Pesti Mix 4
696	Nuarimol	Pesti Mix 1	Pesti Mix 1
697	Ofurace	Pesti Mix 1	Pesti Mix 1
698	Orysastrobin	Pesti Mix 4	Pesti Mix 4
699	Oxasulfuron	Pesti Mix 3	Pesti Mix 3
700	Oxaziclomefone	Pesti Mix 3	Pesti Mix 3
701	Oxycarboxin	Pesti Mix 4	Pesti Mix 4
704	Pebulate	Pesti Mix 3	Pesti Mix 3
705	Penconazol	Pesti Mix 2	Pesti Mix 2
706	Penfluron	Pesti Mix 3	Pesti Mix 3
707	Penoxsulam	Pesti Mix 3	Pesti Mix 3
709	Pentanochlor	Pesti Mix 3	Pesti Mix 3
710	Penthiopyrad	Pesti Mix 3	Pesti Mix 3
711	Pethoxamid	Pesti Mix 3	Pesti Mix 3
712	Phenylurea	Pesti Mix 3	Pesti Mix 3
713	Phorate oxon sulfoxide	Pesti Mix 3	Pesti Mix 3
714	Phosfolan	Pesti Mix 3	Pesti Mix 3
715	Phospholan-methyl	Pesti Mix 4	Pesti Mix 4
716	Piperalin	Pesti Mix 4	Pesti Mix 4
717	Piperonyl butoxide	Pesti Mix 1	Pesti Mix 1
718	Pirimiphos methyl	Pesti Mix 1	Pesti Mix 1
719	Prallethrin	Pesti Mix 2	Pesti Mix 2
720	Primisulfuron-methyl	Pesti Mix 5	Pesti Mix 5
721	Probenazole	Pesti Mix 3	Pesti Mix 3
722	Procyazine	Pesti Mix 3	Pesti Mix 3
724	Profoxydim lithium	Pesti Mix 3	Pesti Mix 3
725	Prohydrojasmon	Pesti Mix 4	Pesti Mix 4
726	Prometon	Pesti Mix 1	Pesti Mix 1
727	Propachlor	Pesti Mix 2	Pesti Mix 2
728	Propamocarb HCl	Pesti Mix 3	Pesti Mix 3
729	Propazine	Pesti Mix 1	Pesti Mix 1
730	Propazine-2-hydroxy	Pesti Mix 4	Pesti Mix 4
731	Propetamphos	Pesti Mix 1	Pesti Mix 1
732	Propisochlor	Pesti Mix 3	Pesti Mix 3
733	Propyzamide (pronamide)	Pesti Mix 2	Pesti Mix 2
734	Pyraclofos	Pesti Mix 3	Pesti Mix 3
735	Pyrazolynate	Pesti Mix 3	Pesti Mix 3
736	Pyrazophos	Pesti Mix 1	Pesti Mix 1
737	Pyrazosulfuron-ethyl	Pesti Mix 3	Pesti Mix 3
738	Pyrazoxyfen	Pesti Mix 4	Pesti Mix 4
739	Pyributicarb	Pesti Mix 3	Pesti Mix 3
740	Pyridaben	Pesti Mix 2	Pesti Mix 2
741	Pyridafol (=Pyridate metabolite - CL 9673 )	Pesti Mix 4	Pesti Mix 4
742	Pyridate	Pesti Mix 5	Pesti Mix 5
743	Pyrifenox	Pesti Mix 3	Pesti Mix 3
744	Pyroquilon	Pesti Mix 4	Pesti Mix 4
745	Pyroxsulam	Pesti Mix 3	Pesti Mix 3
746	Quinine sulfate	Pesti Mix 3	Pesti Mix 3
747	Quinmerac	Pesti Mix 4	Pesti Mix 4
748	Quinoclamine	Pesti Mix 3	Pesti Mix 3
749	Quinoline	Pesti Mix 3	Pesti Mix 3
750	Quinoxyfen	Pesti Mix 5	Pesti Mix 5
751	Quizalofop (free acid)	Pesti Mix 3	Pesti Mix 3
752	Quizalofop-ethyl	Pesti Mix 1	Pesti Mix 1
754	Reserpine	Pesti Mix 3	Pesti Mix 3
755	Rimsulfuron	Pesti Mix 3	Pesti Mix 3
756	Roxithromycin	Pesti Mix 3	Pesti Mix 3
757	Schradan (DMPA)	Pesti Mix 4	Pesti Mix 4
758	Sebuthylazin	Pesti Mix 1	Pesti Mix 1
759	Sebuthylazin-desethyl	Pesti Mix 3	Pesti Mix 3
761	Silthiofam	Pesti Mix 4	Pesti Mix 4
762	Simeconazole	Pesti Mix 3	Pesti Mix 3
763	Simetone	Pesti Mix 3	Pesti Mix 3
764	Metolachlor (S isomer)	Pesti Mix 2	Pesti Mix 2
765	Sulcotrione	Pesti Mix 3	Pesti Mix 3
766	Sulfamerazine	Pesti Mix 3	Pesti Mix 3
767	Sulfamonomethoxine	Pesti Mix 4	Pesti Mix 4
768	Sulfometuron methyl	Pesti Mix 3	Pesti Mix 3
769	Sulfuramid	Pesti Mix 3	Pesti Mix 3
770	Sulprofos sulfoxide	Pesti Mix 4	Pesti Mix 4
771	Tau-fluvalinate	Pesti Mix 2	Pesti Mix 2
773	Tebupirimfos	Pesti Mix 3	Pesti Mix 3
774	Tembotrione	Pesti Mix 3	Pesti Mix 3
775	Terbumeton-desethyl	Pesti Mix 4	Pesti Mix 4
776	Terbutaline sulfate	Pesti Mix 4	Pesti Mix 4
777	Terbutol (terbucarb)	Pesti Mix 3	Pesti Mix 3
778	Terbutylazine-2-hydroxy	Pesti Mix 4	Pesti Mix 4
779	Thenylchlor	Pesti Mix 3	Pesti Mix 3
780	Thiazafluron	Pesti Mix 3	Pesti Mix 3
781	Thiazopyr	Pesti Mix 3	Pesti Mix 3
782	Thifluzamide	Pesti Mix 3	Pesti Mix 3
783	Thiocyclam hydrogrnoxalate as thiocyclam	Pesti Mix 4	Pesti Mix 4
784	Thionazine (zinophos)	Pesti Mix 1	Pesti Mix 1
785	Thiophanate-ethyl	Pesti Mix 3	Pesti Mix 3
786	Tiadinil	Pesti Mix 3	Pesti Mix 3
787	Tiamulin fumarate	Pesti Mix 4	Pesti Mix 4
789	Tri-2-cresyl phosphate	Pesti Mix 3	Pesti Mix 3
790	Triaziflam	Pesti Mix 4	Pesti Mix 4
791	Triazoxid	Pesti Mix 4	Pesti Mix 4
792	Tribenuron-methyl	Pesti Mix 3	Pesti Mix 3
793	Tribufos (DEF)	Pesti Mix 2	Pesti Mix 2
795	Trifloxystrobin (free acid)	Pesti Mix 4	Pesti Mix 4
796	Trifloxysulfuron-sodium	Pesti Mix 3	Pesti Mix 3
798	Triflusulfuron-methyl	Pesti Mix 3	Pesti Mix 3
799	Trinexapac-ethyl	Pesti Mix 4	Pesti Mix 4
801	Uniconazole	Pesti Mix 3	Pesti Mix 3
802	Vamidothion sulfoxide	Pesti Mix 4	Pesti Mix 4
803	Vernolate	Pesti Mix 3	Pesti Mix 3
804	Z-mevinphos	Pesti Mix 4	Pesti Mix 4
806	Carbophenothion methyl sulfone	Nestlé PestiMix A	Nestlé PestiMix A
807	Prothoate	Nestlé PestiMix D	Nestlé PestiMix D
811	1-Naphthylacetamide	Nestlé PestiMix D	Nestlé PestiMix D
812	4-Hydroxychlorothalonil	Nestlé PestiMix A	Nestlé PestiMix A
813	Acetamiprid, N-desmethyl-	Nestlé PestiMix A	Nestlé PestiMix A
814	Acetochlor	Nestlé PestiMix D	Nestlé PestiMix D
815	Acibenzolar Acid	Nestlé PestiMix D	Nestlé PestiMix D
816	Acifluorfen	Nestlé PestiMix A	Nestlé PestiMix A
818	Afidopyropen	Nestlé PestiMix A	Nestlé PestiMix A
820	Amisulbrom	Nestlé PestiMix A	Nestlé PestiMix A
822	Aramite	Nestlé PestiMix D	Nestlé PestiMix D
823	Atrazine, 2-Hydroxy-	Nestlé PestiMix D	Nestlé PestiMix D
824	Benazolin-Ethyl ester	Nestlé PestiMix A	Nestlé PestiMix A
826	Bentazone, 6-Hydroxy	Nestlé PestiMix A	Nestlé PestiMix A
827	Bentazone, 8-Hydroxy	Nestlé PestiMix A	Nestlé PestiMix A
828	Benthiavalicarb (free acid)	Nestlé PestiMix A	Nestlé PestiMix A
829	Benzethonium-Chloride	Nestlé PestiMix A	Nestlé PestiMix A
830	Benzobicyclon	Nestlé PestiMix A	Nestlé PestiMix A
831	Benzofenap	Nestlé PestiMix D	Nestlé PestiMix D
832	Benzovindiflupyr	Nestlé PestiMix D	Nestlé PestiMix D
833	Benzyladenine, 6-	Nestlé PestiMix A	Nestlé PestiMix A
834	Bifenazate-Diazene	Nestlé PestiMix D	Nestlé PestiMix D
835	Bifenox	Nestlé PestiMix D	Nestlé PestiMix D
836	Bispyribac-sodium	Nestlé PestiMix D	Nestlé PestiMix D
837	Bixlozone	Nestlé PestiMix A	Nestlé PestiMix A
838	Boscalid-5-hydroxy M 510F01	Nestlé PestiMix A	Nestlé PestiMix A
840	Bromfenvinfos-methyl	Nestlé PestiMix A	Nestlé PestiMix A
841	Bromobutide	Nestlé PestiMix D	Nestlé PestiMix D
843	Butamifos	Nestlé PestiMix A	Nestlé PestiMix A
844	Carbanolate	Nestlé PestiMix D	Nestlé PestiMix D
846	Carbophenothion-sulfoxide	Nestlé PestiMix B	Nestlé PestiMix B
848	Chloridazon, Desphenyl-	Nestlé PestiMix D	Nestlé PestiMix D
849	Chloridazon, Methyl-Desphenyl-	Nestlé PestiMix D	Nestlé PestiMix D
851	Chlorpropham metabolite 4-hydroxychlorpropham-O-sulphonic acid (4-HAS)	Nestlé PestiMix B	Nestlé PestiMix B
852	Chlorthiophos-sulfone	Nestlé PestiMix D	Nestlé PestiMix D
853	Cinidon (free acid)	Nestlé PestiMix D	Nestlé PestiMix D
854	Clethodim-Sulfoxide	Nestlé PestiMix D	Nestlé PestiMix D
855	Coumafuryl	Nestlé PestiMix D	Nestlé PestiMix D
856	Coumatetralyl	Nestlé PestiMix B	Nestlé PestiMix B
857	Coumoxystrobin	Nestlé PestiMix B	Nestlé PestiMix B
858	Cyclaniliprole	Nestlé PestiMix B	Nestlé PestiMix B
859	Cycloxaprid	Nestlé PestiMix B	Nestlé PestiMix B
860	Cycloxydim-sulfone-glutaric acid	Nestlé PestiMix B	Nestlé PestiMix B
861	Cyenopyrafen	Nestlé PestiMix D	Nestlé PestiMix D
862	Cyflumetofen	Nestlé PestiMix B	Nestlé PestiMix B
864	Di-Allate	Nestlé PestiMix D	Nestlé PestiMix D
866	Difenacoum	Nestlé PestiMix D	Nestlé PestiMix D
867	Diflufenzopyr	Nestlé PestiMix B	Nestlé PestiMix B
868	Dikegulac sodium	Nestlé PestiMix D	Nestlé PestiMix D
869	Dinoterb	Nestlé PestiMix D	Nestlé PestiMix D
871	DNOC	Nestlé PestiMix D	Nestlé PestiMix D
872	Dufulin	Nestlé PestiMix B	Nestlé PestiMix B
874	Ethiolate	Nestlé PestiMix B	Nestlé PestiMix B
875	Ethofumesate-2-hydroxy	Nestlé PestiMix B	Nestlé PestiMix B
877	Fenaminstrobin	Nestlé PestiMix B	Nestlé PestiMix B
878	Fenbutatin Oxide	Nestlé PestiMix B	Nestlé PestiMix B
879	Fenoxasulfone	Nestlé PestiMix B	Nestlé PestiMix B
880	Fenpicoxamid	Nestlé PestiMix D	Nestlé PestiMix D
881	Fenpyrazamine	Nestlé PestiMix D	Nestlé PestiMix D
883	Flamprop (free acid)	Nestlé PestiMix B	Nestlé PestiMix B
884	Flonicamid Metabolite - TFNA - 4-Trifluoromethylnicotinic Acid (TFNA)	Nestlé PestiMix D	Nestlé PestiMix D
885	Flonicamid Metabolite - TFNA-Am 4-(Trifluoromethyl)-3-Pyridinecarboxamide	Nestlé PestiMix B	Nestlé PestiMix B
886	Flonicamid Metabolite - TFNG - 4-(Trifluoromethyl)Nicotinoyl Glycine (TFNG)	Nestlé PestiMix D	Nestlé PestiMix D
887	Florpyrauxifen	Nestlé PestiMix B	Nestlé PestiMix B
888	Florpyrauxifen-benzyl	Nestlé PestiMix D	Nestlé PestiMix D
890	Flufenpyr-Ethyl	Nestlé PestiMix B	Nestlé PestiMix B
892	Flufiprole	Nestlé PestiMix B	Nestlé PestiMix B
893	Flumequine	Nestlé PestiMix B	Nestlé PestiMix B
894	Fluopyram-benzamide (M25)	Nestlé PestiMix B	Nestlé PestiMix B
895	Flupyrimin	Nestlé PestiMix B	Nestlé PestiMix B
896	Flurenol	Nestlé PestiMix B	Nestlé PestiMix B
898	Fluroxypyr-2-OH	Nestlé PestiMix B	Nestlé PestiMix B
899	Flutianil	Nestlé PestiMix D	Nestlé PestiMix D
900	Fluxametamide	Nestlé PestiMix B	Nestlé PestiMix B
901	Fluxapyroxad	Nestlé PestiMix D	Nestlé PestiMix D
902	Formothion	Nestlé PestiMix D	Nestlé PestiMix D
903	Furametpyr	Nestlé PestiMix B	Nestlé PestiMix B
904	Furan tebufenozide = Fufenozide	Nestlé PestiMix B	Nestlé PestiMix B
905	Gibberellic acid	Nestlé PestiMix B	Nestlé PestiMix B
906	Griseofulvin	Nestlé PestiMix B	Nestlé PestiMix B
907	Halauxifen	Nestlé PestiMix B	Nestlé PestiMix B
908	Halauxifen-methyl	Nestlé PestiMix D	Nestlé PestiMix D
909	Imazamethabenz (free acid)	Nestlé PestiMix D	Nestlé PestiMix D
910	Imazapyr	Nestlé PestiMix D	Nestlé PestiMix D
911	Inpyrfluxam	Nestlé PestiMix B	Nestlé PestiMix B
912	Ipfencarbazone	Nestlé PestiMix B	Nestlé PestiMix B
913	Isofetamid	Nestlé PestiMix D	Nestlé PestiMix D
914	Isoflucypram	Nestlé PestiMix B	Nestlé PestiMix B
915	Isopyrazam	Nestlé PestiMix D	Nestlé PestiMix D
916	Isotianil	Nestlé PestiMix B	Nestlé PestiMix B
917	Lancotrione-sodium	Nestlé PestiMix B	Nestlé PestiMix B
919	Mandestrobin	Nestlé PestiMix D	Nestlé PestiMix D
920	Matrine	Nestlé PestiMix B	Nestlé PestiMix B
922	Mefentrifluconazole	Nestlé PestiMix D	Nestlé PestiMix D
923	Mepanipyrim, Hydroxypropyl-	Nestlé PestiMix D	Nestlé PestiMix D
925	Meptyldinocap-phenol (2,4 DNOP )	Nestlé PestiMix D	Nestlé PestiMix D
926	Metamitron-desamino	Nestlé PestiMix D	Nestlé PestiMix D
927	Metazosulfuron	Nestlé PestiMix B	Nestlé PestiMix B
928	Methomyl-Sulfone	Nestlé PestiMix B	Nestlé PestiMix B
930	Metyltetraprole	Nestlé PestiMix B	Nestlé PestiMix B
931	Milbemycin A3	Nestlé PestiMix D	Nestlé PestiMix D
932	Milbemycin A4	Nestlé PestiMix D	Nestlé PestiMix D
933	Momfluorothrin	Nestlé PestiMix B	Nestlé PestiMix B
934	Monalide	Nestlé PestiMix B	Nestlé PestiMix B
936	Noviflumuron	Nestlé PestiMix C	Nestlé PestiMix C
937	Orthosulfamuron	Nestlé PestiMix C	Nestlé PestiMix C
938	Oxathiapiprolin	Nestlé PestiMix D	Nestlé PestiMix D
939	Penflufen	Nestlé PestiMix C	Nestlé PestiMix C
940	Pentoxazone	Nestlé PestiMix C	Nestlé PestiMix C
941	Picarbutrazox	Nestlé PestiMix C	Nestlé PestiMix C
942	Picaridin	Nestlé PestiMix C	Nestlé PestiMix C
943	Picloram	Nestlé PestiMix D	Nestlé PestiMix D
944	Pinoxaden	Nestlé PestiMix C	Nestlé PestiMix C
945	Prochloraz Metabolite BTS 40348	Nestlé PestiMix C	Nestlé PestiMix C
946	Prochloraz Metabolite BTS 44595 (Prochloraz-Desimidazole-Amino)	Nestlé PestiMix D	Nestlé PestiMix D
947	Prochloraz Metabolite BTS 9608 (2,4,6-Trichlorophenoxyacetic Acid)	Nestlé PestiMix C	Nestlé PestiMix C
948	Prodiamine	Nestlé PestiMix C	Nestlé PestiMix C
949	Prohexadione (calcium)	Nestlé PestiMix C	Nestlé PestiMix C
950	Propoxycarbazone-2-Hydroxypropoxy	Nestlé PestiMix C	Nestlé PestiMix C
951	Propyrisulfuron	Nestlé PestiMix C	Nestlé PestiMix C
952	Pydiflumetofen	Nestlé PestiMix C	Nestlé PestiMix C
953	Pyflubumide	Nestlé PestiMix C	Nestlé PestiMix C
954	Pyraflufen (free acid)	Nestlé PestiMix C	Nestlé PestiMix C
955	Pyraoxystrobin	Nestlé PestiMix C	Nestlé PestiMix C
956	Pyrasulfutole	Nestlé PestiMix D	Nestlé PestiMix D
957	Pyribenzoxim	Nestlé PestiMix D	Nestlé PestiMix D
958	Pyrifluquinazon	Nestlé PestiMix D	Nestlé PestiMix D
959	Pyriftalid	Nestlé PestiMix D	Nestlé PestiMix D
960	Pyrimidifen	Nestlé PestiMix D	Nestlé PestiMix D
961	Pyriminobac-methyl	Nestlé PestiMix D	Nestlé PestiMix D
962	Pyrimisulfan	Nestlé PestiMix C	Nestlé PestiMix C
963	Pyriofenone	Nestlé PestiMix C	Nestlé PestiMix C
964	Pyrisoxazole	Nestlé PestiMix C	Nestlé PestiMix C
965	Pyroxasulfone	Nestlé PestiMix D	Nestlé PestiMix D
966	Quizalofop-p-Tefuryl	Nestlé PestiMix C	Nestlé PestiMix C
967	Rabenzazole	Nestlé PestiMix C	Nestlé PestiMix C
968	Sedaxane	Nestlé PestiMix C	Nestlé PestiMix C
969	Simazine, 2-Hydroxy-	Nestlé PestiMix D	Nestlé PestiMix D
970	Sintofen	Nestlé PestiMix C	Nestlé PestiMix C
971	Sulcofuron-sodium	Nestlé PestiMix C	Nestlé PestiMix C
973	TCMTB (2-(Thiocyanomethylthio)Benzothiazole)	Nestlé PestiMix D	Nestlé PestiMix D
974	TCP (3,5,6-trichloro-2-pyridinol) (Chlorpyriphos metabolite)	Nestlé PestiMix C	Nestlé PestiMix C
975	Tebufloquin	Nestlé PestiMix C	Nestlé PestiMix C
977	Tefuryltrione	Nestlé PestiMix C	Nestlé PestiMix C
978	Terbacil	Nestlé PestiMix D	Nestlé PestiMix D
979	Terbufos-Oxon-Sulfone	Nestlé PestiMix C	Nestlé PestiMix C
980	Tetraniliprole	Nestlé PestiMix C	Nestlé PestiMix C
981	Tiafenacil	Nestlé PestiMix D	Nestlé PestiMix D
982	Tioxazafen	Nestlé PestiMix C	Nestlé PestiMix C
983	Tolprocarb	Nestlé PestiMix C	Nestlé PestiMix C
984	Tolpyralate	Nestlé PestiMix C	Nestlé PestiMix C
985	Triafamone	Nestlé PestiMix C	Nestlé PestiMix C
986	Triamiphos	Nestlé PestiMix D	Nestlé PestiMix D
987	Triclopyricarb	Nestlé PestiMix C	Nestlé PestiMix C
988	Triflumezopyrim	Nestlé PestiMix C	Nestlé PestiMix C
989	Trinexapac	Nestlé PestiMix C	Nestlé PestiMix C
990	Trinexapac-Methyl	Nestlé PestiMix C	Nestlé PestiMix C
992	Valifenalate	Nestlé PestiMix C	Nestlé PestiMix C
993	Vamidothion-Sulfone	Nestlé PestiMix D	Nestlé PestiMix D
994	Warfarin	Nestlé PestiMix D	Nestlé PestiMix D
995	Xylylcarb = MPMC	Nestlé PestiMix C	Nestlé PestiMix C
996	Oxymatrine	Nestlé PestiMix C	Nestlé PestiMix C
997	Pyrethrum extract	Pesti Mix 4	Pesti Mix 4
999	Chlorothalonil Metabolite SYN507900	Nestlé PestiMix C	Nestlé PestiMix C
1000	Chlorothalonil Metabolite R417888	Nestlé PestiMix C	Nestlé PestiMix C
1003	Chlorothalonil Metabolite SYN548580	Nestlé PestiMix C	Nestlé PestiMix C
1004	Chlorothalonil Metabolite R950097	Nestlé PestiMix C	Nestlé PestiMix C
1006	Hexachlorophene	Nestlé PestiMix C	Nestlé PestiMix C
1008	6-chloronicotinic acid	Nestlé PestiMix C	Nestlé PestiMix C
1011	Enoxastrobin	Nestlé PestiMix C	Nestlé PestiMix C
1012	Imazalil FK411 (Econazole related compound)	Nestlé PestiMix C	Nestlé PestiMix C
1013	Indolybutyric acid	Nestlé PestiMix D	Nestlé PestiMix D
1015	Isoxaflutole diketonitrile (metabolite RPA 202248)	Nestlé PestiMix C	Nestlé PestiMix C
1016	Prochloraz-desimidazole-formylamino (metabolite BTS 44596)	Nestlé PestiMix D	Nestlé PestiMix D
1017	Propamocarb-N-Desmethyl (hydrochloride)	Nestlé PestiMix C	Nestlé PestiMix C
1018	Saflufenacil-N,N-desmethyl (M800H11)	Nestlé PestiMix C	Nestlé PestiMix C
1019	Saflufenacil-N-desmethyl-urea (M800H35)	Nestlé PestiMix C	Nestlé PestiMix C
1020	Triflumizole Amino FM-6-1	Nestlé PestiMix C	Nestlé PestiMix C
1023	Imidacloprid urea	Nestlé PestiMix D	Nestlé PestiMix D
1024	Imidacloprid, 5-hydroxy	Nestlé PestiMix D	Nestlé PestiMix D
1025	Imidacloprid, Desnitro hydrochlorid	Nestlé PestiMix C	Nestlé PestiMix C
1026	Imidacloprid-CHMP or (6-chloropyridin-3-yl)methanol	Nestlé PestiMix C	Nestlé PestiMix C
1100	Carfentrazone	Nestlé PestiMix D	Nestlé PestiMix D
1101	MCPA-butotyl	Nestlé PestiMix D	Nestlé PestiMix D
1102	Dichlorprop-butoxyethyl ester	Nestlé PestiMix C	Nestlé PestiMix C
1103	Methothrin	Pesti Mix 2	Nestlé PestiMix C
1105	Flufenacet ESA	Nestlé PestiMix C	Nestlé PestiMix C
1106	4-Bromophenylurea	Nestlé PestiMix C	Nestlé PestiMix C
1107	Iodosulfuron	Nestlé PestiMix D	Nestlé PestiMix D
1108	Chlorpyrifos-methyl-desmethyl	Nestlé PestiMix C	Nestlé PestiMix C
1109	Flocoumafen	Nestlé PestiMix C	Nestlé PestiMix C
1111	Triflusulfuron-methyl metabolite IN-M7222	Nestlé PestiMix D	Nestlé PestiMix D
1113	Tritosulfuron-free amine (Metabolite AMTT)	Nestlé PestiMix C	Nestlé PestiMix C
1114	Imidaclothiz	Nestlé PestiMix C	Nestlé PestiMix C
1115	Pencycuron-PB-amine	Nestlé PestiMix C	Nestlé PestiMix C
1116	Thifensulfuron	Nestlé PestiMix C	Nestlé PestiMix C
1117	2-diethylaminoethyl hexanoate	Nestlé PestiMix D	Nestlé PestiMix D
1118	Carboxin sulfoxide	Nestlé PestiMix C	Nestlé PestiMix C
1119	Bicyclopyrone metabolite CSCD686480	Nestlé PestiMix C	Nestlé PestiMix C
1120	Demeton-S Sulfoxide	Nestlé PestiMix C	Nestlé PestiMix C
1121	Cloquintocet	Nestlé PestiMix C	Nestlé PestiMix C
1124	Amidithion	Nestlé PestiMix C	Nestlé PestiMix C
1125	Flufenacet oxalate (OXA)	Nestlé PestiMix D	Nestlé PestiMix D
1126	Morphothion	Nestlé PestiMix C	Nestlé PestiMix C
1127	Fosthietan	Nestlé PestiMix C	Nestlé PestiMix C
1128	Flufenacet-thioglycolate sulfoxide	Nestlé PestiMix C	Nestlé PestiMix C
1130	Quassin	Nestlé PestiMix C	Nestlé PestiMix C
1131	Bicyclopyrone metabolite 1 (SYN503780)	Nestlé PestiMix D	Nestlé PestiMix D
1132	Albendazole	Nestlé PestiMix D	Nestlé PestiMix D
1135	Mefenpyr	Nestlé PestiMix C	Nestlé PestiMix C
1136	Azobenzene	Nestlé PestiMix C	Nestlé PestiMix C
1137	Clethodim-sulfone	Nestlé PestiMix C	Nestlé PestiMix C
1138	Isoxadifen	Nestlé PestiMix C	Nestlé PestiMix C
1139	Bicyclopyrone	Nestlé PestiMix D	Nestlé PestiMix D
1140	Flucetosulfuron	Nestlé PestiMix C	Nestlé PestiMix C
1141	Drazoxolon	Nestlé PestiMix C	Nestlé PestiMix C
1142	Coumachlor	Nestlé PestiMix C	Nestlé PestiMix C
1143	Naproanilide	Nestlé PestiMix D	Nestlé PestiMix D
1144	Triapenthenol	Nestlé PestiMix C	Nestlé PestiMix C
1147	Triclopyr-butotyl	Nestlé PestiMix C	Nestlé PestiMix C
1149	Phenkapton	Nestlé PestiMix D	Nestlé PestiMix D
1150	Karanjin	Nestlé PestiMix D	Nestlé PestiMix D
1152	Dicyclanil	Nestlé PestiMix C	Nestlé PestiMix C
1158	Ethofumesate metabolite NC 20645	Nestlé PestiMix C	Nestlé PestiMix C
1159	Chlorbenside sulfone	Nestlé PestiMix C	Nestlé PestiMix C
1161	Dichlorprop-2-ethylhexyl ester	Nestlé PestiMix C	Nestlé PestiMix C
1163	Tepraloxydim-3-hydroxy-glutaric acid	Nestlé PestiMix D	Nestlé PestiMix D
1164	Tepraloxydim-glutaric acid	Nestlé PestiMix C	Nestlé PestiMix C
1165	Iprodione Metabolite M1	Nestlé PestiMix C	Nestlé PestiMix C
1166	2,5-Dichlorobenzoic acid	Nestlé PestiMix C	Nestlé PestiMix C
1167	Dichlorophen	Nestlé PestiMix C	Nestlé PestiMix C
1168	Triclosan	Nestlé PestiMix C	Nestlé PestiMix C
1178	Chlorflurenol-methyl	Nestlé PestiMix C	Nestlé PestiMix C
1180	Pyrimitate	Nestlé PestiMix D	Nestlé PestiMix D
2100	Altenuene	MultiMycotoxins	MultiMycotoxins
2101	Alternariol	MultiMycotoxins	MultiMycotoxins
2102	Alternariol monomethylether	MultiMycotoxins	MultiMycotoxins
2103	Tentoxin	MultiMycotoxins	MultiMycotoxins
2105	Aristolochic acid I	Isoquinoline alkaloids & Aristolochic acid	Isoquinoline alkaloids & Aristolochic acid
2106	Aristolochic acid II	Isoquinoline alkaloids & Aristolochic acid	Isoquinoline alkaloids & Aristolochic acid
2107	Ergocornine	Ergot alkaloids	Ergot alkaloids
2108	Ergocorninine	Ergot alkaloids	Ergot alkaloids
2109	Ergocristine	Ergot alkaloids	Ergot alkaloids
2110	Ergocristinine	Ergot alkaloids	Ergot alkaloids
2111	Ergocryptine	Ergot alkaloids	Ergot alkaloids
2112	Ergocryptinine	Ergot alkaloids	Ergot alkaloids
2113	Ergometrine	Ergot alkaloids	Ergot alkaloids
2114	Ergometrinine	Ergot alkaloids	Ergot alkaloids
2115	Ergosine	Ergot alkaloids	Ergot alkaloids
2116	Ergosinine	Ergot alkaloids	Ergot alkaloids
2117	Ergotamine	Ergot alkaloids	Ergot alkaloids
2118	Ergotaminine	Ergot alkaloids	Ergot alkaloids
2123	Berberine chloride dihydrate	Isoquinoline alkaloids & Aristolochic acid	Isoquinoline alkaloids & Aristolochic acid
2124	Sanguinarine chloride	Isoquinoline alkaloids & Aristolochic acid	Isoquinoline alkaloids & Aristolochic acid
2125	15-acetyldeoxynivalenol	MultiMycotoxins	MultiMycotoxins
2126	3-acetyldeoxynivalenol	MultiMycotoxins	MultiMycotoxins
2128	Aflatoxin B1	MultiMycotoxins	MultiMycotoxins
2129	Aflatoxin B2	MultiMycotoxins	MultiMycotoxins
2130	Aflatoxin G1	MultiMycotoxins	MultiMycotoxins
2131	Aflatoxin G2	MultiMycotoxins	MultiMycotoxins
2132	α-Zearalanol	MultiMycotoxins	MultiMycotoxins
2133	α-Zearalenol	MultiMycotoxins	MultiMycotoxins
2134	Beauvericin	MultiMycotoxins	MultiMycotoxins
2135	β-Zearalanol	MultiMycotoxins	MultiMycotoxins
2136	β-Zearalenol	MultiMycotoxins	MultiMycotoxins
2137	Citrinin	MultiMycotoxins	MultiMycotoxins
2139	Deoxynivalenol	MultiMycotoxins	MultiMycotoxins
2140	Deoxynivalenol-3-Glucoside	MultiMycotoxins	MultiMycotoxins
2141	Diacetoxyscirpenol	MultiMycotoxins	MultiMycotoxins
2142	Enniatin A	MultiMycotoxins	MultiMycotoxins
2143	Enniatin A1	MultiMycotoxins	MultiMycotoxins
2144	Enniatin B	MultiMycotoxins	MultiMycotoxins
2145	Enniatin B1	MultiMycotoxins	MultiMycotoxins
2146	Fumonisin B1	MultiMycotoxins	MultiMycotoxins
2147	Fumonisin B2	MultiMycotoxins	MultiMycotoxins
2148	Fumonisin B3	MultiMycotoxins	MultiMycotoxins
2149	Fusarenon X	MultiMycotoxins	MultiMycotoxins
2150	HT-2 Toxin	MultiMycotoxins	MultiMycotoxins
2152	Mycophenolic acid	MultiMycotoxins	MultiMycotoxins
2153	Neosolaniol	MultiMycotoxins	MultiMycotoxins
2154	Nivalenol	MultiMycotoxins	MultiMycotoxins
2155	Ochratoxin A	MultiMycotoxins	MultiMycotoxins
2156	Patulin	MultiMycotoxins	MultiMycotoxins
2157	Phomopsin A	MultiMycotoxins	MultiMycotoxins
2158	Roquefortine C	MultiMycotoxins	MultiMycotoxins
2159	Sterigmatocystin	MultiMycotoxins	MultiMycotoxins
2160	T-2 Toxin	MultiMycotoxins	MultiMycotoxins
2161	Zearalanone	MultiMycotoxins	MultiMycotoxins
2162	Zearalenone	MultiMycotoxins	MultiMycotoxins
2163	Acetylintermedine	Pyrrolizidine alkaloids	Pyrrolizidine alkaloids
2164	Acetylintermedine-N-oxide	Pyrrolizidine alkaloids	Pyrrolizidine alkaloids
2165	Acetyllycopsamine	Pyrrolizidine alkaloids	Pyrrolizidine alkaloids
2166	Acetyllycopsamine-N-oxide	Pyrrolizidine alkaloids	Pyrrolizidine alkaloids
2167	Echimidine	Pyrrolizidine alkaloids	Pyrrolizidine alkaloids
2168	Echimidine-N-oxide	Pyrrolizidine alkaloids	Pyrrolizidine alkaloids
2169	Echinatine	Pyrrolizidine alkaloids	Pyrrolizidine alkaloids
2170	Echinatine-N-oxide	Pyrrolizidine alkaloids	Pyrrolizidine alkaloids
2171	Erucifoline	Pyrrolizidine alkaloids	Pyrrolizidine alkaloids
2172	Erucifoline-N-oxide	Pyrrolizidine alkaloids	Pyrrolizidine alkaloids
2173	Europine	Pyrrolizidine alkaloids	Pyrrolizidine alkaloids
2174	Europine-N-oxide	Pyrrolizidine alkaloids	Pyrrolizidine alkaloids
2175	Heliosupine	Pyrrolizidine alkaloids	Pyrrolizidine alkaloids
2176	Heliosupine-N-oxide	Pyrrolizidine alkaloids	Pyrrolizidine alkaloids
2177	Heliotrine	Pyrrolizidine alkaloids	Pyrrolizidine alkaloids
2178	Heliotrine-N-oxide	Pyrrolizidine alkaloids	Pyrrolizidine alkaloids
2179	Indicine	Pyrrolizidine alkaloids	Pyrrolizidine alkaloids
2180	Indicine-N-oxide	Pyrrolizidine alkaloids	Pyrrolizidine alkaloids
2181	Integerrimine	Pyrrolizidine alkaloids	Pyrrolizidine alkaloids
2182	Integerrimine-N-oxide	Pyrrolizidine alkaloids	Pyrrolizidine alkaloids
2183	Intermedine	Pyrrolizidine alkaloids	Pyrrolizidine alkaloids
2184	Intermedine-N-oxide	Pyrrolizidine alkaloids	Pyrrolizidine alkaloids
2185	Jacobine	Pyrrolizidine alkaloids	Pyrrolizidine alkaloids
2186	Jacobine-N-oxide	Pyrrolizidine alkaloids	Pyrrolizidine alkaloids
2187	Jacoline	Pyrrolizidine alkaloids	Pyrrolizidine alkaloids
2188	Jacoline-N-oxide	Pyrrolizidine alkaloids	Pyrrolizidine alkaloids
2189	Jaconine	Pyrrolizidine alkaloids	Pyrrolizidine alkaloids
2190	Lasiocarpine	Pyrrolizidine alkaloids	Pyrrolizidine alkaloids
2191	Lasiocarpine-N-oxide	Pyrrolizidine alkaloids	Pyrrolizidine alkaloids
2192	Lycopsamine	Pyrrolizidine alkaloids	Pyrrolizidine alkaloids
2193	Lycopsamine-N-oxide	Pyrrolizidine alkaloids	Pyrrolizidine alkaloids
2194	Merenskine	Pyrrolizidine alkaloids	Pyrrolizidine alkaloids
2195	Merenskine-N-oxide	Pyrrolizidine alkaloids	Pyrrolizidine alkaloids
2196	Merepoxine	Pyrrolizidine alkaloids	Pyrrolizidine alkaloids
2197	Merepoxine-N-oxide	Pyrrolizidine alkaloids	Pyrrolizidine alkaloids
2198	Monocrotaline	Pyrrolizidine alkaloids	Pyrrolizidine alkaloids
2199	Monocrotaline-N-oxide	Pyrrolizidine alkaloids	Pyrrolizidine alkaloids
2200	Retrorsine	Pyrrolizidine alkaloids	Pyrrolizidine alkaloids
2201	Retrorsine-N-oxide	Pyrrolizidine alkaloids	Pyrrolizidine alkaloids
2202	Riddelliine	Pyrrolizidine alkaloids	Pyrrolizidine alkaloids
2203	Riddelliine-N-oxide	Pyrrolizidine alkaloids	Pyrrolizidine alkaloids
2204	Rinderine	Pyrrolizidine alkaloids	Pyrrolizidine alkaloids
2205	Rinderine-N-oxide	Pyrrolizidine alkaloids	Pyrrolizidine alkaloids
2206	Sceleratine	Pyrrolizidine alkaloids	Pyrrolizidine alkaloids
2207	Sceleratine-N-oxide	Pyrrolizidine alkaloids	Pyrrolizidine alkaloids
2208	Senecionine	Pyrrolizidine alkaloids	Pyrrolizidine alkaloids
2209	Senecionine-N-oxide	Pyrrolizidine alkaloids	Pyrrolizidine alkaloids
2210	Seneciphylline	Pyrrolizidine alkaloids	Pyrrolizidine alkaloids
2211	Seneciphylline-N-oxide	Pyrrolizidine alkaloids	Pyrrolizidine alkaloids
2212	Senecivernine	Pyrrolizidine alkaloids	Pyrrolizidine alkaloids
2213	Senecivernine-N-oxide	Pyrrolizidine alkaloids	Pyrrolizidine alkaloids
2214	Senkirkin	Pyrrolizidine alkaloids	Pyrrolizidine alkaloids
2215	Spartioidin	Pyrrolizidine alkaloids	Pyrrolizidine alkaloids
2216	Trichodesmine	Pyrrolizidine alkaloids	Pyrrolizidine alkaloids
2217	Usaramine	Pyrrolizidine alkaloids	Pyrrolizidine alkaloids
2218	Usaramine-N-oxide	Pyrrolizidine alkaloids	Pyrrolizidine alkaloids
2220	α-hydroxymethyl atropine	Tropane alkaloids	Tropane alkaloids
2221	Anisodamine	Tropane alkaloids	Tropane alkaloids
2222	Anisodine Hydrobromide (HBr)	Tropane alkaloids	Tropane alkaloids
2223	Apoatropine Hydrochloride (HCl)	Tropane alkaloids	Tropane alkaloids
2224	Aposcopolamine	Tropane alkaloids	Tropane alkaloids
2225	Atropine	Tropane alkaloids	Tropane alkaloids
2226	Atropine-N-oxide Hydrochloride (HCl)	Tropane alkaloids	Tropane alkaloids
2227	Convolamine	Tropane alkaloids	Tropane alkaloids
2228	Convolidine	Tropane alkaloids	Tropane alkaloids
2229	Convolvine	Tropane alkaloids	Tropane alkaloids
2230	Phyllalbine	Tropane alkaloids	Tropane alkaloids
2231	Homatropine Hydrobromide (HBr)	Tropane alkaloids	Tropane alkaloids
2232	Littorine Hydrochloride (HCl)	Tropane alkaloids	Tropane alkaloids
2233	Noratropine	Tropane alkaloids	Tropane alkaloids
2234	Norscopolamine	Tropane alkaloids	Tropane alkaloids
2236	O-acetylscopolamine	Tropane alkaloids	Tropane alkaloids
2237	Phenylacetoxytropane	Tropane alkaloids	Tropane alkaloids
2240	Scopolamine Hydrobromide (HBr)	Tropane alkaloids	Tropane alkaloids
2241	Scopolamine N-oxide	Tropane alkaloids	Tropane alkaloids
2242	Penitrem A	MultiMycotoxins	MultiMycotoxins

## Sheet: Compounds removed from LGC pest
Compounds Present in the PestiMix from LGC but not included in our method
Index	Class	Name	Mix	Reason
592	Pesticides	Erythromycin	Pesti Mix 3	Antibotics, not good performance, Covered in Veterinary drugs method
496	Pesticides	2-ethylhexyl diphenyl phosphate	Pesti Mix 2	Environmental contaminants
772	Pesticides	TDCPP	Pesti Mix 4	Environmental contaminants
483	Pesticides	Triphenylphosphorothioate	Pesti Mix 2	Environmental contaminants
800	Pesticides	Tris(2-chloroethyl) phosphate	Pesti Mix 3	Environmental contaminants
493	Pesticides	1,3-diphenylurea	Pesti Mix 4	High in BR
760	Pesticides	S-hydroprene	Pesti Mix 4	Highly apolar, huge ME, almost no peaks
788	Pesticides	Topramezone	Pesti Mix 3	Issue with LC acidic gradient
131	Pesticides	Dibrom (Naled)	Pesti Mix 3	Lack of sensitivity
214	Pesticides	Fentin acetate	Pesti Mix 3	Lack of sensitivity
460	Pesticides	Thiofanox	Pesti Mix 1	Lack of sensitivity
500	Pesticides	Aclonifen	Pesti Mix 2	Lack of sensitivity (GC ammenable)
513	Pesticides	Azadirachtin	Pesti Mix 4	Lack of sensitivity (GC ammenable)
516	Pesticides	Benfluralin (Benefin)	Pesti Mix 3	Lack of sensitivity (GC ammenable)
530	Pesticides	Chlorfenapyr	Pesti Mix 3	Lack of sensitivity (GC ammenable)
532	Pesticides	Chlormephos	Pesti Mix 5	Lack of sensitivity (GC ammenable)
548	Pesticides	Cyanophos	Pesti Mix 2	Lack of sensitivity (GC ammenable)
569	Pesticides	Dichlofenthion	Pesti Mix 2	Lack of sensitivity (GC ammenable)
189	Pesticides	Fenazaflor	Pesti Mix 5	Lack of sensitivity (GC ammenable)
607	Pesticides	Fenclorim	Pesti Mix 4	Lack of sensitivity (GC ammenable)
608	Pesticides	Fenitrothion	Pesti Mix 1	Lack of sensitivity (GC ammenable)
624	Pesticides	Fluchloralin	Pesti Mix 3	Lack of sensitivity (GC ammenable)
655	Pesticides	Iodofenphos	Pesti Mix 3	Lack of sensitivity (GC ammenable)
657	Pesticides	Iprodione	Pesti Mix 1	Lack of sensitivity (GC ammenable)
671	Pesticides	Leptophos	Pesti Mix 3	Lack of sensitivity (GC ammenable)
692	Pesticides	Nitrapyrin (2-chloro-6-(trichloromethyl)pyridine	Pesti Mix 4	Lack of sensitivity (GC ammenable)
702	Pesticides	Oxyfluorfen	Pesti Mix 4	Lack of sensitivity (GC ammenable)
703	Pesticides	Parathion ethyl	Pesti Mix 3	Lack of sensitivity (GC ammenable)
680	Pesticides	Parathion methyl	Pesti Mix 3	Lack of sensitivity (GC ammenable)
723	Pesticides	Procymidone	Pesti Mix 3	Lack of sensitivity (GC ammenable)
797	Pesticides	Trifluralin	Pesti Mix 3	Lack of sensitivity (GC ammenable)
585	Pesticides	Disosultap (Thiosultap sodium)	Pesti Mix 4	Lack of sensitivity, polar, not retained, not extracted
160	Pesticides	Dithianon	Pesti Mix 5	Lost during sample preparation
394	Pesticides	Prothiophos	Pesti Mix 1	Lost during sample preparation
563	Pesticides	Dazomet	Pesti Mix 3	Lost during sample preparation (GC ammenable)
180	Pesticides	Ethoxyquin	Pesti Mix 3	Lost during sample preparation (GC ammenable)
523	Pesticides	Bromophos methyl	Pesti Mix 3	Not ESI ammenable (GC ammenable)
628	Pesticides	Flumetralin	Pesti Mix 3	Not ESI ammenable (GC ammenable)
633	Pesticides	Fluorodifen	Pesti Mix 4	Not ESI ammenable (GC ammenable)
708	Pesticides	Pentachlorocyanobenzene	Pesti Mix 4	Not ESI ammenable (GC ammenable)
794	Pesticides	Tridiphane	Pesti Mix 4	Not ESI ammenable (GC ammenable)
497	Pesticides	Octhilinone (2-n-Octyl-4-isothiazolin-3-one)	Pesti Mix 3	Peaks everywhere
597	Pesticides	Ethephone	Pesti Mix 3	Polar -> dedicated method
686	Pesticides	Morpholine	Pesti Mix 3	Polar -> dedicated method
687	Pesticides	N ,N'-Ethylenethiourea	Pesti Mix 3	Polar -> dedicated method
693	Pesticides	Nitroguanidine	Pesti Mix 3	Polar -> dedicated method
492	Pesticides	1,2-benzisothiazol-3(2H)-one	Pesti Mix 4	Present everywhere in BR (QuEChERs salt)
661	Pesticides	Isomethiozin	Pesti Mix 4	Unstable -> degradation product
467	Pesticides	Tolylfluanid	Pesti Mix 3	Unstable -> degradation product (Rapidly hydrolysed into dimethylamino sulfotoluidide (DMST))
49	Pesticides	Benomyl	Pesti Mix 3	Unstable -> degradation product in carbendazime in water
