# Supplementary material for: Enhanced Surveillance of >1100 Pesticides and Natural Toxins in Food: Harnessing the Capabilities of LC-HRMS for Reliable Identification and Quantification
Source: Foods. 2024 Sep 25;13(19):3040. doi: 10.3390/foods13193040 (PMC11476049; doi:10.3390/foods13193040)
Supplement: Supplementary file 1 [file foods-13-03040-s001.zip › Supplementary Data_S3_CDB.xlsx]

## Sheet: CDB_OE480_Jan24
TraceFinder Compound Database Export									Schema Version 1
									PEAK 1										PEAK 1 CONFIRMINGS
CompoundName	ExperimentType	Compound Type	ChemicalFormula	Category	CAS	Ionization	ResponseThreshold	Internal Standard	Internal Standard Concentration	PrecursorMass	ExtractedMass	Adduct	Polarity	ChargeState	RT	Window	CollisionEnergy	Lens	EnergyRamp	Confirm Precursor	Confirm Extracted	Confirm Energy	Target Ratio	Window Type	Ratio Window	Ion Coelution	Confirm Precursor	Confirm Extracted	Confirm Energy	Target Ratio	Window Type	Ratio Window	Ion Coelution	Confirm Precursor	Confirm Extracted	Confirm Energy	Target Ratio	Window Type	Ratio Window	Ion Coelution	Confirm Precursor	Confirm Extracted	Confirm Energy	Target Ratio	Window Type	Ratio Window	Ion Coelution	Confirm Precursor	Confirm Extracted
1-(3-4-Dichlorophenyl)-3-methyl urea	XIC	eTargetCompound	C8H8Cl2N2O	Pesticides	[3567-62-2]	ESI	5000		0		219.009	Hydrogen	+	1	11.79	60	53.57
1-(4-nitrophenyl)-3-propylurea	XIC	eTargetCompound	C10H13N3O3	Pesticides	[13141-86-1]	ESI	5000		0		224.103	Hydrogen	+	1	10.69	60	64.284
1-Naphthaleneacetic acid	XIC	eTargetCompound	C12H10O2	Pesticides	[86-87-3]	ESI	5000		0		204.102	Ammonium	+	1	11.53	60	96.426
1-Naphthoxyacetic acid	XIC	eTargetCompound	C12H10O3	Pesticides	[2976-75-2]	ESI	5000		0		201.056	Hydrogen-Loss	-	1	11.97	60	53.57
1-Naphthylacetamide	XIC	eTargetCompound	C12H11NO	Pesticides	[86-86-2]	ESI	5000		0		186.091	Hydrogen	+	1	9.66	60	85.712
2,5-Dichlorobenzoic acid	XIC	eTargetCompound	C7H4Cl2O2	Pesticides	[50-79-3]	ESI	5000		0		188.952	Hydrogen-Loss	-	1	11.3	60	32.142
2-4-5-Trichlorophenoxyacetic acid	XIC	eTargetCompound	C6H3OCl3	Pesticides	[93-76-5]	ESI	5000		0		194.918	None	-	1	13.39	60	85.712
2-4-5-Trichlorophenoxybutyric acid	XIC	eTargetCompound	C6H3OCl3	Pesticides	[93-80-1]	ESI	5000		0		194.918	None	-	1	15.12	60	85.712
2-4-Dichlorophenoxyacetic acid	XIC	eTargetCompound	C6H4OCl2	Pesticides	[94-75-7]	ESI	5000		0		160.957	None	-	1	11.98	60	74.998
2-4-Dichlorophenoxybutyric acid	XIC	eTargetCompound	C6H4OCl2	Pesticides	[94-82-6]	ESI	5000		0		160.957	None	-	1	13.99	60	74.998
2-Diethylaminoethyl hexanoate	XIC	eTargetCompound	C12H25NO2	Pesticides	[10369-83-2]	ESI	5000		0		216.196	Hydrogen	+	1	8.27	60	64.284
2-Naphthoxyacetic acid	XIC	eTargetCompound	C12H10O3	Pesticides	[120-23-0]	ESI	5000		0		201.056	Hydrogen-Loss	-	1	11.56	60	53.57
3-4-Dichlorophenoxyacetic acid	XIC	eTargetCompound	C6H4OCl2	Pesticides	[588-22-7]	ESI	5000		0		160.957	None	-	1	12.13	60	74.998
4-Bromo-3-5-dimethylphenyl-N-methylcarbamate	XIC	eTargetCompound	C10H12BrNO2	Pesticides	[672-99-1]	ESI	5000		0		258.012	Hydrogen	+	1	13.41	60	53.57
4-Bromophenylurea	XIC	eTargetCompound	C7H7BrN2O	Pesticides	[1967-25-5]	ESI	5000		0		214.981	Hydrogen	+	1	9.31	60	64.284
4-Chlorophenoxyacetic acid	XIC	eTargetCompound	C8H7ClO3	Pesticides	[122-88-3]	ESI	5000		0		185.001	Hydrogen-Loss	-	1	10.27	60	42.856
6-Chloronicotinic acid	XIC	eTargetCompound	C6H4ClNO2	Pesticides	[5326-23-8]	ESI	5000		0		158	Hydrogen	+	1	6.95	60	74.998
Abamectin B1a	XIC	eTargetCompound	C48H72O14	Pesticides	[65195-55-3 (Mixture 71751-41-2)]	ESI	5000		0		890.526	Ammonium	+	1	17.57	60	32.142
Acephate	XIC	eTargetCompound	C2H8O3PS	Pesticides	[30560-19-1]	ESI	5000		0		142.993	None	+	1	3.13	60	96.426
Acetamiprid	XIC	eTargetCompound	C10H11ClN4	Pesticides	[135410-20-7]	ESI	5000		0		223.074	Hydrogen	+	1	7.62	60	85.712
Acetamiprid, N-desmethyl-	XIC	eTargetCompound	C9H9ClN4	Pesticides	[190604-92-3]	ESI	5000		0		209.059	Hydrogen	+	1	7.46	60	74.998
Acetochlor	XIC	eTargetCompound	C14H20ClNO2	Pesticides	[34256-82-1]	ESI	5000		0		270.125	Hydrogen	+	1	14.15	60	32.142
Acetylintermedine	XIC	eTargetCompound	C17H27NO6	Plant Toxins (Pyrrolizidine alkaloids)	[74243-01-9]	ESI	5000		0		342.191	Hydrogen	+	1	6.29	60	42.856
Acetylintermedine-N-oxide	XIC	eTargetCompound	C17H27NO7	Plant Toxins (Pyrrolizidine alkaloids)	[685132-59-6]	ESI	5000		0		358.186	Hydrogen	+	1	6.36	60	64.284
Acetyllycopsamine	XIC	eTargetCompound	C17H27NO6	Plant Toxins (Pyrrolizidine alkaloids)	[73544-48-6]	ESI	5000		0		342.191	Hydrogen	+	1	6.34	60	42.856
Acetyllycopsamine-N-oxide	XIC	eTargetCompound	C17H27NO7	Plant Toxins (Pyrrolizidine alkaloids)	[685132-58-5]	ESI	5000		0		358.186	Hydrogen	+	1	6.43	60	64.284
Acibenzolar acid	XIC	eTargetCompound	C7H4N2O2S	Pesticides	[35272-27-6]	ESI	5000		0		178.992	Hydrogen-Loss	-	1	8.22	60	64.284
Acibenzolar-s-methyl	XIC	eTargetCompound	C8H6N2OS2	Pesticides	[135158-54-2]	ESI	5000		0		210.999	Hydrogen	+	1	12.83	60	74.998
Acifluorfen	XIC	eTargetCompound	C14H7ClF3NO5	Pesticides	[50594-66-6]	ESI	5000		0		359.989	Hydrogen-Loss	-	1	14.15	60	32.142
Aconitine	XIC	eTargetCompound	C34H47NO11	Pesticides	[302-27-2]	ESI	5000		0		646.322	Hydrogen	+	1	11.25	60	42.856
Acrinathrin	XIC	eTargetCompound	C26H21F6NO5	Pesticides	[101007-06-1]	ESI	5000		0		559.166	Ammonium	+	1	17.37	60	21.428
Afidopyropen	XIC	eTargetCompound	C33H39NO9	Pesticides	[915972-17-7]	ESI	5000		0		594.27	Hydrogen	+	1	13.35	60	53.57
Aflatoxin B1	XIC	eTargetCompound	C17H12O6	Mycotoxins	[1162-65-8]	ESI	5000		0		313.071	Hydrogen	+	1	10.23	60	64.284
Aflatoxin B2	XIC	eTargetCompound	C17H14O6	Mycotoxins	[7220-81-7]	ESI	5000		0		315.086	Hydrogen	+	1	9.81	60	74.998
Aflatoxin G1	XIC	eTargetCompound	C17H12O7	Mycotoxins	[1165-39-5]	ESI	5000		0		329.066	Hydrogen	+	1	9.37	60	53.57
Aflatoxin G2	XIC	eTargetCompound	C17H14O7	Mycotoxins	[7241-98-7]	ESI	5000		0		331.081	Hydrogen	+	1	8.92	60	64.284
Akton	XIC	eTargetCompound	C12H14Cl3O3PS	Pesticides	[1757-18-2]	ESI	5000		0		374.954	Hydrogen	+	1	16.5	60	21.428
Alachlor	XIC	eTargetCompound	C13H17NOCl	Pesticides	[15972-60-8]	ESI	5000		0		238.099	None	+	1	14.17	60	64.284
Albendazole	XIC	eTargetCompound	C12H15N3O2S	Pesticides	[54965-21-8]	ESI	5000		0		266.096	Hydrogen	+	1	11.53	60	64.284
Aldicarb	XIC	eTargetCompound	C5H10SN	Pesticides	[116-06-3]	ESI	5000		0		116.053	None	+	1	8.96	60	64.284
Aldicarb-sulfone	XIC	eTargetCompound	C7H14N2O4S	Pesticides	[1646-88-4]	ESI	5000		0		223.075	Hydrogen	+	1	4.72	60	21.428
Aldicarb-sulfoxide	XIC	eTargetCompound	C7H14N2O3S	Pesticides	[1646-87-3]	ESI	5000		0		207.08	Hydrogen	+	1	4.36	60	21.428
Allethrin & Bioallethrin & Methothrin	XIC	eTargetCompound	C19H26O3	Pesticides	[584-79-2, 28434-00-6, 34388-29-9]	ESI	5000		0		303.195	Hydrogen	+	1	16.37	60	32.142
Allidochlor	XIC	eTargetCompound	C8H12ClNO	Pesticides	[93-71-0]	ESI	5000		0		174.068	Hydrogen	+	1	9.2	60	64.284
Alloxydim	XIC	eTargetCompound	C17H25NO5	Pesticides	[55634-91-8]	ESI	5000		0		324.181	Hydrogen	+	1	14.48	60	32.142
alpha-Hydroxymethyl atropine	XIC	eTargetCompound	C18H25NO4	Plant Toxins (Tropane alkaloids)	[2515-36-8]	ESI	5000		0		320.186	Hydrogen	+	1	5.06	60	64.284
alpha-Zearalanol	XIC	eTargetCompound	C18H26O5	Mycotoxins	[26538-44-3]	ESI	5000		0		321.171	Hydrogen-Loss	-	1	13.04	60	53.57
alpha-Zearalenol	XIC	eTargetCompound	C18H24O5	Mycotoxins	[36455-72-8]	ESI	5000		0		319.155	Hydrogen-Loss	-	1	13.29	60	64.284
Altenuene	XIC	eTargetCompound	C15H16O6	Mycotoxins (Alternaria toxins)	[29752-43-0]	ESI	5000		0		291.087	Hydrogen-Loss	-	1	10.07	60	64.284
Alternariol	XIC	eTargetCompound	C14H10O5	Mycotoxins (Alternaria toxins)	[641-38-3]	ESI	5000		0		257.046	Hydrogen-Loss	-	1	11.64	60	85.712
Alternariol monomethylether	XIC	eTargetCompound	C15H12O5	Mycotoxins (Alternaria toxins)	[23452-05-3]	ESI	5000		0		271.061	Hydrogen-Loss	-	1	14.07	60	85.712
Ametoctradin	XIC	eTargetCompound	C15H25N5	Pesticides	[865318-97-4]	ESI	5000		0		276.218	Hydrogen	+	1	15.22	60	85.712
Ametryne	XIC	eTargetCompound	C9H17N5S	Pesticides	[834-12-8]	ESI	5000		0		228.128	Hydrogen	+	1	11	60	64.284
Amicarbazone	XIC	eTargetCompound	C10H19N5O2	Pesticides	[129909-90-6]	ESI	5000		0		242.161	Hydrogen	+	1	10.07	60	74.998
Amidithion	XIC	eTargetCompound	C7H16NO4PS2	Pesticides	[919-76-6]	ESI	5000		0		274.033	Hydrogen	+	1	8.65	60	32.142
Amidosulfuron	XIC	eTargetCompound	C9H15N5O7S2	Pesticides	[120923-37-7]	ESI	5000		0		370.049	Hydrogen	+	1	11.03	60	21.428
Aminocarb	XIC	eTargetCompound	C11H16N2O2	Pesticides	[2032-59-9]	ESI	5000		0		209.128	Hydrogen	+	1	3.65	60	74.998
Amisulbrom	XIC	eTargetCompound	C13H13BrFN5O4S2	Pesticides	[348635-87-0]	ESI	5000		0		465.965	Hydrogen	+	1	15.88	60	21.428
Amitraz metabolite - DMPF (2-4-Dimethylphenyl-N'-methylformamidine)	XIC	eTargetCompound	C10H14N2	Pesticides	[33089-74-6]	ESI	5000		0		163.123	Hydrogen	+	1	6.1	60	74.998
Amitraz metabolite - DMA (2-4-Dimethylaniline)	XIC	eTargetCompound	C8H11N	Pesticides	[95-68-1]	ESI	5000		0		122.096	Hydrogen	+	1	5.39	60	96.426
Amitraz metabolite - DMF (2-4-Dimethylphenylformamide)	XIC	eTargetCompound	C9H11NO	Pesticides	[60397-77-5]	ESI	5000		0		150.091	Hydrogen	+	1	9.57	60	74.998
Ancymidol	XIC	eTargetCompound	C15H16N2O2	Pesticides	[12771-68-5]	ESI	5000		0		257.128	Hydrogen	+	1	10.63	60	53.57
Anilazine	XIC	eTargetCompound	C9H5Cl3N4	Pesticides	[101-05-3]	ESI	5000		0		274.965	Hydrogen	+	1	13.41	60	64.284
Anilofos	XIC	eTargetCompound	C13H19ClNO3PS2	Pesticides	[64249-01-0]	ESI	5000		0		368.03	Hydrogen	+	1	14.88	60	32.142
Anisodamine	XIC	eTargetCompound	C17H23NO4	Plant Toxins (Tropane alkaloids)	[55869-99-3]	ESI	5000		0		306.17	Hydrogen	+	1	5.06	60	64.284
Anisodine	XIC	eTargetCompound	C17H21NO5	Plant Toxins (Tropane alkaloids)	[52646-92-1]	ESI	5000		0		320.149	Hydrogen	+	1	3.79	60	64.284
Apoatropine	XIC	eTargetCompound	C17H21NO2	Plant Toxins (Tropane alkaloids)	[500-55-0]	ESI	5000		0		272.164	Hydrogen	+	1	8.98	60	64.284
Aposcopolamine	XIC	eTargetCompound	C17H19NO3	Plant Toxins (Tropane alkaloids)	[535-26-2]	ESI	5000		0		286.144	Hydrogen	+	1	7.42	60	53.57
Aramite	XIC	eTargetCompound	C15H23ClO4S	Pesticides	[140-57-8]	ESI	5000		0		352.134	Ammonium	+	1	16.28	60	32.142
Aristolochic acid I	XIC	eTargetCompound	C17H11NO7	Plant Toxins (Aristolochic Acids)	[313-67-7 ]	ESI	5000		0		359.087	Ammonium	+	1	13.73	60	32.142
Aristolochic acid II	XIC	eTargetCompound	C16H9NO6	Plant Toxins (Aristolochic Acids)	[475-80-9]	ESI	5000		0		329.077	Ammonium	+	1	13.22	60	32.142
Aspon	XIC	eTargetCompound	C12H28O5P2S2	Pesticides	[3244-90-4]	ESI	5000		0		379.093	Hydrogen	+	1	16.91	60	21.428
Asulam	XIC	eTargetCompound	C8H10N2O4S	Pesticides	[3337-71-1]	ESI	5000		0		231.043	Hydrogen	+	1	3.8	60	42.856
Atraton	XIC	eTargetCompound	C9H17N5O	Pesticides	[1610-17-9]	ESI	5000		0		212.151	Hydrogen	+	1	8.96	60	64.284
Atrazine	XIC	eTargetCompound	C8H14ClN5	Pesticides	[1912-24-9]	ESI	5000		0		216.101	Hydrogen	+	1	11.67	60	64.284
Atrazine desisopropyl	XIC	eTargetCompound	C5H8ClN5	Pesticides	[1007-28-9]	ESI	5000		0		174.054	Hydrogen	+	1	6.14	60	74.998
Atrazine, 2-Hydroxy-	XIC	eTargetCompound	C8H15N5O	Pesticides	[2163-68-0]	ESI	5000		0		198.135	Hydrogen	+	1	6.54	60	74.998
Atrazine-desethyl	XIC	eTargetCompound	C6H10ClN5	Pesticides	[6190-65-4]	ESI	5000		0		188.07	Hydrogen	+	1	8.11	60	74.998
Atropine	XIC	eTargetCompound	C17H23NO3	Plant Toxins (Tropane alkaloids)	[51-55-8]	ESI	5000		0		290.175	Hydrogen	+	1	6.45	60	64.284
Atropine-N-oxide	XIC	eTargetCompound	C17H23NO4	Plant Toxins (Tropane alkaloids)	[4438-22-6]	ESI	5000		0		306.17	Hydrogen	+	1	7.24	60	64.284
Azaconazole	XIC	eTargetCompound	C12H11Cl2N3O2	Pesticides	[60207-31-0]	ESI	5000		0		300.03	Hydrogen	+	1	12.24	60	42.856
Azamethiphos	XIC	eTargetCompound	C9H10ClN2O5PS	Pesticides	[35575-96-3]	ESI	5000		0		324.981	Hydrogen	+	1	10.06	60	32.142
Azimsulfuron	XIC	eTargetCompound	C13H16N10O5S	Pesticides	[120162-55-2]	ESI	5000		0		425.11	Hydrogen	+	1	11.92	60	32.142
Azinphos-ethyl	XIC	eTargetCompound	C12H16N3O3PS2	Pesticides	[2642-71-9]	ESI	5000		0		346.044	Hydrogen	+	1	13.94	60	21.428
Azinphos-Methyl	XIC	eTargetCompound	C10H12N3O3PS2	Pesticides	[86-50-0]	ESI	5000		0		318.013	Hydrogen	+	1	12.46	60	21.428
Aziprotryne	XIC	eTargetCompound	C7H11N7S	Pesticides	[4658-28-0]	ESI	5000		0		226.087	Hydrogen	+	1	13.28	60	85.712
Azobenzene	XIC	eTargetCompound	C12H10N2	Pesticides	[103-33-3]	ESI	5000		0		183.092	Hydrogen	+	1	12.06	60	53.57
Azoxystrobin	XIC	eTargetCompound	C22H17N3O5	Pesticides	[131860-33-8]	ESI	5000		0		404.124	Hydrogen	+	1	13.01	60	42.856
Barban	XIC	eTargetCompound	C11H9Cl2NO2	Pesticides	[101-27-9]	ESI	5000		0		258.008	Hydrogen	+	1	13.51	60	32.142
Beauvericin	XIC	eTargetCompound	C45H57N3O9	Mycotoxins	[26048-05-5]	ESI	5000		0		801.443	Ammonium	+	1	16.89	60	32.142
Beflubutamid	XIC	eTargetCompound	C18H17F4NO2	Pesticides	[113614-08-7]	ESI	5000		0		356.127	Hydrogen	+	1	14.74	60	42.856
Benalaxyl	XIC	eTargetCompound	C20H23NO3	Pesticides	[71626-11-4]	ESI	5000		0		326.175	Hydrogen	+	1	14.94	60	21.428
Benazolin	XIC	eTargetCompound	C9H6ClNO3S	Pesticides	[3813-05-6]	ESI	5000		0		243.983	Hydrogen	+	1	10.06	60	64.284
Benazolin-Ethyl	XIC	eTargetCompound	C11H10ClNO3S	Pesticides	[25059-80-7]	ESI	5000		0		272.014	Hydrogen	+	1	12.79	60	32.142
Bendiocarb	XIC	eTargetCompound	C11H13NO4	Pesticides	[22781-23-3]	ESI	5000		0		224.092	Hydrogen	+	1	10.38	60	32.142
Benfuresate	XIC	eTargetCompound	C12H16O4S	Pesticides	[68505-69-1]	ESI	5000		0		274.111	Ammonium	+	1	12.23	60	32.142
Benodanil	XIC	eTargetCompound	C13H10INO	Pesticides	[15310-01-7]	ESI	5000		0		323.988	Hydrogen	+	1	11.6	60	64.284
Benoxacor	XIC	eTargetCompound	C11H11Cl2NO2	Pesticides	[98730-04-2]	ESI	5000		0		260.024	Hydrogen	+	1	12.52	60	53.57
Bensulfuron-methyl	XIC	eTargetCompound	C16H18N4O7S	Pesticides	[83055-99-6]	ESI	5000		0		411.097	Hydrogen	+	1	12.59	60	42.856
Bensulide	XIC	eTargetCompound	C14H24NO4PS3	Pesticides	[741-58-2]	ESI	5000		0		398.068	Hydrogen	+	1	14.57	60	21.428
Bentazon	XIC	eTargetCompound	C10H12N2O3S	Pesticides	[25057-89-0]	ESI	5000		0		239.05	Hydrogen-Loss	-	1	10.57	60	74.998
Bentazone, 6-Hydroxy	XIC	eTargetCompound	C10H12N2O4S	Pesticides	[60374-42-7]	ESI	5000		0		255.044	Hydrogen-Loss	-	1	9.05	60	74.998
Bentazone, 8-Hydroxy	XIC	eTargetCompound	C10H12N2O4S	Pesticides	[60374-43-8]	ESI	5000		0		255.044	Hydrogen-Loss	-	1	9.77	60	74.998
Bentazon-methyl	XIC	eTargetCompound	C8H9O3N2S	Pesticides	[61592-45-8]	ESI	5000		0		213.033	None	+	1	12.22	60	40
Benthiavalicarb (free acid)	XIC	eTargetCompound	C15H18FN3O3S	Pesticides	[413615-35-7]	ESI	5000		0		340.113	Hydrogen	+	1	12.52	60	32.142
Benthiavalicarb-isopropyl	XIC	eTargetCompound	C18H24FN3O3S	Pesticides	[177406-68-7]	ESI	5000		0		382.159	Hydrogen	+	1	13.56	60	32.142
Benzethonium chloride	XIC	eTargetCompound	C27H42NO2	Pesticides	[121-54-0]	ESI	5000		0		412.322	None	+	1	15.68	60	53.57
Benzobicyclon	XIC	eTargetCompound	C22H19ClO4S2	Pesticides	[156963-66-5]	ESI	5000		0		447.049	Hydrogen	+	1	13.65	60	42.856
Benzofenap	XIC	eTargetCompound	C22H20Cl2N2O3	Pesticides	[82692-44-2]	ESI	5000		0		431.092	Hydrogen	+	1	15.89	60	42.856
Benzovindiflupyr	XIC	eTargetCompound	C18H15Cl2F2N3O	Pesticides	[1072957-71-1]	ESI	5000		0		398.063	Hydrogen	+	1	14.94	60	32.142
Benzoximate	XIC	eTargetCompound	C18H18ClNO5	Pesticides	[29104-30-1]	ESI	5000		0		364.095	Hydrogen	+	1	15.29	60	53.57
Benzoylprop-ethyl	XIC	eTargetCompound	C18H17Cl2NO3	Pesticides	[22212-55-1]	ESI	5000		0		366.066	Hydrogen	+	1	15.11	60	64.284
Benzthiazuron	XIC	eTargetCompound	C9H9N3OS	Pesticides	[1929-88-0]	ESI	5000		0		208.054	Hydrogen	+	1	10.24	60	74.998
Benzyladenine, 6-	XIC	eTargetCompound	C12H11N5	Pesticides	[1214-39-7]	ESI	5000		0		226.109	Hydrogen	+	1	7.86	60	74.998
Berberine	XIC	eTargetCompound	C20H18NO4	Plant Toxins (Isoquinoline alkaloids)	[2086-83-1]	ESI	5000		0		336.123	None	+	1	8.92	60	64.284
beta-Zearalanol	XIC	eTargetCompound	C18H26O5	Mycotoxins	[42422-68-4]	ESI	5000		0		321.171	Hydrogen-Loss	-	1	12.13	60	53.57
beta-Zearalenol	XIC	eTargetCompound	C18H24O5	Mycotoxins	[71030-11-0]	ESI	5000		0		319.155	Hydrogen-Loss	-	1	12.45	60	64.284
Bicyclopyrone	XIC	eTargetCompound	C19H20F3NO5	Pesticides	[352010-68-5]	ESI	5000		0		400.137	Hydrogen	+	1	12.8	60	53.57
Bicyclopyrone metabolite 1 (SYN503780)	XIC	eTargetCompound	C11H12F3NO4	Pesticides	[380355-55-5]	ESI	5000		0		280.079	Hydrogen	+	1	9.97	60	53.57
Bicyclopyrone metabolite CSCD686480	XIC	eTargetCompound	C10H10F3NO4	Pesticides	[NA]	ESI	5000		0		266.063	Hydrogen	+	1	7.99	60	53.57
Bifenazate	XIC	eTargetCompound	C17H20N2O3	Pesticides	[149877-41-8]	ESI	5000		0		301.155	Hydrogen	+	1	13.88	60	53.57
Bifenazate-Diazene	XIC	eTargetCompound	C17H18N2O3	Pesticides	[149878-40-0]	ESI	5000		0		299.139	Hydrogen	+	1	15.63	60	32.142
Bifenox	XIC	eTargetCompound	C14H9Cl2NO5	Pesticides	[42576-02-3]	ESI	5000		0		359.02	Ammonium	+	1	15.45	60	32.142
Bifenthrin	XIC	eTargetCompound	C23H22ClF3O2	Pesticides	[82657-04-3]	ESI	5000		0		440.16	Ammonium	+	1	18.06	60	53.57
Bispyribac sodium	XIC	eTargetCompound	C19H18N4O8	Pesticides	[125401-92-5 (Free 125401-75-4)]	ESI	5000		0		431.12	Hydrogen	+	1	13.28	60	42.856
Bitertanol	XIC	eTargetCompound	C20H23N3O2	Pesticides	[55179-31-2]	ESI	5000		0		338.186	Hydrogen	+	1	15.28	60	10.714
Bixafen	XIC	eTargetCompound	C18H12Cl2F3N3O	Pesticides	[581809-46-3]	ESI	5000		0		414.038	Hydrogen	+	1	14.63	60	32.142
Bixlozone	XIC	eTargetCompound	C12H13Cl2NO2	Pesticides	[81777-95-9]	ESI	5000		0		274.04	Hydrogen	+	1	14.33	60	74.998
Boscalid	XIC	eTargetCompound	C18H12Cl2N2O	Pesticides	[188425-85-6]	ESI	5000		0		343.04	Hydrogen	+	1	13.34	60	42.856
Boscalid-5-hydroxy M 510F01	XIC	eTargetCompound	C18H12Cl2N2O2	Pesticides	[661463-87-2]	ESI	5000		0		359.035	Hydrogen	+	1	11.29	60	53.57
Brodifacoum	XIC	eTargetCompound	C31H23BrO3	Pesticides	[56073-10-0]	ESI	5000		0		523.09	Hydrogen	+	1	17.77	60	32.142
Bromacil	XIC	eTargetCompound	C9H13BrN2O2	Pesticides	[314-40-9]	ESI	5000		0		261.023	Hydrogen	+	1	10.2	60	53.57
Bromfenvinfos	XIC	eTargetCompound	C12H14BrCl2O4P	Pesticides	[33399-00-7]	ESI	5000		0		402.926	Hydrogen	+	1	15.18	60	32.142
Bromfenvinfos-methyl	XIC	eTargetCompound	C10H10BrCl2O4P	Pesticides	[13104-21-7]	ESI	5000		0		374.895	Hydrogen	+	1	14.02	60	42.856
Bromobutide	XIC	eTargetCompound	C15H22BrNO	Pesticides	[74712-19-9]	ESI	5000		0		312.096	Hydrogen	+	1	14.04	60	42.856
Bromoxynil	XIC	eTargetCompound	C7H3Br2NO	Pesticides	[1689-84-5]	ESI	5000		0		273.851	Hydrogen-Loss	-	1	11.21	60	64.284
Bromuconazole	XIC	eTargetCompound	C13H12BrCl2N3O	Pesticides	[116255-48-2]	ESI	5000		0		375.961	Hydrogen	+	1	13.75	60	74.998
Bufencarb	XIC	eTargetCompound	C13H19NO2	Pesticides	[8065-36-9]	ESI	5000		0		222.149	Hydrogen	+	1	14.36	60	10.714
Bupirimate	XIC	eTargetCompound	C13H24N4O3S	Pesticides	[41483-43-6]	ESI	5000		0		317.164	Hydrogen	+	1	13.18	60	53.57
Buprofezin	XIC	eTargetCompound	C16H23N3OS	Pesticides	[69327-76-0]	ESI	5000		0		306.164	Hydrogen	+	1	15.51	60	32.142
Butachlor	XIC	eTargetCompound	C13H17NOCl	Pesticides	[23184-66-9]	ESI	5000		0		238.099	None	+	1	16.36	60	64.284
Butafenacil	XIC	eTargetCompound	C20H18ClF3N2O6	Pesticides	[134605-64-4]	ESI	5000		0		492.114	Ammonium	+	1	13.94	60	10.714
Butamifos	XIC	eTargetCompound	C13H21N2O4PS	Pesticides	[36335-67-8]	ESI	5000		0		333.103	Hydrogen	+	1	15.21	60	32.142
Butocarboxim	XIC	eTargetCompound	C5H10NS	Pesticides	[34681-10-2]	ESI	5000		0		116.053	None	+	1	8.84	60	64.284
Butocarboxim-sulfoxide	XIC	eTargetCompound	C7H14N2O3S	Pesticides	[34681-24-8]	ESI	5000		0		207.08	Hydrogen	+	1	4.04	60	21.428
Butoxycarboxim	XIC	eTargetCompound	C7H14N2O4S	Pesticides	[34681-23-7]	ESI	5000		0		223.075	Hydrogen	+	1	4.54	60	21.428
Butroxydim	XIC	eTargetCompound	C24H33NO4	Pesticides	[138164-12-2]	ESI	5000		0		400.248	Hydrogen	+	1	16.2	60	53.57
Buturon	XIC	eTargetCompound	C12H13ClN2O	Pesticides	[3766-60-7]	ESI	5000		0		237.079	Hydrogen	+	1	11.89	60	74.998
Butylate	XIC	eTargetCompound	C11H23NOS	Pesticides	[2008-41-5]	ESI	5000		0		218.157	Hydrogen	+	1	15.93	60	32.142
Cadusafos	XIC	eTargetCompound	C10H23O2PS2	Pesticides	[95465-99-9]	ESI	5000		0		271.095	Hydrogen	+	1	15.51	60	53.57
Cafenstrole	XIC	eTargetCompound	C16H22N4O3S	Pesticides	[125306-83-4]	ESI	5000		0		351.148	Hydrogen	+	1	13.8	60	42.856
Carbanolate	XIC	eTargetCompound	C10H12ClNO2	Pesticides	[671-04-5]	ESI	5000		0		214.063	Hydrogen	+	1	12.01	60	53.57
Carbaryl	XIC	eTargetCompound	C10H9O	Pesticides	[63-25-2]	ESI	5000		0		145.065	None	+	1	10.89	60	64.284
Carbendazim	XIC	eTargetCompound	C9H9N3O2	Pesticides	[10605-21-7]	ESI	5000		0		192.077	Hydrogen	+	1	5.13	60	96.426
Carbetamide	XIC	eTargetCompound	C12H16N2O3	Pesticides	[16118-49-3]	ESI	5000		0		237.123	Hydrogen	+	1	9.64	60	32.142
Carbofuran	XIC	eTargetCompound	C12H15NO3	Pesticides	[1563-66-2]	ESI	5000		0		222.113	Hydrogen	+	1	10.44	60	42.856
Carbofuran-3-hydroxy	XIC	eTargetCompound	C12H15NO4	Pesticides	[16655-82-6]	ESI	5000		0		238.107	Hydrogen	+	1	7.64	60	42.856
Carbofuran-3-keto	XIC	eTargetCompound	C12H13NO4	Pesticides	[16709-30-1]	ESI	5000		0		236.092	Hydrogen	+	1	9.08	60	32.142
Carbophenothion	XIC	eTargetCompound	C7H6SCl	Pesticides	[786-19-6]	ESI	5000		0		156.987	None	+	1	16.79	60	30
Carbophenothion methyl sulfone	XIC	eTargetCompound	C9H12ClO4PS3	Pesticides	[62059-34-1]	ESI	5000		0		363.966	Ammonium	+	1	13.39	60	10.714
Carbophenothion-methyl-sulfoxide	XIC	eTargetCompound	C9H12ClO3PS3	Pesticides	[62059-33-0]	ESI	5000		0		330.945	Hydrogen	+	1	13.22	60	21.428
Carbophenothion-sulfoxide	XIC	eTargetCompound	C11H16ClO3PS3	Pesticides	[17297-40-4]	ESI	5000		0		358.976	Hydrogen	+	1	14.65	60	21.428
Carboxin	XIC	eTargetCompound	C12H13NO2S	Pesticides	[5234-68-4]	ESI	5000		0		236.074	Hydrogen	+	1	10.74	60	64.284
Carboxin sulfoxide	XIC	eTargetCompound	C12H13NO3S	Pesticides	[17757-70-9]	ESI	5000		0		252.069	Hydrogen	+	1	7.86	60	32.142
Carfentrazone	XIC	eTargetCompound	C13H10Cl2F3N3O3	Pesticides	[128621-72-7]	ESI	5000		0		384.012	Hydrogen	+	1	12.6	60	32.142
Carfentrazone-ethyl	XIC	eTargetCompound	C15H14Cl2F3N3O3	Pesticides	[128639-02-1]	ESI	5000		0		412.044	Hydrogen	+	1	14.62	60	42.856
Carpropamid	XIC	eTargetCompound	C15H18Cl3NO	Pesticides	[104030-54-8]	ESI	5000		0		334.053	Hydrogen	+	1	14.84	60	32.142
Chinomethionate	XIC	eTargetCompound	C10H6N2OS2	Pesticides	[2439-01-2]	ESI	5000		0		234.999	Hydrogen	+	1	15.89	60	74.998
Chlorantraniliprole	XIC	eTargetCompound	C18H14BrCl2N5O2	Pesticides	[500008-45-7]	ESI	5000		0		481.978	Hydrogen	+	1	12.57	60	42.856
Chlorbenside sulfone	XIC	eTargetCompound	C13H10Cl2O2S	Pesticides	[7082-99-7]	ESI	5000		0		318.012	Ammonium	+	1	13.71	60	42.856
Chlorbromuron	XIC	eTargetCompound	C9H10BrClN2O2	Pesticides	[13360-45-7]	ESI	5000		0		292.969	Hydrogen	+	1	13.16	60	53.57
Chlorbufam	XIC	eTargetCompound	C7H7ClNO2	Pesticides	[1967-16-4]	ESI	5000		0		172.016	None	+	1	13	60	64.284
Chlordimeform	XIC	eTargetCompound	C10H13ClN2	Pesticides	[6164-98-3]	ESI	5000		0		197.084	Hydrogen	+	1	6.25	60	107.14
Chlorfenvinphos	XIC	eTargetCompound	C12H14Cl3O4P	Pesticides	[470-90-6]	ESI	5000		0		358.977	Hydrogen	+	1	15.03	60	32.142
Chlorfluazuron	XIC	eTargetCompound	C20H9Cl3F5N3O3	Pesticides	[71422-67-8]	ESI	5000		0		539.97	Hydrogen	+	1	17.17	60	42.856
Chlorflurenol-methyl	XIC	eTargetCompound	C15H11ClO3	Pesticides	[2536-31-4]	ESI	5000		0		292.074	Ammonium	+	1	12.59	60	21.428
Chloridazon	XIC	eTargetCompound	C10H8ClN3O	Pesticides	[1698-60-8]	ESI	5000		0		222.043	Hydrogen	+	1	7.51	60	85.712
Chloridazon, Desphenyl-	XIC	eTargetCompound	C4H4ClN3O	Pesticides	[6339-19-1]	ESI	5000		0		146.012	Hydrogen	+	1	1.46	60	107.14
Chloridazon, Methyl-Desphenyl-	XIC	eTargetCompound	C5H6ClN3O	Pesticides	[17254-80-7]	ESI	5000		0		160.027	Hydrogen	+	1	3.26	60	107.14
Chloridazon-iso	XIC	eTargetCompound	C10H8ClN3O	Pesticides	[1698-61-9]	ESI	5000		0		222.043	Hydrogen	+	1	10.04	60	85.712
Chlorimuron ethyl	XIC	eTargetCompound	C15H15ClN4O6S	Pesticides	[90982-32-4]	ESI	5000		0		415.047	Hydrogen	+	1	13.41	60	53.57
Chlormequat chloride	XIC	eTargetCompound	C5H13ClN	Pesticides	[999-81-5]	ESI	5000		0		122.073	None	+	1	0.94	60	96.426
Chlorobenzuron	XIC	eTargetCompound	C14H10Cl2N2O2	Pesticides	[57160-47-1]	ESI	5000		0		309.019	Hydrogen	+	1	14.7	60	42.856
Chlorothalonil Metabolite R417888	XIC	eTargetCompound	C8H3Cl3N2O4S	Pesticides	[1418095-02-9]	ESI	5000		0		326.881	Hydrogen-Loss	-	1	6.11	60	42.856
Chlorothalonil Metabolite R950097	XIC	eTargetCompound	C8H2Cl3N3	Pesticides	[67205-44-1]	ESI	5000		0		243.924	Hydrogen-Loss	-	1	12.37	60	74.998
Chlorothalonil Metabolite SYN507900	XIC	eTargetCompound	C8H3Cl3N2O2	Pesticides	[115044-73-0]	ESI	5000		0		262.919	Hydrogen-Loss	-	1	4.59	60	64.284
Chlorothalonil Metabolite SYN548580	XIC	eTargetCompound	C8H5Cl3N2O3	Pesticides	[NA]	ESI	5000		0		280.929	Hydrogen-Loss	-	1	3.03	60	64.284
Chlorothalonil-4-hydroxy	XIC	eTargetCompound	C8HCl3N2O	Pesticides	[28343-61-5]	ESI	5000		0		244.908	Hydrogen-Loss	-	1	11.99	60	96.426
Chloroxuron	XIC	eTargetCompound	C15H15ClN2O2	Pesticides	[1982-47-4]	ESI	5000		0		291.09	Hydrogen	+	1	13.86	60	42.856
Chlorpropham	XIC	eTargetCompound	C7H7ClNO2	Pesticides	[101-21-3]	ESI	5000		0		172.016	None	+	1	13.47	60	64.284
Chlorpropham metabolite 4-hydroxychlorpropham-O-sulphonic acid (4-HAS)	XIC	eTargetCompound	C10H12ClNO6S	Pesticides	[28705-88-6]	ESI	5000		0		308	Hydrogen-Loss	-	1	8.8	60	53.57
Chlorpyrifos	XIC	eTargetCompound	C9H11Cl3NO3PS	Pesticides	[2921-88-2]	ESI	5000		0		349.934	Hydrogen	+	1	16.52	60	21.428
Chlorpyrifos-methyl	XIC	eTargetCompound	C7H7Cl3NO3PS	Pesticides	[5598-13-0]	ESI	5000		0		321.902	Hydrogen	+	1	15.45	60	32.142
Chlorpyrifos-methyl-desmethyl	XIC	eTargetCompound	C6H5Cl3NO3PS	Pesticides	[NA]	ESI	5000		0		307.887	Hydrogen	+	1	11.75	60	53.57
Chlorpyrifos-oxon	XIC	eTargetCompound	C9H11Cl3NO4P	Pesticides	[5598-15-2]	ESI	5000		0		333.956	Hydrogen	+	1	14.35	60	74.998
Chlorsulfuron	XIC	eTargetCompound	C12H12ClN5O4S	Pesticides	[64902-72-3]	ESI	5000		0		358.037	Hydrogen	+	1	11.12	60	64.284
Chlorthiamid	XIC	eTargetCompound	C7H5Cl2NS	Pesticides	[1918-13-4]	ESI	5000		0		205.959	Hydrogen	+	1	7.94	60	74.998
Chlorthiophos	XIC	eTargetCompound	C11H15Cl2O3PS2	Pesticides	[60238-56-4]	ESI	5000		0		360.965	Hydrogen	+	1	16.79	60	32.142
Chlorthiophos-sulfone	XIC	eTargetCompound	C11H15Cl2O5PS2	Pesticides	[25900-20-3]	ESI	5000		0		392.955	Hydrogen	+	1	14.43	60	42.856
Chlortoluron	XIC	eTargetCompound	C10H13ClN2O	Pesticides	[15545-48-9]	ESI	5000		0		213.079	Hydrogen	+	1	11.4	60	53.57
Chromafenozide	XIC	eTargetCompound	C24H30N2O3	Pesticides	[143807-66-3]	ESI	5000		0		395.233	Hydrogen	+	1	13.95	60	53.57
Cinerin I	XIC	eTargetCompound	C20H28O3	Pesticides	[25402-06-6]	ESI	5000		0		317.211	Hydrogen	+	1	16.91	60	32.142
Cinerin II	XIC	eTargetCompound	C21H28O5	Pesticides	[121-20-0]	ESI	5000		0		361.201	Hydrogen	+	1	15.55	60	32.142
Cinidon (free acid)	XIC	eTargetCompound	C17H13Cl2NO4	Pesticides	[175156-71-5]	ESI	5000		0		366.029	Hydrogen	+	1	14.21	60	42.856
Cinidon-ethyl	XIC	eTargetCompound	C19H17Cl2NO4	Pesticides	[142891-20-1]	ESI	5000		0		394.061	Hydrogen	+	1	16.15	60	42.856
Cinmethylin	XIC	eTargetCompound	C18H26O2	Pesticides	[87818-31-3]	ESI	5000		0		292.227	Ammonium	+	1	16.22	60	10.714
Cinosulfuron	XIC	eTargetCompound	C15H19N5O7S	Pesticides	[94593-91-6]	ESI	5000		0		414.108	Hydrogen	+	1	9.96	60	32.142
Citrinin	XIC	eTargetCompound	C13H14O5	Mycotoxins	[518-75-2]	ESI	5000		0		251.091	Hydrogen	+	1	11.2	60	74.998
Clarithromycin	XIC	eTargetCompound	C38H69NO13	Pesticides	[81103-11-9]	ESI	5000		0		748.484	Hydrogen	+	1	13.02	60	21.428
Clethodim	XIC	eTargetCompound	C17H26ClNO3S	Pesticides	[99129-21-2]	ESI	5000		0		360.139	Hydrogen	+	1	15.8	60	32.142
Clethodim-Sulfone	XIC	eTargetCompound	C17H26ClNO5S	Pesticides	[111031-17-5]	ESI	5000		0		392.129	Hydrogen	+	1	12.45	60	32.142
Clethodim-Sulfoxide	XIC	eTargetCompound	C17H26ClNO4S	Pesticides	[111031-14-2]	ESI	5000		0		376.134	Hydrogen	+	1	12.57	60	42.856
Climbazole	XIC	eTargetCompound	C15H17ClN2O2	Pesticides	[38083-17-9]	ESI	5000		0		293.105	Hydrogen	+	1	11.61	60	42.856
Clodinafop (free acid)	XIC	eTargetCompound	C14H11ClFNO4	Pesticides	[114420-56-3]	ESI	5000		0		312.043	Hydrogen	+	1	13.54	60	42.856
Clodinafop-propargyl-ester	XIC	eTargetCompound	C17H13ClFNO4	Pesticides	[105512-06-9]	ESI	5000		0		350.059	Hydrogen	+	1	14.62	60	32.142
Clofentezine (as Dihydroclofentezine)	XIC	eTargetCompound	C14H10Cl2N4	Pesticides	[74115-24-5]	ESI	5000		0		305.035	Hydrogen	+	1	11.1	60	50
Clomazone	XIC	eTargetCompound	C12H14ClNO2	Pesticides	[81777-89-1]	ESI	5000		0		240.079	Hydrogen	+	1	12.6	60	85.712
Clomeprop	XIC	eTargetCompound	C16H15Cl2NO2	Pesticides	[84496-56-0]	ESI	5000		0		324.055	Hydrogen	+	1	16.17	60	32.142
Cloprop	XIC	eTargetCompound	C9H9ClO3	Pesticides	[101-10-0]	ESI	5000		0		199.017	Hydrogen-Loss	-	1	11.7	60	42.856
Clopyralid (Lontrel)	XIC	eTargetCompound	C6H3Cl2NO2	Pesticides	[1702-17-6]	ESI	5000		0		191.961	Hydrogen	+	1	4.58	60	53.57
Cloquintocet	XIC	eTargetCompound	C11H8ClNO3	Pesticides	[88349-88-6]	ESI	5000		0		238.027	Hydrogen	+	1	8.06	60	74.998
Cloquintocet-mexyl	XIC	eTargetCompound	C18H22ClNO3	Pesticides	[99607-70-2]	ESI	5000		0		336.136	Hydrogen	+	1	16.25	60	42.856
Cloransulam-methyl	XIC	eTargetCompound	C15H13ClFN5O5S	Pesticides	[147150-35-4]	ESI	5000		0		430.038	Hydrogen	+	1	11.05	60	42.856
Clothianidin	XIC	eTargetCompound	C6H8ClN5O2S	Pesticides	[210880-92-5]	ESI	5000		0		250.016	Hydrogen	+	1	6.81	60	42.856
Convolamine	XIC	eTargetCompound	C17H23NO4	Plant Toxins (Tropane alkaloids)	[500-56-1]	ESI	5000		0		306.17	Hydrogen	+	1	7.24	60	64.284
Convolidine	XIC	eTargetCompound	C15H19NO4	Plant Toxins (Tropane alkaloids)	[63911-32-0]	ESI	5000		0		278.139	Hydrogen	+	1	6.01	60	53.57
Convolvine	XIC	eTargetCompound	C16H21NO4	Plant Toxins (Tropane alkaloids)	[537-30-4]	ESI	5000		0		292.154	Hydrogen	+	1	7.51	60	53.57
Coumachlor	XIC	eTargetCompound	C19H15ClO4	Pesticides	[81-82-3]	ESI	5000		0		343.073	Hydrogen	+	1	14.39	60	42.856
Coumafuryl	XIC	eTargetCompound	C17H14O5	Pesticides	[117-52-2]	ESI	5000		0		299.091	Hydrogen	+	1	12.11	60	32.142
Coumaphos	XIC	eTargetCompound	C14H16ClO5PS	Pesticides	[56-72-4]	ESI	5000		0		363.022	Hydrogen	+	1	14.87	60	42.856
Coumaphos-oxon	XIC	eTargetCompound	C14H16ClO6P	Pesticides	[321-54-0]	ESI	5000		0		347.045	Hydrogen	+	1	12.63	60	42.856
Coumatetralyl	XIC	eTargetCompound	C19H16O3	Pesticides	[5836-29-3]	ESI	5000		0		293.117	Hydrogen	+	1	14.04	60	53.57
Coumoxystrobin	XIC	eTargetCompound	C26H28O6	Pesticides	[850881-70-8]	ESI	5000		0		437.196	Hydrogen	+	1	16.29	60	21.428
Crimidine	XIC	eTargetCompound	C7H10ClN3	Pesticides	[535-89-7]	ESI	5000		0		172.064	Hydrogen	+	1	7.24	60	107.14
Crotoxyphos	XIC	eTargetCompound	C14H19O6P	Pesticides	[7700-17-6]	ESI	5000		0		332.126	Ammonium	+	1	13.34	60	21.428
Crufomate	XIC	eTargetCompound	C12H19ClNO3P	Pesticides	[299-86-5]	ESI	5000		0		292.086	Hydrogen	+	1	14.51	60	53.57
Cumyluron	XIC	eTargetCompound	C17H19ClN2O	Pesticides	[99485-76-4]	ESI	5000		0		303.126	Hydrogen	+	1	13.72	60	32.142
Cyanazine	XIC	eTargetCompound	C9H13ClN6	Pesticides	[21725-46-2]	ESI	5000		0		241.096	Hydrogen	+	1	9.85	60	64.284
Cyanofenphos	XIC	eTargetCompound	C15H14NO2PS	Pesticides	[13067-93-1]	ESI	5000		0		304.056	Hydrogen	+	1	14.82	60	32.142
Cyantraniliprole	XIC	eTargetCompound	C19H14BrClN6O2	Pesticides	[736994-63-1]	ESI	5000		0		473.012	Hydrogen	+	1	11.32	60	42.856
Cyazofamid	XIC	eTargetCompound	C13H13ClN4O2S	Pesticides	[120116-88-3]	ESI	5000		0		325.052	Hydrogen	+	1	14.22	60	10.714
Cyclanilide	XIC	eTargetCompound	C11H9Cl2NO3	Pesticides	[113136-77-9]	ESI	5000		0		271.989	Hydrogen-Loss	-	1	14.44	60	32.142
Cyclaniliprole	XIC	eTargetCompound	C21H17Br2Cl2N5O2	Pesticides	[1031756-98-5]	ESI	5000		0		599.92	Hydrogen	+	1	14.37	60	42.856
Cycloate	XIC	eTargetCompound	C11H21NOS	Pesticides	[1134-23-2]	ESI	5000		0		216.142	Hydrogen	+	1	15.52	60	42.856
Cyclohexamide	XIC	eTargetCompound	C15H23NO4	Pesticides	[66-81-9]	ESI	5000		0		282.17	Hydrogen	+	1	9.62	60	21.428
Cycloprothrin	XIC	eTargetCompound	C26H21Cl2NO4	Pesticides	[63935-38-6]	ESI	5000		0		499.119	Ammonium	+	1	17.01	60	21.428
Cyclosulfamuron	XIC	eTargetCompound	C17H19N5O6S	Pesticides	[136849-15-5]	ESI	5000		0		422.113	Hydrogen	+	1	13.85	60	32.142
Cycloxaprid	XIC	eTargetCompound	C14H15ClN4O3	Pesticides	[1203791-41-6]	ESI	5000		0		323.091	Hydrogen	+	1	5.88	60	42.856
Cycloxidim	XIC	eTargetCompound	C17H27NO3S	Pesticides	[101205-02-1]	ESI	5000		0		326.178	Hydrogen	+	1	15.68	60	32.142
Cycloxydim-sulfone-glutaric acid	XIC	eTargetCompound	C10H16O6S	Pesticides	[119725-81-4]	ESI	5000		0		263.059	Hydrogen-Loss	-	1	3.44	60	53.57
Cycluron	XIC	eTargetCompound	C11H22N2O	Pesticides	[2163-69-1]	ESI	5000		0		199.18	Hydrogen	+	1	12.15	60	64.284
Cyenopyrafen	XIC	eTargetCompound	C24H31N3O2	Pesticides	[560121-52-0]	ESI	5000		0		394.249	Hydrogen	+	1	17.04	60	64.284
Cyflufenamid	XIC	eTargetCompound	C20H17F5N2O2	Pesticides	[180409-60-3]	ESI	5000		0		413.128	Hydrogen	+	1	15.25	60	32.142
Cyflumetofen	XIC	eTargetCompound	C24H24F3NO4	Pesticides	[400882-07-7]	ESI	5000		0		465.2	Ammonium	+	1	15.95	60	21.428
Cyhalofop-butyl	XIC	eTargetCompound	C20H20FNO4	Pesticides	[122008-85-9]	ESI	5000		0		375.172	Ammonium	+	1	15.7	60	10.714
Cymiazole	XIC	eTargetCompound	C12H14N2S	Pesticides	[61676-87-7]	ESI	5000		0		219.095	Hydrogen	+	1	8.08	60	96.426
Cymoxanil	XIC	eTargetCompound	C4H6O2N3	Pesticides	[57966-95-7]	ESI	5000		0		128.046	None	+	1	7.92	60	60
Cypermethrins	XIC	eTargetCompound	C22H19Cl2NO3	Pesticides	[52315-07-8]	ESI	5000		0		433.108	Ammonium	+	1	17.28	60	32.142
Cyphenothrin	XIC	eTargetCompound	C24H25NO3	Pesticides	[39515-40-7]	ESI	5000		0		376.191	Hydrogen	+	1	17.42	60	21.4
Cyprazine	XIC	eTargetCompound	C9H14ClN5	Pesticides	[22936-86-3]	ESI	5000		0		228.101	Hydrogen	+	1	11.74	60	53.57
Cyproconazole	XIC	eTargetCompound	C15H18ClN3O	Pesticides	[94361-06-5]	ESI	5000		0		292.121	Hydrogen	+	1	13.88	60	53.57
Cyprodinil	XIC	eTargetCompound	C14H15N3	Pesticides	[121552-61-2]	ESI	5000		0		226.134	Hydrogen	+	1	13.04	60	96.426
Cyprofuram	XIC	eTargetCompound	C14H14ClNO3	Pesticides	[69581-33-5]	ESI	5000		0		280.073	Hydrogen	+	1	11.28	60	53.57
Cyprosulfamide	XIC	eTargetCompound	C18H18N2O5S	Pesticides	[221667-31-8]	ESI	5000		0		375.101	Hydrogen	+	1	10.19	60	21.428
Cyromazine	XIC	eTargetCompound	C6H10N6	Pesticides	[66215-27-8]	ESI	5000		0		167.104	Hydrogen	+	1	1.81	60	85.712
Cythioate	XIC	eTargetCompound	C8H12NO5PS2	Pesticides	[115-93-5]	ESI	5000		0		297.997	Hydrogen	+	1	9.37	60	32.142
Daimuron	XIC	eTargetCompound	C17H20N2O	Pesticides	[42609-52-9]	ESI	5000		0		269.165	Hydrogen	+	1	13.52	60	42.856
Daminozide	XIC	eTargetCompound	C6H12N2O3	Pesticides	[1596-84-5]	ESI	5000		0		161.092	Hydrogen	+	1	1.16	60	53.57
Danitol (=Fenpropathrin)	XIC	eTargetCompound	C22H23NO3	Pesticides	[39515-41-8 / 64257-84-7]	ESI	5000		0		367.202	Ammonium	+	1	16.94	60	53.57
Demeton O and Demeton S	XIC	eTargetCompound	C8H19O3PS2	Pesticides	[298-03-3, 126-75-0]	ESI	5000		0		259.059	Hydrogen	+	1	12.68	60	64.284
Demeton-S Sulfoxide	XIC	eTargetCompound	C8H19O4PS2	Pesticides	[2496-92-6]	ESI	5000		0		275.053	Hydrogen	+	1	8.21	60	32.142
Demeton-S-methyl	XIC	eTargetCompound	C6H15O3PS2	Pesticides	[919-86-8]	ESI	5000		0		231.027	Hydrogen	+	1	10.5	60	42.856
Demeton-S-methyl-sulfone	XIC	eTargetCompound	C6H15O5PS2	Pesticides	[17040-19-6]	ESI	5000		0		263.017	Hydrogen	+	1	5.71	60	42.856
Deoxynivalenol	XIC	eTargetCompound	C15H20O6	Mycotoxins	[51481-10-8]	ESI	5000		0		297.133	Hydrogen	+	1	4.96	60	32.142
Deoxynivalenol-15-acetyl	XIC	eTargetCompound	C17H22O7	Mycotoxins	[88337-96-6]	ESI	5000		0		339.144	Hydrogen	+	1	7.93	60	32.142
Deoxynivalenol-3-acetyl	XIC	eTargetCompound	C17H22O7	Mycotoxins	[50722-38-8]	ESI	5000		0		339.144	Hydrogen	+	1	7.99	60	32.142
Deoxynivalenol-3-Glucoside	XIC	eTargetCompound	C15H21O6	Mycotoxins	[131180-21-7]	ESI	5000		0		297.133	None	+	1	5.21	60	21.428
Desmedipham	XIC	eTargetCompound	C16H16N2O4	Pesticides	[13684-56-5]	ESI	5000		0		318.145	Ammonium	+	1	12.36	60	32.142
Desmetryn	XIC	eTargetCompound	C8H15N5S	Pesticides	[1014-69-3]	ESI	5000		0		214.112	Hydrogen	+	1	9.61	60	74.998
Diacetoxyscirpenol	XIC	eTargetCompound	C19H26O7	Mycotoxins	[2270-40-8]	ESI	5000		0		384.202	Ammonium	+	1	10.57	60	21.428
Diafenthiuron	XIC	eTargetCompound	C23H32N2OS	Pesticides	[80060-09-9]	ESI	5000		0		385.231	Hydrogen	+	1	17	60	42.856
Dialifos	XIC	eTargetCompound	C14H17ClNO4PS2	Pesticides	[10311-84-9]	ESI	5000		0		394.01	Hydrogen	+	1	15.36	60	32.142
Di-Allate	XIC	eTargetCompound	C10H17Cl2NOS	Pesticides	[2303-16-4]	ESI	5000		0		270.048	Hydrogen	+	1	15.74	60	42.856
Diazinon	XIC	eTargetCompound	C12H21N2O3PS	Pesticides	[333-41-5]	ESI	5000		0		305.108	Hydrogen	+	1	14.91	60	53.57
Diazinon-Oxon	XIC	eTargetCompound	C12H21N2O4P	Pesticides	[962-58-3]	ESI	5000		0		289.131	Hydrogen	+	1	12.56	60	53.57
Dicamba	XIC	eTargetCompound	C7H6OCl2	Pesticides	[1918-00-9]	ESI	5000		0		174.972	None	-	1	9.48	60	42.856
Dichlormid	XIC	eTargetCompound	C8H11Cl2NO	Pesticides	[37764-25-3]	ESI	5000		0		208.029	Hydrogen	+	1	10.43	60	53.57
Dichloroaniline-3-4	XIC	eTargetCompound	C6H5Cl2N	Pesticides	[95-76-1]	ESI	5000		0		161.987	Hydrogen	+	1	11.78	60	107.14
Dichlorobenzamide-2-6	XIC	eTargetCompound	C7H5Cl2NO	Pesticides	[2008-58-4]	ESI	5000		0		189.982	Hydrogen	+	1	5.62	60	85.712
Dichlorophen	XIC	eTargetCompound	C13H10Cl2O2	Pesticides	[97-23-4]	ESI	5000		0		266.998	Hydrogen-Loss	-	1	14.52	60	42.856
Dichlorprop	XIC	eTargetCompound	C6H4OCl2	Pesticides	[120-36-5]	ESI	5000		0		160.957	None	-	1	13.21	60	74.998
Dichlorprop-2-ethylhexyl ester	XIC	eTargetCompound	C17H24Cl2O3	Pesticides	[79270-78-3]	ESI	5000		0		364.144	Ammonium	+	1	18.04	60	10.714
Dichlorprop-butoxyethyl ester	XIC	eTargetCompound	C15H20Cl2O4	Pesticides	[53404-31-2]	ESI	5000		0		335.081	Hydrogen	+	1	16.42	60	21.428
Dichlorvos	XIC	eTargetCompound	C4H7Cl2O4P	Pesticides	[62-73-7]	ESI	5000		0		220.953	Hydrogen	+	1	10.14	60	53.57
Diclobutrazol	XIC	eTargetCompound	C15H19Cl2N3O	Pesticides	[75736-33-3]	ESI	5000		0		328.098	Hydrogen	+	1	14.69	60	53.57
Diclocymet	XIC	eTargetCompound	C15H18Cl2N2O	Pesticides	[139920-32-4]	ESI	5000		0		313.087	Hydrogen	+	1	14.16	60	64.284
Diclofop	XIC	eTargetCompound	C15H12Cl2O4	Pesticides	[40843-25-2]	ESI	5000		0		325.004	Hydrogen-Loss	-	1	15.58	60	53.57
Diclofop-methyl	XIC	eTargetCompound	C16H14Cl2O4	Pesticides	[51338-27-3]	ESI	5000		0		358.061	Ammonium	+	1	16.24	60	10.714
Diclosulam	XIC	eTargetCompound	C13H10Cl2FN5O3S	Pesticides	[145701-21-9]	ESI	5000		0		405.994	Hydrogen	+	1	11.35	60	32.142
Dicrotophos	XIC	eTargetCompound	C8H16NO5P	Pesticides	[141-66-2]	ESI	5000		0		238.084	Hydrogen	+	1	6.74	60	32.142
Dicyclanil	XIC	eTargetCompound	C8H10N6	Pesticides	[112636-83-6]	ESI	5000		0		191.104	Hydrogen	+	1	2.53	60	74.998
Diethatyl-ethyl	XIC	eTargetCompound	C16H22ClNO3	Pesticides	[38727-55-8]	ESI	5000		0		312.136	Hydrogen	+	1	14.6	60	32.142
Diethofencarb	XIC	eTargetCompound	C11H16NO4	Pesticides	[87130-20-9]	ESI	5000		0		226.107	None	+	1	12.89	60	42.856
Diethylaniline-2-6-	XIC	eTargetCompound	C10H15N	Pesticides	[579-66-8]	ESI	5000		0		150.128	Hydrogen	+	1	10.43	60	64.284
Difenacoum	XIC	eTargetCompound	C31H24O3	Pesticides	[56073-07-5]	ESI	5000		0		445.18	Hydrogen	+	1	17.1	60	32.142
Difenoconazole	XIC	eTargetCompound	C19H17Cl2N3O3	Pesticides	[119446-68-3]	ESI	5000		0		406.072	Hydrogen	+	1	15.53	60	64.284
Difenoxuron	XIC	eTargetCompound	C16H18N2O3	Pesticides	[14214-32-5]	ESI	5000		0		287.139	Hydrogen	+	1	12.11	60	53.57
Diflubenzuron	XIC	eTargetCompound	C14H9ClF2N2O2	Pesticides	[35367-38-5]	ESI	5000		0		311.039	Hydrogen	+	1	14.39	60	42.856
Diflufenican	XIC	eTargetCompound	C19H11F5N2O2	Pesticides	[83164-33-4]	ESI	5000		0		395.081	Hydrogen	+	1	15.64	60	53.57
Diflufenzopyr	XIC	eTargetCompound	C15H12F2N4O3	Pesticides	[109293-97-2]	ESI	5000		0		333.081	Hydrogen-Loss	-	1	11.55	60	10.714
Dikegulac sodium	XIC	eTargetCompound	C12H18O7	Pesticides	[52508-35-7 (Free 18467-77-1)]	ESI	5000		0		275.112	Hydrogen	+	1	8.75	60	32.142
Dimefox	XIC	eTargetCompound	C4H12FN2OP	Pesticides	[115-26-4]	ESI	5000		0		155.074	Hydrogen	+	1	6.5	60	85.712
Dimefuron	XIC	eTargetCompound	C15H19ClN4O3	Pesticides	[34205-21-5]	ESI	5000		0		339.122	Hydrogen	+	1	12.64	60	53.57
Dimepiperate	XIC	eTargetCompound	C15H21NOS	Pesticides	[61432-55-1]	ESI	5000		0		264.142	Hydrogen	+	1	15.64	60	53.57
Dimethachlor	XIC	eTargetCompound	C13H18ClNO2	Pesticides	[50563-36-5]	ESI	5000		0		256.11	Hydrogen	+	1	12.38	60	53.57
Dimethametryn	XIC	eTargetCompound	C11H21N5S	Pesticides	[22936-75-0]	ESI	5000		0		256.159	Hydrogen	+	1	13.23	60	53.57
Dimethenamid	XIC	eTargetCompound	C12H18ClNO2S	Pesticides	[87674-68-8]	ESI	5000		0		276.082	Hydrogen	+	1	13.15	60	53.57
Dimethirimol	XIC	eTargetCompound	C11H19N3O	Pesticides	[5221-53-4]	ESI	5000		0		210.16	Hydrogen	+	1	8.14	60	85.712
Dimethoate	XIC	eTargetCompound	C5H12NO3PS2	Pesticides	[60-51-5]	ESI	5000		0		230.007	Hydrogen	+	1	7.33	60	32.142
Dimethomorph	XIC	eTargetCompound	C21H22ClNO4	Pesticides	[110488-70-5]	ESI	5000		0		388.131	Hydrogen	+	1	13.65	60	42.856
Dimethylvinphos	XIC	eTargetCompound	C10H10Cl3O4P	Pesticides	[2274-67-1]	ESI	5000		0		330.945	Hydrogen	+	1	13.83	60	21.428
Dimetilan	XIC	eTargetCompound	C10H16N4O3	Pesticides	[644-64-4]	ESI	5000		0		241.13	Hydrogen	+	1	8.21	60	32.142
Dimoxystrobin	XIC	eTargetCompound	C19H22N2O3	Pesticides	[149961-52-4]	ESI	5000		0		327.17	Hydrogen	+	1	14.61	60	21.428
Diniconazole (sum of E-& Z- isomer)	XIC	eTargetCompound	C15H17Cl2N3O	Pesticides	[83657-24-3; 70217-36-6]	ESI	5000		0		326.082	Hydrogen	+	1	15.45	60	53.57
Dinitramine	XIC	eTargetCompound	C11H13F3N4O4	Pesticides	[29091-05-2]	ESI	5000		0		323.096	Hydrogen	+	1	15.19	60	42.856
Dinoseb acetate	XIC	eTargetCompound	C10H12N2O5	Pesticides	[2813-95-8]	ESI	5000		0		239.067	Hydrogen-Loss	-	1	14.97	60	74.998
Dinotefuran	XIC	eTargetCompound	C7H14N4O3	Pesticides	[165252-70-0]	ESI	5000		0		203.114	Hydrogen	+	1	4.2	60	32.142
Dinoterb	XIC	eTargetCompound	C10H12N2O5	Pesticides	[1420-07-1]	ESI	5000		0		239.067	Hydrogen-Loss	-	1	14.97	60	85.712
Dioxacarb	XIC	eTargetCompound	C11H13NO4	Pesticides	[6988-21-2]	ESI	5000		0		224.092	Hydrogen	+	1	7.5	60	32.142
Dioxathion	XIC	eTargetCompound	C8H15O4PS2	Pesticides	[78-34-2]	ESI	5000		0		271.023	None	+	1	16.18	60	32.142
Diphenamid	XIC	eTargetCompound	C16H17NO	Pesticides	[957-51-7]	ESI	5000		0		240.138	Hydrogen	+	1	12.43	60	85.712
Diphenyl Phosphate	XIC	eTargetCompound	C12H11O4P	Pesticides	[838-85-7]	ESI	5000		0		251.047	Hydrogen	+	1	9.74	60	64.284
Diphenylamine	XIC	eTargetCompound	C12H11N	Pesticides	[122-39-4]	ESI	5000		0		170.096	Hydrogen	+	1	13.88	60	96.426
Dipropetryn	XIC	eTargetCompound	C11H21N5S	Pesticides	[4147-51-7]	ESI	5000		0		256.159	Hydrogen	+	1	13.23	60	53.57
Disulfoton	XIC	eTargetCompound	C8H19O2PS3	Pesticides	[298-04-4]	ESI	5000		0		275.036	Hydrogen	+	1	15.34	60	64.284
Disulfoton-sulfone	XIC	eTargetCompound	C8H19O4PS3	Pesticides	[2497-06-5]	ESI	5000		0		307.026	Hydrogen	+	1	11.69	60	21.428
Disulfoton-sulfoxide	XIC	eTargetCompound	C8H19O3PS3	Pesticides	[2497-07-6]	ESI	5000		0		291.031	Hydrogen	+	1	11.53	60	32.142
Ditalimfos	XIC	eTargetCompound	C12H14NO4PS	Pesticides	[5131-24-8]	ESI	5000		0		300.045	Hydrogen	+	1	13.8	60	21.428
Dithiopyr	XIC	eTargetCompound	C15H16F5NO2S2	Pesticides	[97886-45-8]	ESI	5000		0		402.062	Hydrogen	+	1	15.78	60	42.856
Diuron	XIC	eTargetCompound	C9H10Cl2N2O	Pesticides	[330-54-1]	ESI	5000		0		233.024	Hydrogen	+	1	11.99	60	64.284
DMSA	XIC	eTargetCompound	C8H12N2O2S	Pesticides	[4710-17-2]	ESI	5000		0		201.069	Hydrogen	+	1	9.18	60	32.142
DMST	XIC	eTargetCompound	C9H14N2O2S	Pesticides	[66840-71-9]	ESI	5000		0		215.085	Hydrogen	+	1	10.69	60	32.142
DNOC	XIC	eTargetCompound	C7H6N2O5	Pesticides	[534-52-1]	ESI	5000		0		197.02	Hydrogen-Loss	-	1	10.89	60	74.998
Dodemorph	XIC	eTargetCompound	C18H35NO	Pesticides	[1593-77-7]	ESI	5000		0		282.279	Hydrogen	+	1	12	60	53.57
Dodine	XIC	eTargetCompound	C13H29N3	Pesticides	[2439-10-3]	ESI	5000		0		228.243	Hydrogen	+	1	15.35	60	85.712
Doramectin	XIC	eTargetCompound	C50H74O14	Pesticides	[117704-25-3]	ESI	5000		0		916.542	Ammonium	+	1	17.93	60	10.714
Drazoxolon	XIC	eTargetCompound	C10H8ClN3O2	Pesticides	[5707-69-7]	ESI	5000		0		238.038	Hydrogen	+	1	13.84	60	42.856
Dufulin	XIC	eTargetCompound	C19H22FN2O3PS	Pesticides	[882182-49-2]	ESI	5000		0		409.115	Hydrogen	+	1	15.56	60	53.57
Dyfonate	XIC	eTargetCompound	C10H15OPS2	Pesticides	[944-22-9]	ESI	5000		0		247.038	Hydrogen	+	1	14.85	60	32.142
Echimidine	XIC	eTargetCompound	C20H31NO7	Plant Toxins (Pyrrolizidine alkaloids)	[520-68-3]	ESI	5000		0		398.217	Hydrogen	+	1	7.93	60	32.142
Echimidine-N-oxide	XIC	eTargetCompound	C20H31NO8	Plant Toxins (Pyrrolizidine alkaloids)	[41093-89-4]	ESI	5000		0		414.212	Hydrogen	+	1	7.78	60	53.57
Echinatine and Rinderine	XIC	eTargetCompound	C15H25NO5	Plant Toxins (Pyrrolizidine alkaloids)	[480-83-1, 6029-84-1]	ESI	5000		0		300.181	Hydrogen	+	1	4.71	60	53.57
Echinatine-N-oxide	XIC	eTargetCompound	C15H25NO6	Plant Toxins (Pyrrolizidine alkaloids)	[20267-93-0]	ESI	5000		0		316.175	Hydrogen	+	1	5.09	60	64.284
Edifenphos	XIC	eTargetCompound	C14H15O2PS2	Pesticides	[17109-49-8]	ESI	5000		0		311.032	Hydrogen	+	1	14.81	60	32.142
Emamectin B1a	XIC	eTargetCompound	C49H75NO13	Pesticides	[119791-41-2]	ESI	5000		0		886.531	Hydrogen	+	1	16.45	60	42.856
Empenthrin	XIC	eTargetCompound	C18H26O2	Pesticides	[54406-48-3]	ESI	5000		0		275.201	Hydrogen	+	1	17.14	60	42.856
Enniatin A	XIC	eTargetCompound	C36H63N3O9	Mycotoxins	[2503-13-1]	ESI	5000		0		699.49	Ammonium	+	1	17.36	60	32.142
Enniatin A1	XIC	eTargetCompound	C35H61N3O9	Mycotoxins	[4530-21-6]	ESI	5000		0		685.475	Ammonium	+	1	17.11	60	32.142
Enniatin B	XIC	eTargetCompound	C33H57N3O9	Mycotoxins	[917-13-5]	ESI	5000		0		657.443	Ammonium	+	1	16.53	60	32.142
Enniatin B1	XIC	eTargetCompound	C34H59N3O9	Mycotoxins	[19914-20-6]	ESI	5000		0		671.459	Ammonium	+	1	16.84	60	32.142
Enoxastrobin	XIC	eTargetCompound	C22H22ClNO4	Pesticides	[238410-11-2]	ESI	5000		0		400.131	Hydrogen	+	1	16.14	60	32.142
EPN	XIC	eTargetCompound	C14H14NO4PS	Pesticides	[2104-64-5]	ESI	5000		0		324.045	Hydrogen	+	1	15.56	60	32.142
Epoxiconazole	XIC	eTargetCompound	C17H13ClFN3O	Pesticides	[133855-98-8]	ESI	5000		0		330.08	Hydrogen	+	1	14.14	60	64.284
Eprinomectin B1a	XIC	eTargetCompound	C50H75NO14	Pesticides	[133305-88-1 (Mixture 123997-26-2)]	ESI	5000		0		914.526	Hydrogen	+	1	17.37	60	21.428
EPTC	XIC	eTargetCompound	C9H19NOS	Pesticides	[759-94-4]	ESI	5000		0		190.126	Hydrogen	+	1	14.51	60	42.856
Ergocornine	XIC	eTargetCompound	C31H39N5O5	Mycotoxins (Ergot alkaloids)	[564-36-3]	ESI	5000		0		562.302	Hydrogen	+	1	10.53	60	32.142
Ergocorninine	XIC	eTargetCompound	C31H39N5O5	Mycotoxins (Ergot alkaloids)	[564-37-4]	ESI	5000		0		562.302	Hydrogen	+	1	11.3	60	32.142
Ergocristine	XIC	eTargetCompound	C35H39N5O5	Mycotoxins (Ergot alkaloids)	[511-08-0]	ESI	5000		0		610.302	Hydrogen	+	1	11.35	60	32.142
Ergocristinine	XIC	eTargetCompound	C35H39N5O5	Mycotoxins (Ergot alkaloids)	[511-07-9]	ESI	5000		0		610.302	Hydrogen	+	1	11.81	60	32.142
Ergocryptine	XIC	eTargetCompound	C32H41N5O5	Mycotoxins (Ergot alkaloids)	[511-09-1]	ESI	5000		0		576.318	Hydrogen	+	1	11.26	60	32.142
Ergocryptinine	XIC	eTargetCompound	C32H41N5O5	Mycotoxins (Ergot alkaloids)	[511-10-4]	ESI	5000		0		576.318	Hydrogen	+	1	11.74	60	32.142
Ergometrine	XIC	eTargetCompound	C19H23N3O2	Mycotoxins (Ergot alkaloids)	[60-79-7]	ESI	5000		0		326.186	Hydrogen	+	1	5.37	60	42.856
Ergometrinine	XIC	eTargetCompound	C19H23N3O2	Mycotoxins (Ergot alkaloids)	[479-00-5]	ESI	5000		0		326.186	Hydrogen	+	1	6.79	60	42.856
Ergosine	XIC	eTargetCompound	C30H37N5O5	Mycotoxins (Ergot alkaloids)	[561-94-4]	ESI	5000		0		548.287	Hydrogen	+	1	10.06	60	32.142
Ergosinine	XIC	eTargetCompound	C30H37N5O5	Mycotoxins (Ergot alkaloids)	[596-88-3]	ESI	5000		0		548.287	Hydrogen	+	1	10.21	60	32.142
Ergotamine	XIC	eTargetCompound	C33H35N5O5	Mycotoxins (Ergot alkaloids)	[113-15-5]	ESI	5000		0		582.271	Hydrogen	+	1	10.34	60	32.142
Ergotaminine	XIC	eTargetCompound	C33H35N5O5	Mycotoxins (Ergot alkaloids)	[639-81-6]	ESI	5000		0		582.271	Hydrogen	+	1	10.43	60	32.142
Erucifoline	XIC	eTargetCompound	C18H23NO6	Plant Toxins (Pyrrolizidine alkaloids)	[40158-95-0]	ESI	5000		0		350.16	Hydrogen	+	1	3.77	60	64.284
Erucifoline-N-oxide	XIC	eTargetCompound	C18H23NO7	Plant Toxins (Pyrrolizidine alkaloids)	[123864-94-8]	ESI	5000		0		366.155	Hydrogen	+	1	4.37	60	64.284
Esprocarb	XIC	eTargetCompound	C15H23NOS	Pesticides	[85785-20-2]	ESI	5000		0		266.157	Hydrogen	+	1	16.18	60	42.856
Etaconazole	XIC	eTargetCompound	C14H15Cl2N3O2	Pesticides	[60207-93-4]	ESI	5000		0		328.061	Hydrogen	+	1	14.23	60	42.856
Ethaboxam	XIC	eTargetCompound	C14H16N4OS2	Pesticides	[162650-77-3]	ESI	5000		0		321.084	Hydrogen	+	1	10.99	60	53.57
Ethametsulfuron-methyl	XIC	eTargetCompound	C9H11FN2	Pesticides	[97780-06-8]	ESI	5000		0		411.108	Hydrogen	+	1	11.28	60	32.142
Ethidimuron	XIC	eTargetCompound	C7H12N4O3S2	Pesticides	[30043-49-3]	ESI	5000		0		265.042	Hydrogen	+	1	6.95	60	42.856
Ethiofencarb	XIC	eTargetCompound	C11H15NO2S	Pesticides	[29973-13-5]	ESI	5000		0		226.09	Hydrogen	+	1	11.18	60	85.712
Ethiofencarb sulfone	XIC	eTargetCompound	C11H15NO4S	Pesticides	[53380-23-7]	ESI	5000		0		258.079	Hydrogen	+	1	6.67	60	85.712
Ethiofencarb sulfoxide	XIC	eTargetCompound	C11H15NO3S	Pesticides	[53380-22-6]	ESI	5000		0		242.085	Hydrogen	+	1	6.94	60	74.998
Ethiolate	XIC	eTargetCompound	C7H15NOS	Pesticides	[2941-55-1]	ESI	5000		0		162.095	Hydrogen	+	1	12.12	60	64.284
Ethion	XIC	eTargetCompound	C9H22O4P2S4	Pesticides	[563-12-2]	ESI	5000		0		384.995	Hydrogen	+	1	16.36	60	21.428
Ethiozin	XIC	eTargetCompound	C9H16N4OS	Pesticides	[64529-56-2]	ESI	5000		0		229.112	Hydrogen	+	1	11.51	60	64.284
Ethiprole	XIC	eTargetCompound	C13H9Cl2F3N4OS	Pesticides	[181587-01-9]	ESI	5000		0		396.99	Hydrogen	+	1	13.21	60	42.856
Ethirimol	XIC	eTargetCompound	C11H19N3O	Pesticides	[23947-60-6]	ESI	5000		0		210.16	Hydrogen	+	1	8.49	60	85.712
Ethofumesate	XIC	eTargetCompound	C13H18O5S	Pesticides	[26225-79-6]	ESI	5000		0		304.121	Ammonium	+	1	12.94	60	32.142
Ethofumesate metabolite NC 20645	XIC	eTargetCompound	C11H14O6S	Pesticides	[572912-13-1]	ESI	5000		0		292.085	Ammonium	+	1	8.63	60	42.856
Ethofumesate-2-hydroxy	XIC	eTargetCompound	C11H14O5S	Pesticides	[26322-82-7]	ESI	5000		0		276.09	Ammonium	+	1	9.06	60	32.142
Ethoprophos	XIC	eTargetCompound	C8H19O2PS2	Pesticides	[13194-48-4]	ESI	5000		0		243.064	Hydrogen	+	1	14.12	60	32.142
Ethoxysulfuron	XIC	eTargetCompound	C15H18N4O7S	Pesticides	[126801-58-9]	ESI	5000		0		399.097	Hydrogen	+	1	13.56	60	32.142
Ethyclozate	XIC	eTargetCompound	C11H11ClN2O2	Pesticides	[27512-72-7]	ESI	5000		0		239.058	Hydrogen	+	1	12.7	60	74.998
Etobenzanid	XIC	eTargetCompound	C16H15Cl2NO3	Pesticides	[79540-50-4]	ESI	5000		0		340.05	Hydrogen	+	1	14.88	60	42.856
Etofenprox	XIC	eTargetCompound	C25H28O3	Pesticides	[80844-07-1]	ESI	5000		0		394.238	Ammonium	+	1	17.91	60	32.142
Etoxazole	XIC	eTargetCompound	C21H23F2NO2	Pesticides	[153233-91-1]	ESI	5000		0		360.177	Hydrogen	+	1	16.76	60	42.856
Etrimfos	XIC	eTargetCompound	C10H17N2O4PS	Pesticides	[38260-54-7]	ESI	5000		0		293.072	Hydrogen	+	1	14.72	60	42.856
Europine	XIC	eTargetCompound	C16H27NO6	Plant Toxins (Pyrrolizidine alkaloids)	[570-19-4]	ESI	5000		0		330.191	Hydrogen	+	1	4.61	60	53.57
Europine-N-oxide	XIC	eTargetCompound	C16H27NO7	Plant Toxins (Pyrrolizidine alkaloids)	[65582-53-8]	ESI	5000		0		346.186	Hydrogen	+	1	4.93	60	53.57
Famoxadone	XIC	eTargetCompound	C22H18N2O4	Pesticides	[131807-57-3]	ESI	5000		0		392.16	Ammonium	+	1	15.07	60	10.714
Famphur	XIC	eTargetCompound	C10H16NO5PS2	Pesticides	[52-85-7]	ESI	5000		0		326.028	Hydrogen	+	1	11.73	60	32.142
Fenamidone	XIC	eTargetCompound	C17H17N3OS	Pesticides	[161326-34-7]	ESI	5000		0		312.116	Hydrogen	+	1	13.23	60	32.142
Fenaminstrobin	XIC	eTargetCompound	C21H21Cl2N3O3	Pesticides	[366815-39-6]	ESI	5000		0		434.103	Hydrogen	+	1	15.85	60	32.142
Fenamiphos	XIC	eTargetCompound	C13H22NO3PS	Pesticides	[22224-92-6]	ESI	5000		0		304.113	Hydrogen	+	1	14.43	60	32.142
Fenamiphos-sulfone	XIC	eTargetCompound	C13H22NO5PS	Pesticides	[31972-44-8]	ESI	5000		0		336.103	Hydrogen	+	1	10.99	60	42.856
Fenamiphos-sulfoxide	XIC	eTargetCompound	C13H22NO4PS	Pesticides	[31972-43-7]	ESI	5000		0		320.108	Hydrogen	+	1	10.74	60	42.856
Fenarimol	XIC	eTargetCompound	C17H12Cl2N2O	Pesticides	[60168-88-9]	ESI	5000		0		331.04	Hydrogen	+	1	14.11	60	42.856
Fenazaquin	XIC	eTargetCompound	C20H22N2O	Pesticides	[120928-09-8]	ESI	5000		0		307.181	Hydrogen	+	1	17.26	60	42.856
Fenazox	XIC	eTargetCompound	C12H10N2O	Pesticides	[495-48-7]	ESI	5000		0		199.087	Hydrogen	+	1	15	60	53.57
Fenbuconazole	XIC	eTargetCompound	C19H17ClN4	Pesticides	[114369-43-6]	ESI	5000		0		337.121	Hydrogen	+	1	14.38	60	42.856
Fenbutatin oxide	XIC	eTargetCompound	C30H39Sn	Pesticides	[13356-08-6]	ESI	5000		0		519.208	None	+	1	18.43	60	42.856
Fenchlorazol-ethyl	XIC	eTargetCompound	C12H8Cl5N3O2	Pesticides	[103112-35-2]	ESI	5000		0		401.913	Hydrogen	+	1	15.29	60	53.57
Fenchlorphos-oxon	XIC	eTargetCompound	C8H8Cl3O4P	Pesticides	[3983-45-7]	ESI	5000		0		304.93	Hydrogen	+	1	14.06	60	64.284
Fenfuram	XIC	eTargetCompound	C12H11NO2	Pesticides	[24691-80-3]	ESI	5000		0		202.086	Hydrogen	+	1	10.76	60	64.284
Fenhexamid	XIC	eTargetCompound	C14H17Cl2NO2	Pesticides	[126833-17-8]	ESI	5000		0		302.071	Hydrogen	+	1	14.03	60	64.284
Fenobucarb	XIC	eTargetCompound	C12H17NO2	Pesticides	[3766-81-2]	ESI	5000		0		208.133	Hydrogen	+	1	12.86	60	32.142
Fenoprop	XIC	eTargetCompound	C6H3OCl3	Pesticides	[93-72-1]	ESI	5000		0		194.918	None	-	1	14.36	60	85.712
Fenothiocarb	XIC	eTargetCompound	C13H19NO2S	Pesticides	[62850-32-2]	ESI	5000		0		254.121	Hydrogen	+	1	14.48	60	10.714
Fenoxanil	XIC	eTargetCompound	C15H18Cl2N2O2	Pesticides	[115852-48-7]	ESI	5000		0		329.082	Hydrogen	+	1	14.48	60	32.142
Fenoxaprop and Fenoxaprop-P (as Fenoxaprop)	XIC	eTargetCompound	C16H12ClNO5	Pesticides	[95617-09-7, 113158-40-0]	ESI	5000		0		334.048	Hydrogen	+	1	14.78	60	32.142
Fenoxaprop-ethyl and Fenoxaprop-P-ethyl (as Fenoxaprop-P-ethyl)	XIC	eTargetCompound	C18H16ClNO5	Pesticides	[66441-23-4, 71283-80-2]	ESI	5000		0		362.079	Hydrogen	+	1	15.97	60	42.856
Fenoxasulfone	XIC	eTargetCompound	C14H17Cl2NO4S	Pesticides	[639826-16-7]	ESI	5000		0		383.059	Ammonium	+	1	13.71	60	32.142
Fenoxycarb	XIC	eTargetCompound	C17H19NO4	Pesticides	[72490-01-8 (OLD 79127-80-3)]	ESI	5000		0		302.139	Hydrogen	+	1	14.55	60	32.142
Fenpiclonil	XIC	eTargetCompound	C11H6Cl2N2	Pesticides	[74738-17-3]	ESI	5000		0		236.998	Hydrogen	+	1	12.74	60	74.998
Fenpicoxamid	XIC	eTargetCompound	C31H38N2O11	Pesticides	[517875-34-2]	ESI	5000		0		615.255	Hydrogen	+	1	15.87	60	42.856
Fenpropidin	XIC	eTargetCompound	C19H31N	Pesticides	[67306-00-7]	ESI	5000		0		274.253	Hydrogen	+	1	12.61	60	74.998
Fenpropimorph	XIC	eTargetCompound	C20H33NO	Pesticides	[67564-91-4]	ESI	5000		0		304.263	Hydrogen	+	1	12.76	60	64.284
Fenpyrazamine	XIC	eTargetCompound	C17H21N3O2S	Pesticides	[473798-59-3]	ESI	5000		0		332.143	Hydrogen	+	1	13.69	60	32.142
Fenpyroximate	XIC	eTargetCompound	C24H27N3O4	Pesticides	[134098-61-6]	ESI	5000		0		422.207	Hydrogen	+	1	16.97	60	32.142
Fensulfothion	XIC	eTargetCompound	C11H17O4PS2	Pesticides	[115-90-2]	ESI	5000		0		309.038	Hydrogen	+	1	12.09	60	32.142
Fensulfothion-oxon	XIC	eTargetCompound	C11H17O5PS	Pesticides	[6552-21-2]	ESI	5000		0		293.061	Hydrogen	+	1	9.23	60	64.284
Fensulfothion-oxon-sulfone	XIC	eTargetCompound	C11H17O6PS	Pesticides	[6132-17-8]	ESI	5000		0		309.056	Hydrogen	+	1	9.47	60	42.856
Fensulfothion-sulfone	XIC	eTargetCompound	C11H17O5PS2	Pesticides	[14255-72-2]	ESI	5000		0		325.033	Hydrogen	+	1	12.3	60	42.856
Fenthion	XIC	eTargetCompound	C10H15O3PS2	Pesticides	[55-38-9]	ESI	5000		0		279.027	Hydrogen	+	1	14.79	60	42.856
Fenthion-ethyl	XIC	eTargetCompound	C12H19O3PS2	Pesticides	[1716-09-2]	ESI	5000		0		307.059	Hydrogen	+	1	15.96	60	42.856
Fenthion-oxon	XIC	eTargetCompound	C10H15O4PS	Pesticides	[6552-12-1]	ESI	5000		0		263.05	Hydrogen	+	1	12.6	60	53.57
Fenthion-oxon-sulfone	XIC	eTargetCompound	C10H15O6PS	Pesticides	[14086-35-2]	ESI	5000		0		295.04	Hydrogen	+	1	8.22	60	53.57
Fenthion-oxon-sulfoxide	XIC	eTargetCompound	C10H15O5PS	Pesticides	[6552-13-2]	ESI	5000		0		279.045	Hydrogen	+	1	7.95	60	53.57
Fenthion-sulfone	XIC	eTargetCompound	C10H15O5PS2	Pesticides	[3761-42-0]	ESI	5000		0		311.017	Hydrogen	+	1	11.21	60	42.856
Fenthion-sulfoxide	XIC	eTargetCompound	C10H15O4PS2	Pesticides	[3761-41-9]	ESI	5000		0		295.022	Hydrogen	+	1	10.88	60	53.57
Fenuron	XIC	eTargetCompound	C9H12N2O	Pesticides	[101-42-8]	ESI	5000		0		165.102	Hydrogen	+	1	7.04	60	74.998
Ferimzone	XIC	eTargetCompound	C15H18N4	Pesticides	[89269-64-7]	ESI	5000		0		255.16	Hydrogen	+	1	11.02	60	53.57
Fillalbine	XIC	eTargetCompound	C16H21NO4	Plant Toxins (Tropane alkaloids)	[4540-25-4]	ESI	5000		0		292.154	Hydrogen	+	1	5.79	60	53.57
Fipronil	XIC	eTargetCompound	C12H4Cl2F6N4OS	Pesticides	[120068-37-3]	ESI	5000		0		434.931	Hydrogen-Loss	-	1	14.49	60	32.142
Fipronil carboxamide	XIC	eTargetCompound	C12H6Cl2F6N4O2S	Pesticides	[205650-69-7]	ESI	5000		0		454.957	Hydrogen	+	1	12.37	60	42.856
Fipronil sulfide	XIC	eTargetCompound	C12H4Cl2F6N4S	Pesticides	[120067-83-6]	ESI	5000		0		418.936	Hydrogen-Loss	-	1	14.7	60	32.142
Fipronil sulfone	XIC	eTargetCompound	C12H4Cl2F6N4O2S	Pesticides	[120068-36-2]	ESI	5000		0		450.926	Hydrogen-Loss	-	1	14.96	60	53.57
Fipronil-desulfinyl	XIC	eTargetCompound	C12H4Cl2F6N4	Pesticides	[205650-65-3]	ESI	5000		0		386.964	Hydrogen-Loss	-	1	14.3	60	53.57
Flamprop (free acid)	XIC	eTargetCompound	C16H13ClFNO3	Pesticides	[58667-63-3]	ESI	5000		0		322.064	Hydrogen	+	1	13.08	60	53.57
Flamprop-isopropyl and Flamprop-M-isopropyl	XIC	eTargetCompound	C19H19ClFNO3	Pesticides	[52756-22-6, 63782-90-1]	ESI	5000		0		364.111	Hydrogen	+	1	14.97	60	21.428
Flamprop-methyl	XIC	eTargetCompound	C17H15ClFNO3	Pesticides	[52756-25-9]	ESI	5000		0		336.08	Hydrogen	+	1	13.77	60	53.57
Flazasulfuron	XIC	eTargetCompound	C13H12F3N5O5S	Pesticides	[104040-78-0]	ESI	5000		0		408.058	Hydrogen	+	1	12.51	60	32.142
Flocoumafen	XIC	eTargetCompound	C33H25F3O4	Pesticides	[90035-08-8]	ESI	5000		0		543.178	Hydrogen	+	1	17.18	60	32.142
Flonicamid	XIC	eTargetCompound	C9H6F3N3O	Pesticides	[158062-67-0]	ESI	5000		0		230.054	Hydrogen	+	1	5.31	60	53.57
Flonicamid Metabolite - TFNA - 4-Trifluoromethylnicotinic Acid	XIC	eTargetCompound	C7H4F3NO2	Pesticides	[158063-66-2]	ESI	5000		0		192.027	Hydrogen	+	1	4.57	60	85.712
Flonicamid Metabolite - TFNA-Am 4-(Trifluoromethyl)-3-Pyridinecarboxamide	XIC	eTargetCompound	C7H5F3N2O	Pesticides	[158062-71-6]	ESI	5000		0		191.043	Hydrogen	+	1	4.04	60	85.712
Flonicamid Metabolite - TFNG - 4-(Trifluoromethyl)Nicotinoyl Glycine (TFNG)	XIC	eTargetCompound	C9H7F3N2O3	Pesticides	[207502-65-6]	ESI	5000		0		249.048	Hydrogen	+	1	4.92	60	53.57
Florasulam	XIC	eTargetCompound	C12H8F3N5O3S	Pesticides	[145701-23-1]	ESI	5000		0		360.037	Hydrogen	+	1	8.97	60	42.856
Florpyrauxifen	XIC	eTargetCompound	C13H8Cl2F2N2O3	Pesticides	[943832-81-3]	ESI	5000		0		348.995	Hydrogen	+	1	10.74	60	53.57
Florpyrauxifen-benzyl	XIC	eTargetCompound	C20H14Cl2F2N2O3	Pesticides	[1390661-72-9]	ESI	5000		0		439.042	Hydrogen	+	1	15.41	60	42.856
Fluacrypyrim	XIC	eTargetCompound	C20H21F3N2O5	Pesticides	[229977-93-9]	ESI	5000		0		427.147	Hydrogen	+	1	15.55	60	21.428
Fluazifop (free acid)	XIC	eTargetCompound	C15H12F3NO4	Pesticides	[69335-91-7]	ESI	5000		0		328.079	Hydrogen	+	1	13.38	60	53.57
Fluazifop-butyl and fluazifop-P-butyl	XIC	eTargetCompound	C19H20F3NO4	Pesticides	[69806-50-4, 79241-46-6]	ESI	5000		0		384.142	Hydrogen	+	1	16.06	60	42.856
Fluazinam	XIC	eTargetCompound	C13H4Cl2F6N4O4	Pesticides	[79622-59-6]	ESI	5000		0		462.944	Hydrogen-Loss	-	1	16.38	60	32.142
Fluazuron	XIC	eTargetCompound	C20H10Cl2F5N3O3	Pesticides	[86811-58-7]	ESI	5000		0		506.009	Hydrogen	+	1	16.62	60	42.856
Flubendiamide	XIC	eTargetCompound	C13H15INO4S	Pesticides	[272451-65-7]	ESI	5000		0		407.976	None	+	1	14.68	60	64.284
Flubenzimine	XIC	eTargetCompound	C17H10F6N4S	Pesticides	[37893-02-0]	ESI	5000		0		417.06	Hydrogen	+	1	16.12	60	53.57
Flucarbazone sodium	XIC	eTargetCompound	C12H11F3N4O6S	Pesticides	[181274-17-9 (Free 145026-88-6)]	ESI	5000		0		397.042	Hydrogen	+	1	9.63	60	64.284
Flucetosulfuron	XIC	eTargetCompound	C18H22FN5O8S	Pesticides	[412928-75-7]	ESI	5000		0		488.125	Hydrogen	+	1	12.86	60	21.428
Flucycloxuron	XIC	eTargetCompound	C25H20ClF2N3O3	Pesticides	[113036-88-7]	ESI	5000		0		484.123	Hydrogen	+	1	16.72	60	21.428
Flucythrinate	XIC	eTargetCompound	C26H23F2NO4	Pesticides	[70124-77-5]	ESI	5000		0		469.193	Ammonium	+	1	16.74	60	21.428
Fludioxonil	XIC	eTargetCompound	C12H6F2N2O2	Pesticides	[131341-86-1]	ESI	5000		0		247.033	Hydrogen-Loss	-	1	13.27	60	96.426
Flufenacet	XIC	eTargetCompound	C14H13F4N3O2S	Pesticides	[142459-58-3]	ESI	5000		0		364.074	Hydrogen	+	1	14.06	60	32.142
Flufenacet ESA	XIC	eTargetCompound	C11H14FNO4S	Pesticides	[201668-32-8]	ESI	5000		0		276.07	Hydrogen	+	1	9.22	60	42.856
Flufenacet oxalate	XIC	eTargetCompound	C11H12FNO3	Pesticides	[201668-31-7]	ESI	5000		0		226.087	Hydrogen	+	1	9.01	60	32.142
Flufenacet-thioglycolate sulfoxide	XIC	eTargetCompound	C13H16FNO4S	Pesticides	[201668-33-9]	ESI	5000		0		302.086	Hydrogen	+	1	9.12	60	32.142
Flufenoxuron	XIC	eTargetCompound	C21H11ClF6N2O3	Pesticides	[101463-69-8]	ESI	5000		0		489.043	Hydrogen	+	1	16.85	60	42.856
Flufenpyr-ethyl	XIC	eTargetCompound	C16H13ClF4N2O4	Pesticides	[188489-07-8]	ESI	5000		0		409.057	Hydrogen	+	1	14.38	60	32.142
Flufiprole	XIC	eTargetCompound	C16H10Cl2F6N4OS	Pesticides	[704886-18-0]	ESI	5000		0		508.02	Ammonium	+	1	14.96	60	32.142
Flumequine	XIC	eTargetCompound	C14H12FNO3	Pesticides	[42835-25-6]	ESI	5000		0		262.087	Hydrogen	+	1	10.63	60	85.712
Flumestulam	XIC	eTargetCompound	C12H9F2N5O2S	Pesticides	[98967-40-9]	ESI	5000		0		326.052	Hydrogen	+	1	7.25	60	53.57
Flumiclorac-pentyl	XIC	eTargetCompound	C21H23ClFNO5	Pesticides	[87546-18-7]	ESI	5000		0		441.159	Ammonium	+	1	16.12	60	42.856
Flumioxazin	XIC	eTargetCompound	C19H15FN2O4	Pesticides	[103361-09-7]	ESI	5000		0		355.109	Hydrogen	+	1	12.58	60	32.142
Flumorph	XIC	eTargetCompound	C21H22FNO4	Pesticides	[211867-47-9]	ESI	5000		0		372.161	Hydrogen	+	1	12.55	60	53.57
Fluoglycofene-ethyl	XIC	eTargetCompound	C18H13ClF3NO7	Pesticides	[77501-90-7]	ESI	5000		0		465.067	Ammonium	+	1	15.76	60	32.142
Fluometuron	XIC	eTargetCompound	C10H11F3N2O	Pesticides	[2164-17-2]	ESI	5000		0		233.09	Hydrogen	+	1	11.2	60	64.284
Fluopicolide	XIC	eTargetCompound	C14H8Cl3F3N2O	Pesticides	[239110-15-7]	ESI	5000		0		382.973	Hydrogen	+	1	13.48	60	32.142
Fluopyram	XIC	eTargetCompound	C16H11ClF6N2O	Pesticides	[658066-35-4]	ESI	5000		0		397.054	Hydrogen	+	1	13.91	60	64.284
Fluopyram-benzamide	XIC	eTargetCompound	C8H6F3NO	Pesticides	[360-64-5]	ESI	5000		0		190.047	Hydrogen	+	1	6.45	60	42.856
Fluorochloridone	XIC	eTargetCompound	C12H10Cl2F3NO	Pesticides	[61213-25-0]	ESI	5000		0		312.016	Hydrogen	+	1	13.69	60	64.284
Fluotrimazol	XIC	eTargetCompound	C20H15F3	Pesticides	[31251-03-3]	ESI	5000		0		311.104	None	+	1	15.55	60	64.284
Fluoxastrobin	XIC	eTargetCompound	C21H16ClFN4O5	Pesticides	[361377-29-9]	ESI	5000		0		459.087	Hydrogen	+	1	14.03	60	32.142
Flupyradifurone	XIC	eTargetCompound	C12H11ClF2N2O2	Pesticides	[951659-40-8]	ESI	5000		0		289.055	Hydrogen	+	1	7.7	60	42.856
Flupyrimin	XIC	eTargetCompound	C13H9ClF3N3O	Pesticides	[1689566-03-7]	ESI	5000		0		316.046	Hydrogen	+	1	10.48	60	64.284
Flupyrsulfuron methyl	XIC	eTargetCompound	C15H14F3N5O7S	Pesticides	[144740-53-4]	ESI	5000		0		466.064	Hydrogen	+	1	13.11	60	42.856
Fluquinconazole	XIC	eTargetCompound	C16H8Cl2FN5O	Pesticides	[136426-54-5]	ESI	5000		0		376.016	Hydrogen	+	1	13.89	60	64.284
Flurenol	XIC	eTargetCompound	C14H9O2	Pesticides	[467-69-6]	ESI	5000		0		209.06	None	+	1	9.25	60	60
Flurenol-butyl	XIC	eTargetCompound	C18H17O2	Pesticides	[2314-09-2]	ESI	5000		0		265.122	None	+	1	14.14	60	50
Flurenol-methyl	XIC	eTargetCompound	C15H11O2	Pesticides	[1216-44-0]	ESI	5000		0		223.075	None	+	1	11.14	60	60
Fluridone	XIC	eTargetCompound	C19H14F3NO	Pesticides	[59756-60-4]	ESI	5000		0		330.11	Hydrogen	+	1	12.61	60	96.426
Fluroxypyr	XIC	eTargetCompound	C7H5Cl2FN2O3	Pesticides	[69377-81-7]	ESI	5000		0		254.973	Hydrogen	+	1	9.78	60	32.142
Fluroxypyr-2-hydroxy	XIC	eTargetCompound	C5H3Cl2FN2O	Pesticides	[94133-62-7]	ESI	5000		0		196.968	Hydrogen	+	1	7.57	60	107.14
Fluroxypyr-meptyl	XIC	eTargetCompound	C15H21Cl2FN2O3	Pesticides	[81406-37-3]	ESI	5000		0		367.099	Hydrogen	+	1	16.77	60	32.142
Flurprimidol	XIC	eTargetCompound	C15H15F3N2O2	Pesticides	[56425-91-3]	ESI	5000		0		313.116	Hydrogen	+	1	13.58	60	64.284
Flurtamone	XIC	eTargetCompound	C18H14F3NO2	Pesticides	[96525-23-4]	ESI	5000		0		334.105	Hydrogen	+	1	13.02	60	64.284
Flusilazole	XIC	eTargetCompound	C16H15F2N3Si	Pesticides	[85509-19-9]	ESI	5000		0		316.108	Hydrogen	+	1	14.48	60	42.856
Fluthiacet-methyl	XIC	eTargetCompound	C15H15ClFN3O3S2	Pesticides	[117337-19-6]	ESI	5000		0		404.03	Hydrogen	+	1	14.66	60	53.57
Flutianil	XIC	eTargetCompound	C19H14F4N2OS2	Pesticides	[958647-10-4]	ESI	5000		0		427.056	Hydrogen	+	1	14.82	60	64.284
Flutolanil	XIC	eTargetCompound	C17H16F3NO2	Pesticides	[66332-96-5]	ESI	5000		0		324.121	Hydrogen	+	1	13.46	60	32.142
Flutriafol	XIC	eTargetCompound	C16H13F2N3O	Pesticides	[76674-21-0]	ESI	5000		0		302.11	Hydrogen	+	1	11.85	60	42.856
Fluxametamide	XIC	eTargetCompound	C20H16Cl2F3N3O3	Pesticides	[928783-29-3]	ESI	5000		0		474.059	Hydrogen	+	1	16.58	60	53.57
Fluxapyroxad	XIC	eTargetCompound	C18H12F5N3O	Pesticides	[907204-31-3]	ESI	5000		0		382.097	Hydrogen	+	1	13.53	60	32.142
Fomesafen	XIC	eTargetCompound	C15H10ClF3N2O6S	Pesticides	[72178-02-0]	ESI	5000		0		436.983	Hydrogen-Loss	-	1	13.54	60	42.856
Foramsulfuron	XIC	eTargetCompound	C17H20N6O7S	Pesticides	[173159-57-4]	ESI	5000		0		453.119	Hydrogen	+	1	11.06	60	53.57
Forchlorfenuron	XIC	eTargetCompound	C12H10ClN3O	Pesticides	[68157-60-8]	ESI	5000		0		248.059	Hydrogen	+	1	11.93	60	64.284
Formetanate hydrochloride	XIC	eTargetCompound	C11H15N3O2	Pesticides	[23422-53-9 (Free 22259-30-9)]	ESI	5000		0		222.124	Hydrogen	+	1	3.68	60	64.284
Formothion	XIC	eTargetCompound	C6H12NO4PS2	Pesticides	[2540-82-1]	ESI	5000		0		258.002	Hydrogen	+	1	9.35	60	10.714
Fosthiazate	XIC	eTargetCompound	C9H18NO3PS2	Pesticides	[98886-44-3]	ESI	5000		0		284.054	Hydrogen	+	1	11.39	60	32.142
Fosthietan	XIC	eTargetCompound	C6H12NO3PS2	Pesticides	[21548-32-3]	ESI	5000		0		242.007	Hydrogen	+	1	9.07	60	32.142
Fuberidazole	XIC	eTargetCompound	C11H8N2O	Pesticides	[3878-19-1]	ESI	5000		0		185.071	Hydrogen	+	1	6.44	60	107.14
Fumonisin B1	XIC	eTargetCompound	C34H59NO15	Mycotoxins	[116355-83-0]	ESI	5000		0		722.396	Hydrogen	+	1	12.71	60	32.142
Fumonisin B2	XIC	eTargetCompound	C34H59NO14	Mycotoxins	[116355-84-1]	ESI	5000		0		706.401	Hydrogen	+	1	14.23	60	32.142
Fumonisin B3	XIC	eTargetCompound	C34H59NO14	Mycotoxins	[136379-59-4 ]	ESI	5000		0		706.401	Hydrogen	+	1	13.56	60	32.142
Furalaxyl	XIC	eTargetCompound	C17H19NO4	Pesticides	[57646-30-7]	ESI	5000		0		302.139	Hydrogen	+	1	13.04	60	32.142
Furametpyr	XIC	eTargetCompound	C17H20ClN3O2	Pesticides	[123572-88-3]	ESI	5000		0		334.132	Hydrogen	+	1	11.89	60	32.142
Furan tebufenozide	XIC	eTargetCompound	C24H30N2O3	Pesticides	[467427-80-1]	ESI	5000		0		395.233	Hydrogen	+	1	14.18	60	53.57
Furathiocarb	XIC	eTargetCompound	C18H26N2O5S	Pesticides	[65907-30-4]	ESI	5000		0		383.164	Hydrogen	+	1	16.07	60	21.428
Furilazole	XIC	eTargetCompound	C8H8O2NCl2	Pesticides	[121776-33-8]	ESI	5000		0		219.993	None	+	1	11.5	60	42.856
Furmecyclox	XIC	eTargetCompound	C14H21NO3	Pesticides	[60568-05-0]	ESI	5000		0		252.159	Hydrogen	+	1	14.83	60	32.142
Fusarenon X	XIC	eTargetCompound	C17H22O8	Mycotoxins	[23255-69-8]	ESI	5000		0		355.139	Hydrogen	+	1	6.43	60	32.142
Gibberellic acid	XIC	eTargetCompound	C19H22O6	Pesticides	[77-06-5]	ESI	5000		0		364.176	Ammonium	+	1	7.8	60	32.142
Griseofulvin	XIC	eTargetCompound	C17H17ClO6	Pesticides	[126-07-8]	ESI	5000		0		353.079	Hydrogen	+	1	11.94	60	42.856
Halauxifen	XIC	eTargetCompound	C13H9Cl2FN2O3	Pesticides	[943832-60-8]	ESI	5000		0		331.005	Hydrogen	+	1	7.98	60	53.57
Halauxifen-methyl	XIC	eTargetCompound	C14H11Cl2FN2O3	Pesticides	[943831-98-9]	ESI	5000		0		345.02	Hydrogen	+	1	12.94	60	42.856
Halfenprox	XIC	eTargetCompound	C24H23BrF2O3	Pesticides	[111872-58-3]	ESI	5000		0		494.114	Ammonium	+	1	18.25	60	42.856
Halofenozide	XIC	eTargetCompound	C18H19ClN2O2	Pesticides	[112226-61-6]	ESI	5000		0		329.106	Hydrogen-Loss	-	1	13.15	60	42.856
Halosulfuron-methyl	XIC	eTargetCompound	C13H15ClN6O7S	Pesticides	[100784-20-1]	ESI	5000		0		435.048	Hydrogen	+	1	13.96	60	53.57
Haloxyfop (free acid)	XIC	eTargetCompound	C15H11ClF3NO4	Pesticides	[69806-34-4]	ESI	5000		0		362.04	Hydrogen	+	1	14.88	60	42.856
Haloxyfop-2-ethoxyethyl	XIC	eTargetCompound	C19H19ClF3NO5	Pesticides	[87237-48-7]	ESI	5000		0		434.098	Hydrogen	+	1	16.04	60	42.856
Haloxyfop-methyl and Haloxyfop-P-methyl	XIC	eTargetCompound	C16H13ClF3NO4	Pesticides	[69806-40-2, 72619-32-0]	ESI	5000		0		376.056	Hydrogen	+	1	15.57	60	42.856
Heliosupine	XIC	eTargetCompound	C20H31NO7	Plant Toxins (Pyrrolizidine alkaloids)	[32728-78-2]	ESI	5000		0		398.217	Hydrogen	+	1	8.03	60	32.142
Heliosupine-N-oxide	XIC	eTargetCompound	C20H31NO8	Plant Toxins (Pyrrolizidine alkaloids)	[31701-88-9]	ESI	5000		0		414.212	Hydrogen	+	1	8.67	60	53.57
Heliotrine	XIC	eTargetCompound	C16H27NO5	Plant Toxins (Pyrrolizidine alkaloids)	[303-33-3]	ESI	5000		0		314.196	Hydrogen	+	1	6.24	60	53.57
Heliotrine-N-oxide	XIC	eTargetCompound	C16H27NO6	Plant Toxins (Pyrrolizidine alkaloids)	[6209-65-0]	ESI	5000		0		330.191	Hydrogen	+	1	6.61	60	53.57
Heptenophos	XIC	eTargetCompound	C9H12ClO4P	Pesticides	[23560-59-0]	ESI	5000		0		251.023	Hydrogen	+	1	12.24	60	64.284
Hexachlorophene	XIC	eTargetCompound	C13H6Cl6O2	Pesticides	[70-30-4]	ESI	5000		0		402.843	Hydrogen-Loss	-	1	17.34	60	42.856
Hexaconazole	XIC	eTargetCompound	C14H17Cl2N3O	Pesticides	[79983-71-4]	ESI	5000		0		314.082	Hydrogen	+	1	15.18	60	42.856
Hexaflumuron	XIC	eTargetCompound	C16H8Cl2F6N2O3	Pesticides	[86479-06-3]	ESI	5000		0		458.974	Hydrogen-Loss	-	1	15.73	60	21.428
Hexazinone	XIC	eTargetCompound	C12H20N4O2	Pesticides	[51235-04-2]	ESI	5000		0		253.166	Hydrogen	+	1	10.43	60	64.284
Hexythiazox	XIC	eTargetCompound	C17H21ClN2O2S	Pesticides	[78587-05-0]	ESI	5000		0		353.108	Hydrogen	+	1	16.58	60	32.142
Homatropine	XIC	eTargetCompound	C16H21NO3	Plant Toxins (Tropane alkaloids)	[87-00-3]	ESI	5000		0		276.159	Hydrogen	+	1	5.11	60	64.284
HT-2 Toxin	XIC	eTargetCompound	C22H32O8	Mycotoxins	[26934-87-2]	ESI	5000		0		442.243	Ammonium	+	1	12.1	60	32.142
Hydramethylnon	XIC	eTargetCompound	C25H24F6N4	Pesticides	[67485-29-4]	ESI	5000		0		495.198	Hydrogen	+	1	15.55	60	53.57
Hymexazole	XIC	eTargetCompound	C4H5NO2	Pesticides	[10004-44-1]	ESI	5000		0		100.039	Hydrogen	+	1	3.12	60	107.14
Imazalil	XIC	eTargetCompound	C14H14Cl2N2O	Pesticides	[35554-44-0]	ESI	5000		0		297.056	Hydrogen	+	1	11.55	60	53.57
Imazalil FK411	XIC	eTargetCompound	C11H10Cl2N2O	Pesticides	[24155-42-8]	ESI	5000		0		257.024	Hydrogen	+	1	7.93	60	53.57
Imazamethabenz (free acid)	XIC	eTargetCompound	C15H18N2O3	Pesticides	[100728-84-5]	ESI	5000		0		275.139	Hydrogen	+	1	8.16	60	53.57
Imazamethabenz-methyl	XIC	eTargetCompound	C16H20N2O3	Pesticides	[81405-85-8]	ESI	5000		0		289.155	Hydrogen	+	1	9.91	60	42.856
Imazamox	XIC	eTargetCompound	C15H19N3O4	Pesticides	[114311-32-9]	ESI	5000		0		306.145	Hydrogen	+	1	8.39	60	53.57
Imazapic	XIC	eTargetCompound	C14H17N3O3	Pesticides	[104098-48-8]	ESI	5000		0		276.134	Hydrogen	+	1	8.44	60	53.57
Imazapyr	XIC	eTargetCompound	C13H15N3O3	Pesticides	[81334-34-1]	ESI	5000		0		262.119	Hydrogen	+	1	7.03	60	53.57
Imazaquin	XIC	eTargetCompound	C17H17N3O3	Pesticides	[81335-37-7]	ESI	5000		0		312.134	Hydrogen	+	1	10.52	60	53.57
Imazethapyr	XIC	eTargetCompound	C15H19N3O3	Pesticides	[81335-77-5]	ESI	5000		0		290.15	Hydrogen	+	1	9.76	60	53.57
Imazosulfuron	XIC	eTargetCompound	C14H13ClN6O5S	Pesticides	[122548-33-8]	ESI	5000		0		413.043	Hydrogen	+	1	13.32	60	21.428
Imibenconazole	XIC	eTargetCompound	C17H13Cl3N4S	Pesticides	[86598-92-7]	ESI	5000		0		411	Hydrogen	+	1	16.36	60	32.142
Imidacloprid	XIC	eTargetCompound	C9H10ClN5O2	Pesticides	[138261-41-3]	ESI	5000		0		256.06	Hydrogen	+	1	6.86	60	32.142
Imidacloprid urea	XIC	eTargetCompound	C9H10ClN3O	Pesticides	[120868-66-8]	ESI	5000		0		212.059	Hydrogen	+	1	6.74	60	64.284
Imidacloprid, 5-hydroxy	XIC	eTargetCompound	C9H10ClN5O3	Pesticides	[155802-61-2]	ESI	5000		0		272.055	Hydrogen	+	1	6.2	60	32.142
Imidacloprid, desnitro	XIC	eTargetCompound	C9H11ClN4	Pesticides	[127202-53-3]	ESI	5000		0		211.075	Hydrogen	+	1	4.04	60	74.998
Imidacloprid-CHMP	XIC	eTargetCompound	C6H6ClNO	Pesticides	[21543-49-7]	ESI	5000		0		144.021	Hydrogen	+	1	5.39	60	85.712
Imidacloprid-olefin	XIC	eTargetCompound	C9H8ClN5O2	Pesticides	[115086-54-9]	ESI	5000		0		254.044	Hydrogen	+	1	6.03	60	32.142
Imidaclothiz	XIC	eTargetCompound	C7H8ClN5O2S	Pesticides	[105843-36-5]	ESI	5000		0		262.016	Hydrogen	+	1	7.27	60	53.57
Imiprothrin	XIC	eTargetCompound	C17H22N2O4	Pesticides	[72963-72-5]	ESI	5000		0		319.165	Hydrogen	+	1	13.97	60	21.428
Inabenfide	XIC	eTargetCompound	C19H15ClN2O2	Pesticides	[82211-24-3]	ESI	5000		0		339.089	Hydrogen	+	1	12.83	60	42.856
Indanofan	XIC	eTargetCompound	C20H17ClO3	Pesticides	[133220-30-1]	ESI	5000		0		341.094	Hydrogen	+	1	14.15	60	21.428
Indaziflam	XIC	eTargetCompound	C16H20FN5	Pesticides	[950782-86-2]	ESI	5000		0		302.178	Hydrogen	+	1	13.68	60	53.57
Indicine and Lycopsamine	XIC	eTargetCompound	C15H25NO5	Plant Toxins (Pyrrolizidine alkaloids)	[480-82-0, 10285-07-1]	ESI	5000		0		300.181	Hydrogen	+	1	4.71	60	53.57
Indicine-N-oxide and Intermedine-NO	XIC	eTargetCompound	C15H25NO6	Plant Toxins (Pyrrolizidine alkaloids)	[41708-76-3, 95462-14-9]	ESI	5000		0		316.175	Hydrogen	+	1	5.25	60	64.284
Indol-3-acetic acid	XIC	eTargetCompound	C10H9NO2	Pesticides	[87-51-4]	ESI	5000		0		176.071	Hydrogen	+	1	8.25	60	85.712
Indolybutyric acid	XIC	eTargetCompound	C12H13NO2	Pesticides	[133-32-4]	ESI	5000		0		204.102	Hydrogen	+	1	10.8	60	42.856
Indoxacarb	XIC	eTargetCompound	C22H17ClF3N3O7	Pesticides	[173584-44-6]	ESI	5000		0		528.078	Hydrogen	+	1	15.65	60	21.428
Inpyrfluxam	XIC	eTargetCompound	C18H21F2N3O	Pesticides	[1352994-67-2]	ESI	5000		0		334.172	Hydrogen	+	1	14.3	60	42.856
Integerrimine and Senecivernine	XIC	eTargetCompound	C18H25NO5	Plant Toxins (Pyrrolizidine alkaloids)	[480-79-5, 72755-25-0]	ESI	5000		0		336.181	Hydrogen	+	1	6.9	60	64.284
Integerrimine-N-oxide and Senecionine-N-oxide	XIC	eTargetCompound	C18H25NO6	Plant Toxins (Pyrrolizidine alkaloids)	[85955-28-8, 13268-67-2]	ESI	5000		0		352.175	Hydrogen	+	1	7.15	60	64.284
Intermedine	XIC	eTargetCompound	C15H25NO5	Plant Toxins (Pyrrolizidine alkaloids)	[10285-06-0]	ESI	5000		0		300.181	Hydrogen	+	1	4.59	60	53.57
Iodosulfuron	XIC	eTargetCompound	C13H12IN5O6S	Pesticides	[NA]	ESI	5000		0		493.963	Hydrogen	+	1	10.64	60	53.57
Iodosulfuron-methyl	XIC	eTargetCompound	C14H14IN5O6S	Pesticides	[429-890-2]	ESI	5000		0		507.978	Hydrogen	+	1	12.58	60	42.856
Ioxynil	XIC	eTargetCompound	C7H3I2NO	Pesticides	[1689-83-4]	ESI	5000		0		369.823	Hydrogen-Loss	-	1	12.3	60	64.284
Ipconazole	XIC	eTargetCompound	C18H24ClN3O	Pesticides	[125225-28-7]	ESI	5000		0		334.168	Hydrogen	+	1	15.77	60	64.284
Ipfencarbazone	XIC	eTargetCompound	C18H14Cl2F2N4O2	Pesticides	[212201-70-2]	ESI	5000		0		427.053	Hydrogen	+	1	14.82	60	32.142
Iprobenfos	XIC	eTargetCompound	C13H21O3PS	Pesticides	[26087-47-8]	ESI	5000		0		289.102	Hydrogen	+	1	14.62	60	21.428
Iprodione Metabolite M1	XIC	eTargetCompound	C9H6Cl2N2O2	Pesticides	[27387-87-7]	ESI	5000		0		242.973	Hydrogen-Loss	-	1	10.93	60	64.284
Iprovalicarb	XIC	eTargetCompound	C18H28N2O3	Pesticides	[140923-17-7]	ESI	5000		0		321.217	Hydrogen	+	1	13.92	60	10.714
Irgarol	XIC	eTargetCompound	C11H19N5S	Pesticides	[28159-98-0]	ESI	5000		0		254.143	Hydrogen	+	1	12.76	60	64.284
Isazofos	XIC	eTargetCompound	C9H17ClN3O3PS	Pesticides	[42509-80-8]	ESI	5000		0		314.049	Hydrogen	+	1	13.78	60	32.142
Isocarbamid	XIC	eTargetCompound	C8H15N3O2	Pesticides	[30979-48-7]	ESI	5000		0		186.124	Hydrogen	+	1	8.22	60	64.284
Isocarbophos	XIC	eTargetCompound	C8H8O4PS	Pesticides	[24353-61-5]	ESI	5000		0		230.988	None	+	1	12.16	60	53.57
Isofenphos	XIC	eTargetCompound	C9H10O4PS	Pesticides	[25311-71-1]	ESI	5000		0		245.003	None	+	1	15.25	60	40
Isofenphos-methyl	XIC	eTargetCompound	C8H8O4PS	Pesticides	[99675-03-3]	ESI	5000		0		230.988	None	+	1	14.69	60	40
Isofenphos-oxon	XIC	eTargetCompound	C15H24NO5P	Pesticides	[31120-85-1]	ESI	5000		0		330.146	Hydrogen	+	1	13.86	60	74.998
Isofetamid	XIC	eTargetCompound	C20H25NO3S	Pesticides	[875915-78-9]	ESI	5000		0		360.163	Hydrogen	+	1	14.04	60	21.428
Isoflucypram	XIC	eTargetCompound	C19H21ClF3N3O	Pesticides	[1255734-28-1]	ESI	5000		0		400.14	Hydrogen	+	1	15.25	60	32.142
Isonoruron	XIC	eTargetCompound	C26H44N4O2	Pesticides	[28805-78-9]	ESI	5000		0		223.18	Hydrogen	+	1	12.91	60	74.998
Isoprocarb	XIC	eTargetCompound	C11H15NO2	Pesticides	[2631-40-5]	ESI	5000		0		194.118	Hydrogen	+	1	11.73	60	53.57
Isopropalin	XIC	eTargetCompound	C15H23N3O4	Pesticides	[33820-53-0]	ESI	5000		0		310.176	Hydrogen	+	1	17.22	60	42.856
Isoprothiolane	XIC	eTargetCompound	C12H18O4S2	Pesticides	[50512-35-1]	ESI	5000		0		291.072	Hydrogen	+	1	13.48	60	21.428
Isoproturon	XIC	eTargetCompound	C12H18N2O	Pesticides	[34123-59-6]	ESI	5000		0		207.149	Hydrogen	+	1	11.92	60	53.57
Isopyrazam	XIC	eTargetCompound	C20H23F2N3O	Pesticides	[881685-58-1]	ESI	5000		0		360.188	Hydrogen	+	1	15.56	60	42.856
Isotianil	XIC	eTargetCompound	C11H5Cl2N3OS	Pesticides	[224049-04-1]	ESI	5000		0		295.946	Hydrogen-Loss	-	1	13.01	60	42.856
Isouron	XIC	eTargetCompound	C10H17N3O2	Pesticides	[55861-78-4]	ESI	5000		0		212.139	Hydrogen	+	1	10.72	60	42.856
Isoxaben	XIC	eTargetCompound	C18H24N2O4	Pesticides	[82558-50-7]	ESI	5000		0		333.181	Hydrogen	+	1	13.5	60	85.712
Isoxadifen	XIC	eTargetCompound	C16H13NO3	Pesticides	[209866-92-2]	ESI	5000		0		268.097	Hydrogen	+	1	12.54	60	32.142
Isoxadifen-ethyl	XIC	eTargetCompound	C18H17NO3	Pesticides	[163520-33-0]	ESI	5000		0		296.128	Hydrogen	+	1	14.63	60	21.428
Isoxaflutole	XIC	eTargetCompound	C15H12F3NO4S	Pesticides	[141112-29-0]	ESI	5000		0		360.051	Hydrogen	+	1	12.04	60	53.57
Isoxaflutole diketonitrile (metabolite RPA 202248)	XIC	eTargetCompound	C15H12F3NO4S	Pesticides	[143701-75-1]	ESI	5000		0		377.078	Ammonium	+	1	9.74	60	64.284
Isoxathion	XIC	eTargetCompound	C13H16NO4PS	Pesticides	[18854-01-8]	ESI	5000		0		314.061	Hydrogen	+	1	15.16	60	21.428
Ivermectin	XIC	eTargetCompound	C48H74O14	Pesticides	[70288-86-7]	ESI	5000		0		892.542	Ammonium	+	1	18.3	60	10.714
Jacobine	XIC	eTargetCompound	C18H25NO6	Plant Toxins (Pyrrolizidine alkaloids)	[6870-67-3]	ESI	5000		0		352.175	Hydrogen	+	1	4.44	60	64.284
Jacobine-N-oxide	XIC	eTargetCompound	C18H25NO7	Plant Toxins (Pyrrolizidine alkaloids)	[38710-25-7]	ESI	5000		0		368.17	Hydrogen	+	1	4.74	60	53.57
Jacoline	XIC	eTargetCompound	C18H27NO7	Plant Toxins (Pyrrolizidine alkaloids)	[480-76-2]	ESI	5000		0		370.186	Hydrogen	+	1	3.11	60	64.284
Jacoline-N-oxide	XIC	eTargetCompound	C18H27NO8	Plant Toxins (Pyrrolizidine alkaloids)	[1148039-73-9]	ESI	5000		0		386.181	Hydrogen	+	1	3.63	60	64.284
Jaconine and Merenskine	XIC	eTargetCompound	C18H26ClNO6	Plant Toxins (Pyrrolizidine alkaloids)	[480-75-1, 96657-94-2]	ESI	5000		0		388.152	Hydrogen	+	1	5.1	60	64.284
Jasmolin I	XIC	eTargetCompound	C21H30O3	Pesticides	[4466-14-2]	ESI	5000		0		331.227	Hydrogen	+	1	17.35	60	32.142
Jasmolin II	XIC	eTargetCompound	C22H30O5	Pesticides	[1172-63-0]	ESI	5000		0		375.217	Hydrogen	+	1	16.13	60	21.428
Karanjin	XIC	eTargetCompound	C18H12O4	Pesticides	[521-88-0]	ESI	5000		0		293.081	Hydrogen	+	1	14.79	60	64.284
Karbutilate	XIC	eTargetCompound	C14H21N3O3	Pesticides	[4849-32-5]	ESI	5000		0		280.166	Hydrogen	+	1	10.51	60	42.856
Ketoprofen	XIC	eTargetCompound	C16H14O3	Pesticides	[22071-15-4]	ESI	5000		0		255.102	Hydrogen	+	1	12.65	60	42.856
Kresoxim-methyl	XIC	eTargetCompound	C18H19NO4	Pesticides	[143390-89-0]	ESI	5000		0		314.139	Hydrogen	+	1	14.67	60	10.714
Lactofen	XIC	eTargetCompound	C19H15ClF3NO7	Pesticides	[77501-63-4]	ESI	5000		0		479.083	Ammonium	+	1	16.2	60	32.142
lambda-cyhalothrin	XIC	eTargetCompound	C23H19ClF3NO3	Pesticides	[91465-08-6]	ESI	5000		0		467.134	Ammonium	+	1	17.08	60	21.428
Lancotrione	XIC	eTargetCompound	C19H21ClO8S	Pesticides	[1486617-22-4 (Free 1486617-21-3)]	ESI	5000		0		462.098	Ammonium	+	1	11.68	60	42.856
Lasiocarpine	XIC	eTargetCompound	C21H33NO7	Plant Toxins (Pyrrolizidine alkaloids)	[303-34-4]	ESI	5000		0		412.233	Hydrogen	+	1	9.2	60	32.142
Lasiocarpine-N-oxide	XIC	eTargetCompound	C21H33NO8	Plant Toxins (Pyrrolizidine alkaloids)	[127-30-0]	ESI	5000		0		428.228	Hydrogen	+	1	9.79	60	42.856
Lenacil (Buracyl)	XIC	eTargetCompound	C13H18N2O2	Pesticides	[2164-08-1]	ESI	5000		0		235.144	Hydrogen	+	1	11.82	60	64.284
Levofloxacin	XIC	eTargetCompound	C18H20FN3O4	Pesticides	[100986-85-4]	ESI	5000		0		362.151	Hydrogen	+	1	6.01	60	53.57
Linuron	XIC	eTargetCompound	C9H10Cl2N2O2	Pesticides	[330-55-2]	ESI	5000		0		249.019	Hydrogen	+	1	12.86	60	42.856
Littorine	XIC	eTargetCompound	C17H23NO3	Plant Toxins (Tropane alkaloids)	[21956-47-8]	ESI	5000		0		290.175	Hydrogen	+	1	6.61	60	64.284
Lufenuron	XIC	eTargetCompound	C17H8Cl2F8N2O3	Pesticides	[103055-07-8]	ESI	5000		0		508.971	Hydrogen-Loss	-	1	16.39	60	32.142
Lycopsamine-N-oxide	XIC	eTargetCompound	C15H25NO6	Plant Toxins (Pyrrolizidine alkaloids)	[95462-15-0]	ESI	5000		0		316.175	Hydrogen	+	1	5.36	60	64.284
Malaoxon	XIC	eTargetCompound	C10H19O7PS	Pesticides	[1634-78-2]	ESI	5000		0		315.066	Hydrogen	+	1	10.65	60	21.428
Malathion	XIC	eTargetCompound	C10H19O6PS2	Pesticides	[121-75-5]	ESI	5000		0		331.043	Hydrogen	+	1	13.43	60	42.856
Mandestrobin	XIC	eTargetCompound	C19H23NO3	Pesticides	[173662-97-0]	ESI	5000		0		314.175	Hydrogen	+	1	14.87	60	32.142
Mandipropamid	XIC	eTargetCompound	C23H22ClNO4	Pesticides	[374726-62-2]	ESI	5000		0		412.131	Hydrogen	+	1	13.42	60	21.428
Matrine	XIC	eTargetCompound	C15H24N2O	Pesticides	[519-02-8]	ESI	5000		0		249.196	Hydrogen	+	1	3.13	60	107.14
MCPA	XIC	eTargetCompound	C9H9ClO3	Pesticides	[94-74-6]	ESI	5000		0		199.017	Hydrogen-Loss	-	1	12.32	60	42.856
MCPA-butotyl	XIC	eTargetCompound	C15H21ClO4	Pesticides	[19480-43-4]	ESI	5000		0		301.12	Hydrogen	+	1	15.91	60	32.142
MCPB	XIC	eTargetCompound	C7H7OCl	Pesticides	[94-81-5]	ESI	5000		0		141.011	None	-	1	14.08	60	85.712
Mecarbam	XIC	eTargetCompound	C10H20NO5PS2	Pesticides	[2595-54-2]	ESI	5000		0		330.059	Hydrogen	+	1	14	60	10.714
Mecoprop and Mecoprop-p (as Mecoprop)	XIC	eTargetCompound	C10H11ClO3	Pesticides	[7085-19-0, 16484-77-8]	ESI	5000		0		213.032	Hydrogen-Loss	-	1	13.35	60	74.998
Mefenacet	XIC	eTargetCompound	C16H14N2O2S	Pesticides	[73250-68-7]	ESI	5000		0		299.085	Hydrogen	+	1	13.74	60	42.856
Mefenpyr	XIC	eTargetCompound	C12H10Cl2N2O4	Pesticides	[135591-00-3]	ESI	5000		0		317.009	Hydrogen	+	1	11.85	60	42.856
Mefenpyr-diethyl	XIC	eTargetCompound	C16H18Cl2N2O4	Pesticides	[135590-91-9]	ESI	5000		0		373.072	Hydrogen	+	1	15.11	60	53.57
Mefentrifluconazole	XIC	eTargetCompound	C18H15ClF3N3O2	Pesticides	[1417782-03-6]	ESI	5000		0		398.088	Hydrogen	+	1	15.09	60	42.856
Mefluidide	XIC	eTargetCompound	C11H13F3N2O3S	Pesticides	[53780-34-0]	ESI	5000		0		311.067	Hydrogen	+	1	10.56	60	64.284
Mepanipyrim	XIC	eTargetCompound	C14H13N3	Pesticides	[110235-47-7]	ESI	5000		0		224.118	Hydrogen	+	1	13.72	60	96.426
Mepanipyrim, Hydroxypropyl-	XIC	eTargetCompound	C14H17N3O	Pesticides	[204571-52-8]	ESI	5000		0		244.144	Hydrogen	+	1	10.82	60	64.284
Mephosfolan	XIC	eTargetCompound	C8H16NO3PS2	Pesticides	[950-10-7]	ESI	5000		0		270.038	Hydrogen	+	1	10.27	60	42.856
Mepiquat chloride	XIC	eTargetCompound	C7H16N	Pesticides	[24307-26-4]	ESI	5000		0		114.128	None	+	1	1.04	60	107.14
Mepronil	XIC	eTargetCompound	C17H19NO2	Pesticides	[55814-41-0]	ESI	5000		0		270.149	Hydrogen	+	1	13.48	60	53.57
Meptyldinocap-phenol (2,4 DNOP)	XIC	eTargetCompound	C14H20N2O5	Pesticides	[3687-22-7]	ESI	5000		0		295.13	Hydrogen-Loss	-	1	17.47	60	74.998
Merenskine-N-oxide	XIC	eTargetCompound	C18H26ClNO7	Plant Toxins (Pyrrolizidine alkaloids)	[96657-95-3]	ESI	5000		0		404.147	Hydrogen	+	1	5.19	60	53.57
Merepoxine	XIC	eTargetCompound	C18H25NO6	Plant Toxins (Pyrrolizidine alkaloids)	[115777-94-1]	ESI	5000		0		352.175	Hydrogen	+	1	4.77	60	64.284
Merepoxine-N-oxide	XIC	eTargetCompound	C18H25NO7	Plant Toxins (Pyrrolizidine alkaloids)	[NA]	ESI	5000		0		368.17	Hydrogen	+	1	4.93	60	53.57
Mesosulfuron-methyl	XIC	eTargetCompound	C17H21N5O9S2	Pesticides	[208465-21-8]	ESI	5000		0		504.085	Hydrogen	+	1	11.81	60	42.856
Mesotrione	XIC	eTargetCompound	C14H13NO7S	Pesticides	[104206-82-8]	ESI	5000		0		340.049	Hydrogen	+	1	9.04	60	53.57
Metaflumizone	XIC	eTargetCompound	C24H16F6N4O2	Pesticides	[139968-49-3]	ESI	5000		0		505.111	Hydrogen-Loss	-	1	16.28	60	42.856
Metalaxyl and metalaxyl-M	XIC	eTargetCompound	C15H21NO4	Pesticides	[57837-19-1; 70630-17-0]	ESI	5000		0		280.154	Hydrogen	+	1	12.11	60	32.142
Metamitron	XIC	eTargetCompound	C10H10N4O	Pesticides	[41394-05-2]	ESI	5000		0		203.093	Hydrogen	+	1	7.07	60	85.712
Metamitron-desamino	XIC	eTargetCompound	C10H9N3O	Pesticides	[36993-94-9]	ESI	5000		0		188.082	Hydrogen	+	1	7.12	60	74.998
Metazachlor	XIC	eTargetCompound	C14H16ClN3O	Pesticides	[67129-08-2]	ESI	5000		0		278.105	Hydrogen	+	1	11.89	60	32.142
Metazosulfuron	XIC	eTargetCompound	C15H18ClN7O7S	Pesticides	[868680-84-6]	ESI	5000		0		476.075	Hydrogen	+	1	13.09	60	42.856
Metconazole	XIC	eTargetCompound	C17H22ClN3O	Pesticides	[125116-23-6]	ESI	5000		0		320.152	Hydrogen	+	1	15.18	60	53.57
Methabenzthiazuron	XIC	eTargetCompound	C10H11N3OS	Pesticides	[18691-97-9]	ESI	5000		0		222.07	Hydrogen	+	1	11.67	60	74.998
Methacrifos	XIC	eTargetCompound	C7H13O5PS	Pesticides	[62610-77-9]	ESI	5000		0		241.029	Hydrogen	+	1	12.37	60	32.142
Methamidophos	XIC	eTargetCompound	C2H8NO2PS	Pesticides	[10265-92-6]	ESI	5000		0		142.009	Hydrogen	+	1	2.14	60	64.284
Methfuroxam	XIC	eTargetCompound	C14H15NO2	Pesticides	[28730-17-8]	ESI	5000		0		230.118	Hydrogen	+	1	12.44	60	64.284
Methidathion	XIC	eTargetCompound	C6H11N2O4PS3	Pesticides	[950-37-8]	ESI	5000		0		302.969	Hydrogen	+	1	12.21	60	32.142
Methiocarb	XIC	eTargetCompound	C11H15NO2S	Pesticides	[2032-65-7]	ESI	5000		0		226.09	Hydrogen	+	1	13.1	60	85.712
Methiocarb-sulfone	XIC	eTargetCompound	C11H15NO4S	Pesticides	[2179-25-1]	ESI	5000		0		258.079	Hydrogen	+	1	8.04	60	85.712
Methiocarb-sulfoxide	XIC	eTargetCompound	C11H15NO3S	Pesticides	[2635-10-1]	ESI	5000		0		242.085	Hydrogen	+	1	7.42	60	74.998
Methomyl	XIC	eTargetCompound	C3H8NOS	Pesticides	[16752-77-5]	ESI	5000		0		163.054	Hydrogen	+	1	5.34	60	53.57
Methomyl-oxime	XIC	eTargetCompound	C3H7NOS	Pesticides	[13749-94-5]	ESI	5000		0		106.032	Hydrogen	+	1	3.28	60	85.712
Methomyl-Sulfone	XIC	eTargetCompound	C5H10N2O4S	Pesticides	[55620-24-1]	ESI	5000		0		212.07	Ammonium	+	1	3.95	60	42.856
Methoprotryne	XIC	eTargetCompound	C11H21N5OS	Pesticides	[841-06-5]	ESI	5000		0		272.154	Hydrogen	+	1	11.32	60	53.57
Methoxyfenozide	XIC	eTargetCompound	C22H28N2O3	Pesticides	[161050-58-4]	ESI	5000		0		369.217	Hydrogen	+	1	13.59	60	10.714
Metobromuron	XIC	eTargetCompound	C9H11BrN2O2	Pesticides	[3060-89-7]	ESI	5000		0		259.008	Hydrogen	+	1	11.46	60	64.284
Metolachlor and S-metolachlor	XIC	eTargetCompound	C15H22ClNO2	Pesticides	[51218-45-2, 87392-12-9]	ESI	5000		0		284.141	Hydrogen	+	1	14.27	60	42.856
Metolcarb	XIC	eTargetCompound	C9H11NO2	Pesticides	[1129-41-5]	ESI	5000		0		166.086	Hydrogen	+	1	9.53	60	53.57
Metominostrobin-(E-isomer)	XIC	eTargetCompound	C16H16N2O3	Pesticides	[133408-50-1]	ESI	5000		0		285.123	Hydrogen	+	1	12.38	60	64.284
Metominostrobin-(Z-isomer)	XIC	eTargetCompound	C16H16N2O3	Pesticides	[133408-51-2]	ESI	5000		0		285.123	Hydrogen	+	1	11.09	60	64.284
Metosulam	XIC	eTargetCompound	C14H13Cl2N5O4S	Pesticides	[139528-85-1]	ESI	5000		0		418.014	Hydrogen	+	1	10.82	60	53.57
Metoxuron	XIC	eTargetCompound	C10H13ClN2O2	Pesticides	[19937-59-8]	ESI	5000		0		229.074	Hydrogen	+	1	9.08	60	74.998
Metrafenone	XIC	eTargetCompound	C19H21BrO5	Pesticides	[220899-03-6]	ESI	5000		0		409.065	Hydrogen	+	1	15.35	60	42.856
Metribuzin	XIC	eTargetCompound	C8H14N4OS	Pesticides	[21087-64-9]	ESI	5000		0		215.096	Hydrogen	+	1	10.02	60	64.284
Metrifonate	XIC	eTargetCompound	C4H8Cl3O4P	Pesticides	[52-68-6]	ESI	5000		0		256.93	Hydrogen	+	1	7.3	60	42.856
Metsulfuron-methyl	XIC	eTargetCompound	C14H15N5O6S	Pesticides	[74223-64-6]	ESI	5000		0		382.082	Hydrogen	+	1	10.53	60	42.856
Metyltetraprole	XIC	eTargetCompound	C19H17ClN6O2	Pesticides	[1472649-01-6]	ESI	5000		0		397.117	Hydrogen	+	1	15.07	60	42.856
Mevinphos-(E)	XIC	eTargetCompound	C7H13O6P	Pesticides	[298-01-1]	ESI	5000		0		225.052	Hydrogen	+	1	8.61	60	10.714
Mevinphos-(Z)	XIC	eTargetCompound	C7H13O6P	Pesticides	[338-45-4]	ESI	5000		0		225.052	Hydrogen	+	1	7.59	60	10.714
Mexacarbate	XIC	eTargetCompound	C12H18N2O2	Pesticides	[315-18-4]	ESI	5000		0		223.144	Hydrogen	+	1	5.83	60	64.284
MGK-264	XIC	eTargetCompound	C17H25NO2	Pesticides	[113-48-4]	ESI	5000		0		276.196	Hydrogen	+	1	15.53	60	42.856
Milbemycin A3	XIC	eTargetCompound	C31H42O6	Pesticides	[51596-10-2]	ESI	5000		0		511.306	None	+	1	17.53	60	32.142
Milbemycin A4	XIC	eTargetCompound	C32H44O6	Pesticides	[51596-11-3]	ESI	5000		0		525.322	None	+	1	17.88	60	32.142
Molinate	XIC	eTargetCompound	C9H17NOS	Pesticides	[2212-67-1]	ESI	5000		0		188.11	Hydrogen	+	1	13.54	60	53.57
Momfluorothrin	XIC	eTargetCompound	C19H19F4NO3	Pesticides	[609346-29-4]	ESI	5000		0		403.164	Ammonium	+	1	14.68	60	21.428
Monalide	XIC	eTargetCompound	C13H18ClNO	Pesticides	[7287-36-7]	ESI	5000		0		240.115	Hydrogen	+	1	14.18	60	64.284
Monocrotaline	XIC	eTargetCompound	C16H23NO6	Plant Toxins (Pyrrolizidine alkaloids)	[315-22-0]	ESI	5000		0		326.16	Hydrogen	+	1	3.03	60	53.57
Monocrotaline-N-oxide	XIC	eTargetCompound	C16H23NO7	Plant Toxins (Pyrrolizidine alkaloids)	[35337-98-5]	ESI	5000		0		342.155	Hydrogen	+	1	4.18	60	64.284
Monocrotophos	XIC	eTargetCompound	C7H14NO5P	Pesticides	[6923-22-4]	ESI	5000		0		224.068	Hydrogen	+	1	6.1	60	10.714
Monolinuron	XIC	eTargetCompound	C9H11ClN2O2	Pesticides	[1746-81-2]	ESI	5000		0		215.058	Hydrogen	+	1	10.96	60	64.284
Monuron	XIC	eTargetCompound	C9H11ClN2O	Pesticides	[150-68-5]	ESI	5000		0		199.063	Hydrogen	+	1	9.79	60	74.998
Morphothion	XIC	eTargetCompound	C8H16NO4PS2	Pesticides	[144-41-2]	ESI	5000		0		286.033	Hydrogen	+	1	8.99	60	32.142
Moxidectin	XIC	eTargetCompound	C37H53NO8	Pesticides	[113507-06-5]	ESI	5000		0		640.384	Hydrogen	+	1	18.05	60	10.714
Myclobutanil	XIC	eTargetCompound	C15H17ClN4	Pesticides	[88671-89-0]	ESI	5000		0		289.121	Hydrogen	+	1	13.74	60	42.856
Mycophenolic acid	XIC	eTargetCompound	C17H20O6	Mycotoxins	[24280-93-1]	ESI	5000		0		321.133	Hydrogen	+	1	12.6	60	32.142
N,N-Diethyl-m-toluamide (DEET)	XIC	eTargetCompound	C12H17NO	Pesticides	[134-62-3]	ESI	5000		0		192.138	Hydrogen	+	1	11.97	60	64.284
Naphthalophos	XIC	eTargetCompound	C16H16NO6P	Pesticides	[1491-41-4]	ESI	5000		0		350.079	Hydrogen	+	1	13.22	60	21.428
Naproanilide	XIC	eTargetCompound	C19H17NO2	Pesticides	[52570-16-8]	ESI	5000		0		292.133	Hydrogen	+	1	14.42	60	32.142
Napropamide	XIC	eTargetCompound	C17H21NO2	Pesticides	[15299-99-7]	ESI	5000		0		272.164	Hydrogen	+	1	14.15	60	42.856
Naptalam	XIC	eTargetCompound	C18H13NO3	Pesticides	[132-66-1]	ESI	5000		0		290.082	Hydrogen-Loss	-	1	10.64	60	53.57
Neburon	XIC	eTargetCompound	C12H16Cl2N2O	Pesticides	[555-37-3]	ESI	5000		0		275.071	Hydrogen	+	1	14.54	60	53.57
Neosolaniol	XIC	eTargetCompound	C19H26O8	Mycotoxins	[36519-25-2]	ESI	5000		0		400.197	Ammonium	+	1	7	60	21.428
Nereistoxin	XIC	eTargetCompound	C7H13NO4S2	Pesticides	[1631-58-9]	ESI	5000		0		150.041	Hydrogen	+	1	1.35	60	85.712
Nicosulfuron	XIC	eTargetCompound	C15H18N6O6S	Pesticides	[111991-09-4]	ESI	5000		0		411.108	Hydrogen	+	1	10.27	60	32.142
Nitenpyram	XIC	eTargetCompound	C11H15ClN4O2	Pesticides	[150824-47-8]	ESI	5000		0		271.096	Hydrogen	+	1	5.12	60	42.856
Nitralin	XIC	eTargetCompound	C13H19N3O6S	Pesticides	[4726-14-1]	ESI	5000		0		346.107	Hydrogen	+	1	14.46	60	32.142
Nivalenol	XIC	eTargetCompound	C15H20O7	Mycotoxins	[23282-20-4]	ESI	5000		0		313.128	Hydrogen	+	1	3.68	60	32.142
Noratropine	XIC	eTargetCompound	C16H21NO3	Plant Toxins (Tropane alkaloids)	[16839-98-8]	ESI	5000		0		276.159	Hydrogen	+	1	6.6	60	64.284
Norflurazon	XIC	eTargetCompound	C12H9ClF3N3O	Pesticides	[27314-13-2]	ESI	5000		0		304.046	Hydrogen	+	1	12.17	60	64.284
Norflurazon-desmethyl	XIC	eTargetCompound	C11H7ClF3N3O	Pesticides	[23576-24-1]	ESI	5000		0		290.03	Hydrogen	+	1	11.4	60	64.284
Norscopolamine	XIC	eTargetCompound	C16H19NO4	Plant Toxins (Tropane alkaloids)	[4684-28-0]	ESI	5000		0		290.139	Hydrogen	+	1	5.29	60	42.856
Noruron	XIC	eTargetCompound	C13H22N2O	Pesticides	[18530-56-8]	ESI	5000		0		223.18	Hydrogen	+	1	13.03	60	74.998
Novaluron	XIC	eTargetCompound	C17H9ClF8N2O4	Pesticides	[116714-46-6]	ESI	5000		0		493.02	Hydrogen	+	1	15.84	60	42.856
Noviflumuron	XIC	eTargetCompound	C17H7Cl2F9N2O3	Pesticides	[121451-02-3]	ESI	5000		0		526.962	Hydrogen-Loss	-	1	16.57	60	21.428
Nuarimol	XIC	eTargetCompound	C17H12ClFN2O	Pesticides	[63284-71-9]	ESI	5000		0		315.069	Hydrogen	+	1	13.09	60	53.57
O-Acetylscopolamine	XIC	eTargetCompound	C19H23NO5	Plant Toxins (Tropane alkaloids)	[6820-79-7]	ESI	5000		0		346.165	Hydrogen	+	1	7.36	60	53.57
Ochratoxin A	XIC	eTargetCompound	C20H18ClNO6	Mycotoxins	[303-47-9]	ESI	5000		0		404.089	Hydrogen	+	1	13.78	60	32.142
Ofurace	XIC	eTargetCompound	C14H16ClNO3	Pesticides	[58810-48-3]	ESI	5000		0		282.089	Hydrogen	+	1	10.56	60	32.142
Omethoate	XIC	eTargetCompound	C5H12NO4PS	Pesticides	[1113-02-6]	ESI	5000		0		214.03	Hydrogen	+	1	3.85	60	42.856
Orbencarb	XIC	eTargetCompound	C12H16ClNOS	Pesticides	[34622-58-7]	ESI	5000		0		258.071	Hydrogen	+	1	15.22	60	42.856
Orthosulfamuron	XIC	eTargetCompound	C16H20N6O6S	Pesticides	[213464-77-8]	ESI	5000		0		425.124	Hydrogen	+	1	12.06	60	32.142
Orysastrobin	XIC	eTargetCompound	C18H25N5O5	Pesticides	[248593-16-0]	ESI	5000		0		392.193	Hydrogen	+	1	13.57	60	32.142
Oryzalin	XIC	eTargetCompound	C12H18N4O6S	Pesticides	[19044-88-3]	ESI	5000		0		345.087	Hydrogen-Loss	-	1	14.21	60	53.57
Oxadiargyl	XIC	eTargetCompound	C15H14Cl2N2O3	Pesticides	[39807-15-3]	ESI	5000		0		341.045	Hydrogen	+	1	15.17	60	32.142
Oxadiazon	XIC	eTargetCompound	C15H18Cl2N2O3	Pesticides	[19666-30-9]	ESI	5000		0		345.077	Hydrogen	+	1	16.33	60	42.856
Oxadixyl	XIC	eTargetCompound	C14H18N2O4	Pesticides	[77732-09-3]	ESI	5000		0		279.134	Hydrogen	+	1	9.66	60	32.142
Oxamyl	XIC	eTargetCompound	C7H13N3O3S	Pesticides	[23135-22-0]	ESI	5000		0		237.102	Ammonium	+	1	5.07	60	10.714
Oxamyl-oxime	XIC	eTargetCompound	C5H10N2O2S	Pesticides	[30558-43-1]	ESI	5000		0		163.054	Hydrogen	+	1	3.84	60	53.57
Oxasulfuron	XIC	eTargetCompound	C17H18N4O6S	Pesticides	[144651-06-9]	ESI	5000		0		407.102	Hydrogen	+	1	9.97	60	32.142
Oxathiapiprolin	XIC	eTargetCompound	C24H22F5N5O2S	Pesticides	[1003318-67-9]	ESI	5000		0		540.149	Hydrogen	+	1	13.54	60	42.856
Oxaziclomefone	XIC	eTargetCompound	C20H19Cl2NO2	Pesticides	[153197-14-9]	ESI	5000		0		376.087	Hydrogen	+	1	16.02	60	53.57
Oxycarboxin	XIC	eTargetCompound	C12H13NO4S	Pesticides	[5259-88-1]	ESI	5000		0		268.064	Hydrogen	+	1	8.15	60	53.57
Oxydemeton-methyl	XIC	eTargetCompound	C6H15O4PS2	Pesticides	[301-12-2]	ESI	5000		0		247.022	Hydrogen	+	1	5.54	60	42.856
Oxymatrine	XIC	eTargetCompound	C15H24N2O2	Pesticides	[16837-52-8]	ESI	5000		0		265.191	Hydrogen	+	1	3.96	60	74.998
Paclobutrazol	XIC	eTargetCompound	C15H20ClN3O	Pesticides	[76738-62-0]	ESI	5000		0		294.137	Hydrogen	+	1	13.41	60	53.57
Paraoxon-ethyl	XIC	eTargetCompound	C10H14NO6P	Pesticides	[311-45-5]	ESI	5000		0		276.063	Hydrogen	+	1	11.66	60	53.57
Paraoxon-methyl	XIC	eTargetCompound	C8H10NO6P	Pesticides	[950-35-6]	ESI	5000		0		248.032	Hydrogen	+	1	9.35	60	53.57
Patulin	XIC	eTargetCompound	C7H6O4	Mycotoxins	[149-29-1]	ESI	5000		0		155.034	Hydrogen	+	1	2.88	60	42.856
Pebulate	XIC	eTargetCompound	C10H21NOS	Pesticides	[1114-71-2]	ESI	5000		0		204.142	Hydrogen	+	1	15.41	60	42.856
Penconazol	XIC	eTargetCompound	C13H15Cl2N3	Pesticides	[66246-88-6]	ESI	5000		0		284.072	Hydrogen	+	1	14.81	60	42.856
Pencycuron	XIC	eTargetCompound	C19H21ClN2O	Pesticides	[66063-05-6]	ESI	5000		0		329.142	Hydrogen	+	1	15.42	60	42.856
Pencycuron-PB-amine	XIC	eTargetCompound	C12H16ClN	Pesticides	[66063-15-8]	ESI	5000		0		210.104	Hydrogen	+	1	8.16	60	85.712
Pendimethalin	XIC	eTargetCompound	C13H19N3O4	Pesticides	[40487-42-1]	ESI	5000		0		282.145	Hydrogen	+	1	16.6	60	32.142
Penflufen	XIC	eTargetCompound	C18H24FN3O	Pesticides	[494793-67-8]	ESI	5000		0		318.198	Hydrogen	+	1	14.72	60	42.856
Penfluron	XIC	eTargetCompound	C15H9F5N2O2	Pesticides	[35367-31-8]	ESI	5000		0		343.051	Hydrogen-Loss	-	1	14.78	60	32.142
Penitrem A	XIC	eTargetCompound	C37H44ClNO6	Mycotoxins	[12627-35-9]	ESI	5000		0		634.293	Hydrogen	+	1	15.68	60	32.142
Penoxsulam	XIC	eTargetCompound	C16H14F5N5O5S	Pesticides	[219714-96-2]	ESI	5000		0		484.071	Hydrogen	+	1	11.22	60	42.856
Pentachlorophenol	XIC	eTargetCompound	C6HCl5O	Pesticides	[87-86-5]	ESI	5000		0		262.84	Hydrogen-Loss	-	1	16.44	60	74.998
Pentanochlor	XIC	eTargetCompound	C13H18ClNO	Pesticides	[2307-68-8]	ESI	5000		0		240.115	Hydrogen	+	1	14.49	60	64.284
Penthiopyrad	XIC	eTargetCompound	C16H20F3N3OS	Pesticides	[183675-82-3]	ESI	5000		0		360.135	Hydrogen	+	1	14.85	60	32.142
Pentoxazone	XIC	eTargetCompound	C17H17ClFNO4	Pesticides	[110956-75-7]	ESI	5000		0		371.117	Ammonium	+	1	16.02	60	32.142
Pethoxamid	XIC	eTargetCompound	C16H22ClNO2	Pesticides	[106700-29-2]	ESI	5000		0		296.141	Hydrogen	+	1	14.11	60	64.284
Phenkapton	XIC	eTargetCompound	C11H15Cl2O2PS3	Pesticides	[2275-14-1]	ESI	5000		0		376.942	Hydrogen	+	1	17.26	60	21.428
Phenmedipham	XIC	eTargetCompound	C16H16N2O4	Pesticides	[13684-63-4]	ESI	5000		0		318.145	Ammonium	+	1	12.56	60	32.142
Phenothrin	XIC	eTargetCompound	C23H26O3	Pesticides	[26002-80-2]	ESI	5000		0		351.195	Hydrogen	+	1	17.83	60	32.142
Phenthoate	XIC	eTargetCompound	C12H17O4PS2	Pesticides	[2597-03-7]	ESI	5000		0		321.038	Hydrogen	+	1	14.59	60	32.142
Phenylacetoxytropane	XIC	eTargetCompound	C16H21NO2	Plant Toxins (Tropane alkaloids)	[1690-22-8]	ESI	5000		0		260.164	Hydrogen	+	1	7.69	60	74.998
Phenylurea	XIC	eTargetCompound	C7H8N2O	Pesticides	[64-10-8]	ESI	5000		0		137.071	Hydrogen	+	1	5.15	60	85.712
Phomopsin A	XIC	eTargetCompound	C36H45ClN6O12	Mycotoxins	[64925-80-0]	ESI	5000		0		789.286	Hydrogen	+	1	8.8	60	21.428
Phorate	XIC	eTargetCompound	C7H17O2PS3	Pesticides	[298-02-2]	ESI	5000		0		261.02	Hydrogen	+	1	15.12	60	53.57
Phorate sulfoxide	XIC	eTargetCompound	C7H17O3PS3	Pesticides	[2588-03-6]	ESI	5000		0		277.015	Hydrogen	+	1	11.51	60	10.714
Phorate-oxon	XIC	eTargetCompound	C7H17O3PS2	Pesticides	[2600-69-3]	ESI	5000		0		245.043	Hydrogen	+	1	12.33	60	10.714
Phorate-oxon sulfoxide	XIC	eTargetCompound	C7H17O4PS2	Pesticides	[2588-05-8]	ESI	5000		0		261.038	Hydrogen	+	1	7.83	60	21.428
Phorate-oxon-sulfone	XIC	eTargetCompound	C7H17O5PS2	Pesticides	[2588-06-9]	ESI	5000		0		277.033	Hydrogen	+	1	8.27	60	32.142
Phorate-sulfone	XIC	eTargetCompound	C7H17O4PS3	Pesticides	[2588-04-7]	ESI	5000		0		293.01	Hydrogen	+	1	11.69	60	10.714
Phosalone	XIC	eTargetCompound	C12H15ClNO4PS2	Pesticides	[2310-17-0]	ESI	5000		0		367.994	Hydrogen	+	1	15.22	60	21.428
Phosfolan	XIC	eTargetCompound	C7H14NO3PS2	Pesticides	[947-02-4]	ESI	5000		0		256.022	Hydrogen	+	1	9.09	60	32.142
Phosmet	XIC	eTargetCompound	C11H12NO4PS2	Pesticides	[732-11-6]	ESI	5000		0		318.002	Hydrogen	+	1	12.54	60	64.284
Phosmet-oxon	XIC	eTargetCompound	C11H12NO5PS	Pesticides	[3735-33-9]	ESI	5000		0		302.025	Hydrogen	+	1	9.49	60	53.57
Phosphamidon	XIC	eTargetCompound	C10H19ClNO5P	Pesticides	[13171-21-6]	ESI	5000		0		300.076	Hydrogen	+	1	9.85	60	32.142
Phospholan-methyl	XIC	eTargetCompound	C5H10NO3PS2	Pesticides	[5120-23-0]	ESI	5000		0		227.991	Hydrogen	+	1	6.17	60	64.284
Phoxim	XIC	eTargetCompound	C12H15N2O3PS	Pesticides	[14816-18-3]	ESI	5000		0		299.061	Hydrogen	+	1	15.09	60	42.856
Picarbutrazox	XIC	eTargetCompound	C20H23N7O3	Pesticides	[500207-04-5]	ESI	5000		0		410.194	Hydrogen	+	1	14.39	60	32.142
Picaridin	XIC	eTargetCompound	C12H23NO3	Pesticides	[119515-38-7]	ESI	5000		0		230.175	Hydrogen	+	1	12.66	60	42.856
Picloram	XIC	eTargetCompound	C6H3Cl3N2O2	Pesticides	[1918-02-1]	ESI	5000		0		240.933	Hydrogen	+	1	5.84	60	74.998
Picolinafen	XIC	eTargetCompound	C19H12F4N2O2	Pesticides	[137641-05-5]	ESI	5000		0		377.091	Hydrogen	+	1	16.21	60	42.856
Picoxystrobin	XIC	eTargetCompound	C18H16F3NO4	Pesticides	[117428-22-5]	ESI	5000		0		368.11	Hydrogen	+	1	14.53	60	21.428
Pinoxaden	XIC	eTargetCompound	C23H32N2O4	Pesticides	[243973-20-8]	ESI	5000		0		401.243	Hydrogen	+	1	15.28	60	53.57
Piperalin	XIC	eTargetCompound	C16H21Cl2NO2	Pesticides	[3478-94-2]	ESI	5000		0		330.102	Hydrogen	+	1	11.45	60	53.57
Piperonyl butoxide	XIC	eTargetCompound	C19H30O5	Pesticides	[51-03-6]	ESI	5000		0		356.243	Ammonium	+	1	16.3	60	42.856
Piperophos	XIC	eTargetCompound	C14H28NO3PS2	Pesticides	[24151-93-7]	ESI	5000		0		354.132	Hydrogen	+	1	15.59	60	32.142
Pirimicarb	XIC	eTargetCompound	C11H18N4O2	Pesticides	[23103-98-2]	ESI	5000		0		239.15	Hydrogen	+	1	7.99	60	53.57
Pirimicarb-desmethyl	XIC	eTargetCompound	C10H16N4O2	Pesticides	[30614-22-3]	ESI	5000		0		225.135	Hydrogen	+	1	6.22	60	53.57
Pirimicarb-desmethyl-formamido	XIC	eTargetCompound	C11H16N4O3	Pesticides	[27218-04-8]	ESI	5000		0		253.13	Hydrogen	+	1	10.28	60	21.428
Pirimiphos-ethyl	XIC	eTargetCompound	C13H24N3O3PS	Pesticides	[23505-41-1]	ESI	5000		0		334.135	Hydrogen	+	1	15.92	60	53.57
Pirimiphos-methyl	XIC	eTargetCompound	C11H20N3O3PS	Pesticides	[29232-93-7]	ESI	5000		0		306.104	Hydrogen	+	1	14.7	60	53.57
Pirimiphos-methyl-N-desethyl-	XIC	eTargetCompound	C9H16N3O3PS	Pesticides	[67018-59-1]	ESI	5000		0		278.072	Hydrogen	+	1	10.98	60	53.57
Pirimisulfuron-methyl	XIC	eTargetCompound	C15H12F4N4O7S	Pesticides	[86209-51-0]	ESI	5000		0		469.044	Hydrogen	+	1	13.59	60	42.856
Prallethrin	XIC	eTargetCompound	C19H24O3	Pesticides	[23031-36-9]	ESI	5000		0		301.18	Hydrogen	+	1	15.62	60	10.714
Pretilachlor	XIC	eTargetCompound	C17H26ClNO2	Pesticides	[51218-49-6]	ESI	5000		0		312.172	Hydrogen	+	1	15.79	60	42.856
Probenazole	XIC	eTargetCompound	C10H9NO3S	Pesticides	[27605-76-1]	ESI	5000		0		224.038	Hydrogen	+	1	9.75	60	64.284
Prochloraz	XIC	eTargetCompound	C15H16Cl3N3O2	Pesticides	[67747-09-5]	ESI	5000		0		376.038	Hydrogen	+	1	14.65	60	32.142
Prochloraz Metabolite BTS 40348	XIC	eTargetCompound	C11H14Cl3NO	Pesticides	[67747-01-7]	ESI	5000		0		282.021	Hydrogen	+	1	10.87	60	64.284
Prochloraz Metabolite BTS 44595	XIC	eTargetCompound	C12H15Cl3N2O2	Pesticides	[139520-94-8]	ESI	5000		0		325.027	Hydrogen	+	1	15.17	60	42.856
Prochloraz Metabolite BTS 9608	XIC	eTargetCompound	C6H3OCl3	Pesticides	[575-89-3]	ESI	5000		0		194.918	None	-	1	13.15	60	85.712
Prochloraz-desimidazole-formylamino (metabolite BTS 44596)	XIC	eTargetCompound	C13H15Cl3N2O3	Pesticides	[139542-32-8]	ESI	5000		0		353.022	Hydrogen	+	1	15.06	60	32.142
Procyazine	XIC	eTargetCompound	C10H13ClN6	Pesticides	[32889-48-8]	ESI	5000		0		253.096	Hydrogen	+	1	10.23	60	53.57
Prodiamine	XIC	eTargetCompound	C13H17F3N4O4	Pesticides	[29091-21-2]	ESI	5000		0		351.128	Hydrogen	+	1	16.36	60	32.142
Profenofos	XIC	eTargetCompound	C11H15BrClO3PS	Pesticides	[41198-08-7]	ESI	5000		0		372.942	Hydrogen	+	1	16.02	60	42.856
Profoxydim	XIC	eTargetCompound	C24H32ClNO4S	Pesticides	[139001-49-3]	ESI	5000		0		466.181	Hydrogen	+	1	17.22	60	21.428
Prohexadione	XIC	eTargetCompound	C10H12O5	Pesticides	[127277-53-6 (Free 88805-35-0)]	ESI	5000		0		211.061	Hydrogen-Loss	-	1	8.87	60	64.284
Prohydrojasmon	XIC	eTargetCompound	C15H26O3	Pesticides	[158474-72-7]	ESI	5000		0		255.195	Hydrogen	+	1	15.41	60	21.428
Promecarb	XIC	eTargetCompound	C12H17NO2	Pesticides	[2631-37-0]	ESI	5000		0		208.133	Hydrogen	+	1	13.38	60	32.142
Prometon	XIC	eTargetCompound	C10H19N5O	Pesticides	[1610-18-0]	ESI	5000		0		226.166	Hydrogen	+	1	10.34	60	64.284
Prometryn	XIC	eTargetCompound	C10H19N5S	Pesticides	[7287-19-6]	ESI	5000		0		242.143	Hydrogen	+	1	12.24	60	64.284
Propachlor	XIC	eTargetCompound	C11H14ClNO	Pesticides	[1918-16-7]	ESI	5000		0		212.084	Hydrogen	+	1	11.94	60	53.57
Propamocarb hydrochloride	XIC	eTargetCompound	C9H20N2O2	Pesticides	[25606-41-1 (Free 24579-73-5)]	ESI	5000		0		189.16	Hydrogen	+	1	4.01	60	53.57
Propamocarb-N-Desmethyl	XIC	eTargetCompound	C8H18N2O2	Pesticides	[1392231-41-2]	ESI	5000		0		175.144	Hydrogen	+	1	3.97	60	32.142
Propanil	XIC	eTargetCompound	C9H9Cl2NO	Pesticides	[709-98-8]	ESI	5000		0		218.013	Hydrogen	+	1	12.91	60	64.284
Propaphos	XIC	eTargetCompound	C13H21O4PS	Pesticides	[7292-16-2]	ESI	5000		0		305.097	Hydrogen	+	1	14.81	60	32.142
Propaquizafop	XIC	eTargetCompound	C22H22ClN3O5	Pesticides	[111479-05-1]	ESI	5000		0		444.132	Hydrogen	+	1	16.18	60	32.142
Propargite	XIC	eTargetCompound	C19H26O4S	Pesticides	[2312-35-8]	ESI	5000		0		368.189	Ammonium	+	1	16.8	60	32.142
Propazine	XIC	eTargetCompound	C9H16ClN5	Pesticides	[139-40-2]	ESI	5000		0		230.117	Hydrogen	+	1	12.91	60	74.998
Propazine-2-hydroxy	XIC	eTargetCompound	C9H17N5O	Pesticides	[7374-53-0]	ESI	5000		0		212.151	Hydrogen	+	1	7.98	60	64.284
Propetamphos	XIC	eTargetCompound	C10H20NO4PS	Pesticides	[31218-83-4]	ESI	5000		0		282.092	Hydrogen	+	1	13.71	60	21.428
Propham	XIC	eTargetCompound	C7H8NO2	Pesticides	[122-42-9]	ESI	5000		0		138.055	None	+	1	11.53	60	53.57
Propiconazole	XIC	eTargetCompound	C15H17Cl2N3O2	Pesticides	[60207-90-1]	ESI	5000		0		342.077	Hydrogen	+	1	15.07	60	42.856
Propisochlor	XIC	eTargetCompound	C15H22ClNO2	Pesticides	[86763-47-5]	ESI	5000		0		284.141	Hydrogen	+	1	14.82	60	42.856
Propoxur	XIC	eTargetCompound	C11H15NO3	Pesticides	[114-26-1]	ESI	5000		0		210.113	Hydrogen	+	1	10.28	60	10.714
Propoxycarbazone sodium	XIC	eTargetCompound	C15H18N4O7S	Pesticides	[181274-15-7 (Free: 145026-81-9)]	ESI	5000		0		399.097	Hydrogen	+	1	10.85	60	32.142
Propoxycarbazone-2-Hydroxypropoxy	XIC	eTargetCompound	C15H18N4O8S	Pesticides	[496925-02-1]	ESI	5000		0		415.092	Hydrogen	+	1	8.41	60	32.142
Propyrisulfuron	XIC	eTargetCompound	C16H18ClN7O5S	Pesticides	[570415-88-2]	ESI	5000		0		456.085	Hydrogen	+	1	13.59	60	21.428
Propyzamide	XIC	eTargetCompound	C12H11Cl2NO	Pesticides	[23950-58-5]	ESI	5000		0		256.029	Hydrogen	+	1	13.37	60	53.57
Proquinazid	XIC	eTargetCompound	C14H17IN2O2	Pesticides	[189278-12-4]	ESI	5000		0		373.041	Hydrogen	+	1	17.12	60	64.284
Prosulfocarb	XIC	eTargetCompound	C14H21NOS	Pesticides	[52888-80-9]	ESI	5000		0		252.142	Hydrogen	+	1	15.86	60	42.856
Prosulfuron	XIC	eTargetCompound	C15H16F3N5O4S	Pesticides	[94125-34-5]	ESI	5000		0		420.095	Hydrogen	+	1	13.1	60	42.856
Prothioconazole	XIC	eTargetCompound	C14H15Cl2N3OS	Pesticides	[178928-70-6]	ESI	5000		0		342.024	Hydrogen-Loss	-	1	15.04	60	42.856
Prothioconazole-desthio	XIC	eTargetCompound	C14H15Cl2N3O	Pesticides	[120983-64-4]	ESI	5000		0		312.066	Hydrogen	+	1	14.2	60	64.284
Prothoate	XIC	eTargetCompound	C9H20NO3PS2	Pesticides	[2275-18-5]	ESI	5000		0		286.069	Hydrogen	+	1	12.21	60	32.142
Pydiflumetofen	XIC	eTargetCompound	C16H16Cl3F2N3O2	Pesticides	[1228284-64-7]	ESI	5000		0		426.035	Hydrogen	+	1	15.5	60	32.142
Pyflubumide	XIC	eTargetCompound	C25H31F6N3O3	Pesticides	[926914-55-8]	ESI	5000		0		536.234	Hydrogen	+	1	16.49	60	42.856
Pymetrozine	XIC	eTargetCompound	C10H11N5O	Pesticides	[123312-89-0]	ESI	5000		0		218.104	Hydrogen	+	1	3.14	60	64.284
Pyracarbolid	XIC	eTargetCompound	C13H15NO2	Pesticides	[24691-76-7]	ESI	5000		0		218.118	Hydrogen	+	1	10.46	60	53.57
Pyraclofos	XIC	eTargetCompound	C14H18ClN2O3PS	Pesticides	[89784-60-1]	ESI	5000		0		361.054	Hydrogen	+	1	15.22	60	42.856
Pyraclostrobin	XIC	eTargetCompound	C19H18ClN3O4	Pesticides	[175013-18-0]	ESI	5000		0		388.106	Hydrogen	+	1	15.13	60	32.142
Pyraflufen (free acid)	XIC	eTargetCompound	C13H9Cl2F3N2O4	Pesticides	[129630-17-7]	ESI	5000		0		384.996	Hydrogen	+	1	13.55	60	42.856
Pyraflufen-ethyl	XIC	eTargetCompound	C15H13Cl2F3N2O4	Pesticides	[129630-19-9]	ESI	5000		0		413.028	Hydrogen	+	1	14.92	60	32.142
Pyraoxystrobin	XIC	eTargetCompound	C22H21ClN2O4	Pesticides	[862588-11-2]	ESI	5000		0		413.126	Hydrogen	+	1	15.25	60	21.428
Pyrasulfutole	XIC	eTargetCompound	C14H13F3N2O4S	Pesticides	[365400-11-9]	ESI	5000		0		363.062	Hydrogen	+	1	9.35	60	53.57
Pyrazolynate	XIC	eTargetCompound	C19H16Cl2N2O4S	Pesticides	[58011-68-0]	ESI	5000		0		439.028	Hydrogen	+	1	15.37	60	32.142
Pyrazophos	XIC	eTargetCompound	C14H20N3O5PS	Pesticides	[13457-18-6]	ESI	5000		0		374.093	Hydrogen	+	1	15.16	60	42.856
Pyrazosulfuron-ethyl	XIC	eTargetCompound	C14H18N6O7S	Pesticides	[93697-74-6]	ESI	5000		0		415.103	Hydrogen	+	1	13.83	60	64.284
Pyrazoxyfen	XIC	eTargetCompound	C20H16Cl2N2O3	Pesticides	[71561-11-0]	ESI	5000		0		403.061	Hydrogen	+	1	14.89	60	42.856
Pyrethrin I	XIC	eTargetCompound	C21H28O3	Pesticides	[121-21-1 (Mixture 8003-34-7)]	ESI	5000		0		329.211	Hydrogen	+	1	16.96	60	21.428
Pyrethrin II	XIC	eTargetCompound	C22H28O5	Pesticides	[121-29-9 (Mixture 8003-34-7)]	ESI	5000		0		373.201	Hydrogen	+	1	15.66	60	21.428
Pyribenzoxim	XIC	eTargetCompound	C32H27N5O8	Pesticides	[168088-61-7]	ESI	5000		0		610.193	Hydrogen	+	1	16.11	60	32.142
Pyributicarb	XIC	eTargetCompound	C18H22N2O2S	Pesticides	[88678-67-5]	ESI	5000		0		331.147	Hydrogen	+	1	16.42	60	32.142
Pyridaben	XIC	eTargetCompound	C19H25ClN2OS	Pesticides	[96489-71-3]	ESI	5000		0		365.145	Hydrogen	+	1	17.35	60	64.284
Pyridafol	XIC	eTargetCompound	C10H7ClN2O	Pesticides	[40020-01-7]	ESI	5000		0		207.032	Hydrogen	+	1	8.81	60	85.712
Pyridalyl	XIC	eTargetCompound	C18H14Cl4F3NO3	Pesticides	[179101-81-6]	ESI	5000		0		489.975	Hydrogen	+	1	18.36	60	32.142
Pyridaphenthion	XIC	eTargetCompound	C14H17N2O4PS	Pesticides	[119-12-0]	ESI	5000		0		341.072	Hydrogen	+	1	13.71	60	53.57
Pyridate	XIC	eTargetCompound	C19H23ClN2O2S	Pesticides	[55512-33-9]	ESI	5000		0		379.124	Hydrogen	+	1	17.72	60	64.284
Pyrifenox	XIC	eTargetCompound	C14H12Cl2N2O	Pesticides	[88283-41-4]	ESI	5000		0		295.04	Hydrogen	+	1	12.23	60	64.284
Pyrifluquinazon	XIC	eTargetCompound	C19H15F7N4O2	Pesticides	[337458-27-2]	ESI	5000		0		465.116	Hydrogen	+	1	12.98	60	42.856
Pyriftalid	XIC	eTargetCompound	C15H14N2O4S	Pesticides	[135186-78-6]	ESI	5000		0		319.075	Hydrogen	+	1	12.63	60	64.284
Pyrimethanil	XIC	eTargetCompound	C12H13N3	Pesticides	[53112-28-0]	ESI	5000		0		200.118	Hydrogen	+	1	11.02	60	107.14
Pyrimidifen	XIC	eTargetCompound	C20H28ClN3O2	Pesticides	[105779-78-0]	ESI	5000		0		378.194	Hydrogen	+	1	15.37	60	53.57
Pyriminobac-methyl	XIC	eTargetCompound	C17H19N3O6	Pesticides	[147411-69-6]	ESI	5000		0		362.135	Hydrogen	+	1	13.32	60	42.856
Pyrimisulfan	XIC	eTargetCompound	C16H19F2N3O6S	Pesticides	[221205-90-9]	ESI	5000		0		420.103	Hydrogen	+	1	12.27	60	21.428
Pyrimitate	XIC	eTargetCompound	C11H20N3O3PS	Pesticides	[5221-49-8]	ESI	5000		0		306.104	Hydrogen	+	1	14.26	60	53.57
Pyriofenone	XIC	eTargetCompound	C18H20ClNO5	Pesticides	[688046-61-9]	ESI	5000		0		366.11	Hydrogen	+	1	15.36	60	53.57
Pyriproxyfen	XIC	eTargetCompound	C20H19NO3	Pesticides	[95737-68-1]	ESI	5000		0		322.144	Hydrogen	+	1	16.35	60	32.142
Pyrisoxazole	XIC	eTargetCompound	C16H17ClN2O	Pesticides	[847749-37-5]	ESI	5000		0		289.11	Hydrogen	+	1	11.36	60	42.856
Pyroquilon	XIC	eTargetCompound	C11H11NO	Pesticides	[57369-32-1]	ESI	5000		0		174.091	Hydrogen	+	1	10	60	107.14
Pyroxasulfone	XIC	eTargetCompound	C12H14F5N3O4S	Pesticides	[447399-55-5]	ESI	5000		0		392.07	Hydrogen	+	1	11.75	60	42.856
Pyroxsulam	XIC	eTargetCompound	C14H13F3N6O5S	Pesticides	[422556-08-9]	ESI	5000		0		435.069	Hydrogen	+	1	10.43	60	64.284
Quassin	XIC	eTargetCompound	C22H28O6	Pesticides	[76-78-8]	ESI	5000		0		389.196	Hydrogen	+	1	9.71	60	32.142
Quinalphos	XIC	eTargetCompound	C12H15N2O3PS	Pesticides	[13593-03-8]	ESI	5000		0		299.061	Hydrogen	+	1	14.54	60	42.856
Quinclorac	XIC	eTargetCompound	C10H5Cl2NO2	Pesticides	[84087-01-4]	ESI	5000		0		241.977	Hydrogen	+	1	9.6	60	85.712
Quinine sulfate	XIC	eTargetCompound	C20H24N2O2	Pesticides	[6119-70-6 (Free 130-95-0)]	ESI	5000		0		325.191	Hydrogen	+	1	6.86	60	53.57
Quinmerac	XIC	eTargetCompound	C11H8ClNO2	Pesticides	[90717-03-6]	ESI	5000		0		222.032	Hydrogen	+	1	7.46	60	74.998
Quinoclamine	XIC	eTargetCompound	C10H6ClNO2	Pesticides	[2797-51-5]	ESI	5000		0		208.016	Hydrogen	+	1	9.64	60	85.712
Quinoline	XIC	eTargetCompound	C9H7N	Pesticides	[91-22-5]	ESI	5000		0		130.065	Hydrogen	+	1	3.37	60	107.14
Quinoxyfen	XIC	eTargetCompound	C15H8Cl2FNO	Pesticides	[124495-18-7]	ESI	5000		0		308.004	Hydrogen	+	1	16.42	60	74.998
Quinthiophos	XIC	eTargetCompound	C17H16NO2PS	Pesticides	[1776-83-6]	ESI	5000		0		330.071	Hydrogen	+	1	14.54	60	42.856
Quizalofop (free acid)	XIC	eTargetCompound	C17H13ClN2O4	Pesticides	[76578-12-6]	ESI	5000		0		345.064	Hydrogen	+	1	14.62	60	53.57
Quizalofop-ethyl and Quizalofop-P-ethyl	XIC	eTargetCompound	C19H17ClN2O4	Pesticides	[76578-14-8, 100646-51-3]	ESI	5000		0		373.095	Hydrogen	+	1	15.95	60	42.856
Quizalofop-Tefuryl	XIC	eTargetCompound	C22H21ClN2O5	Pesticides	[119738-06-6]	ESI	5000		0		429.121	Hydrogen	+	1	15.84	60	32.142
Rabenzazole	XIC	eTargetCompound	C12H12N4	Pesticides	[40341-04-6]	ESI	5000		0		213.113	Hydrogen	+	1	11.58	60	85.712
Reserpine	XIC	eTargetCompound	C33H40N2O9	Pesticides	[50-55-5]	ESI	5000		0		609.281	Hydrogen	+	1	11.94	60	42.856
Resmethrin and Bioresmethrin	XIC	eTargetCompound	C22H26O3	Pesticides	[10453-86-8, 28434-01-7]	ESI	5000		0		339.195	Hydrogen	+	1	17.56	60	32.142
Retrorsine and Usaramine	XIC	eTargetCompound	C18H25NO6	Plant Toxins (Pyrrolizidine alkaloids)	[480-54-6, 15503-87-4]	ESI	5000		0		352.175	Hydrogen	+	1	5.73	60	64.284
Retrorsine-N-oxide	XIC	eTargetCompound	C18H25NO7	Plant Toxins (Pyrrolizidine alkaloids)	[15503-86-3]	ESI	5000		0		368.17	Hydrogen	+	1	5.86	60	53.57
Riddelliine	XIC	eTargetCompound	C18H23NO6	Plant Toxins (Pyrrolizidine alkaloids)	[23246-96-0]	ESI	5000		0		350.16	Hydrogen	+	1	4.91	60	64.284
Riddelliine-N-oxide	XIC	eTargetCompound	C18H23NO7	Plant Toxins (Pyrrolizidine alkaloids)	[75056-11-0]	ESI	5000		0		366.155	Hydrogen	+	1	5.06	60	64.284
Rimsulfuron	XIC	eTargetCompound	C14H17N5O7S2	Pesticides	[122931-48-0]	ESI	5000		0		432.064	Hydrogen	+	1	11.11	60	32.142
Rinderine-N-oxide	XIC	eTargetCompound	C15H25NO6	Plant Toxins (Pyrrolizidine alkaloids)	[137821-16-0]	ESI	5000		0		316.175	Hydrogen	+	1	5.03	60	64.284
Roquefortine C	XIC	eTargetCompound	C22H23N5O2	Mycotoxins	[58735-64-1]	ESI	5000		0		390.192	Hydrogen	+	1	11.88	60	42.856
Rotenone	XIC	eTargetCompound	C23H22O6	Pesticides	[83-79-4]	ESI	5000		0		395.149	Hydrogen	+	1	14.45	60	42.856
Roxithromycin	XIC	eTargetCompound	C41H76N2O15	Pesticides	[80214-83-1]	ESI	5000		0		837.532	Hydrogen	+	1	13.23	60	21.428
Saflufenacil	XIC	eTargetCompound	C17H17ClF4N4O5S	Pesticides	[372137-35-4]	ESI	5000		0		501.062	Hydrogen	+	1	12.71	60	21.428
Saflufenacil-N,N-desmethyl (M800H11)	XIC	eTargetCompound	C15H13ClF4N4O5S	Pesticides	[1246768-30-8]	ESI	5000		0		473.03	Hydrogen	+	1	11.36	60	21.428
Saflufenacil-N-desmethyl-urea (M800H35)	XIC	eTargetCompound	C11H14ClFN4O4S	Pesticides	[1246768-31-9]	ESI	5000		0		353.048	Hydrogen	+	1	8.75	60	21.428
Sanguinarine	XIC	eTargetCompound	C20H14NO4	Plant Toxins (Isoquinoline alkaloids)	[2447-54-3]	ESI	5000		0		332.092	None	+	1	9.04	60	74.998
Sceleratine	XIC	eTargetCompound	C18H27NO7	Plant Toxins (Pyrrolizidine alkaloids)	[6190-25-6]	ESI	5000		0		370.186	Hydrogen	+	1	3.35	60	64.284
Sceleratine-N-oxide	XIC	eTargetCompound	C18H27NO8	Plant Toxins (Pyrrolizidine alkaloids)	[103184-92-5]	ESI	5000		0		386.181	Hydrogen	+	1	3.74	60	64.284
Schradan (DMPA)	XIC	eTargetCompound	C8H24N4O3P2	Pesticides	[152-16-9]	ESI	5000		0		287.14	Hydrogen	+	1	8.55	60	42.856
Scopolamine	XIC	eTargetCompound	C17H21NO4	Plant Toxins (Tropane alkaloids)	[138-12-5]	ESI	5000		0		304.154	Hydrogen	+	1	5.09	60	53.57
Scopolamine-N-oxide	XIC	eTargetCompound	C17H21NO5	Plant Toxins (Tropane alkaloids)	[97-75-6]	ESI	5000		0		320.149	Hydrogen	+	1	4.63	60	64.284
Sebuthylazin	XIC	eTargetCompound	C9H16ClN5	Pesticides	[7286-69-3]	ESI	5000		0		230.117	Hydrogen	+	1	12.82	60	74.998
Sebuthylazin-desethyl	XIC	eTargetCompound	C7H12ClN5	Pesticides	[37019-18-4]	ESI	5000		0		202.085	Hydrogen	+	1	9.82	60	64.284
Secbumeton	XIC	eTargetCompound	C10H19N5O	Pesticides	[26259-45-0]	ESI	5000		0		226.166	Hydrogen	+	1	10.34	60	64.284
Sedaxane	XIC	eTargetCompound	C18H19F2N3O	Pesticides	[874967-67-6]	ESI	5000		0		332.157	Hydrogen	+	1	13.78	60	42.856
Selamectin	XIC	eTargetCompound	C43H63NO11	Pesticides	[165108-07-6]	ESI	5000		0		770.447	Hydrogen	+	1	18.36	60	21.428
Senecionine	XIC	eTargetCompound	C18H25NO5	Plant Toxins (Pyrrolizidine alkaloids)	[130-01-8]	ESI	5000		0		336.181	Hydrogen	+	1	7	60	64.284
Seneciphylline and Spartioidin	XIC	eTargetCompound	C18H23NO5	Plant Toxins (Pyrrolizidine alkaloids)	[480-81-9, 520-59-2]	ESI	5000		0		334.165	Hydrogen	+	1	6.06	60	64.284
Seneciphylline-N-oxide	XIC	eTargetCompound	C18H23NO6	Plant Toxins (Pyrrolizidine alkaloids)	[38710-26-8]	ESI	5000		0		350.16	Hydrogen	+	1	6.3	60	64.284
Senecivernine-N-oxide	XIC	eTargetCompound	C18H25NO6	Plant Toxins (Pyrrolizidine alkaloids)	[101687-28-9]	ESI	5000		0		352.175	Hydrogen	+	1	6.96	60	64.284
Senkirkin	XIC	eTargetCompound	C19H27NO6	Plant Toxins (Pyrrolizidine alkaloids)	[2318-18-5]	ESI	5000		0		366.191	Hydrogen	+	1	8.08	60	64.284
Sethoxydim	XIC	eTargetCompound	C17H29NO3S	Pesticides	[74051-80-2]	ESI	5000		0		328.194	Hydrogen	+	1	16.08	60	32.142
Siduron	XIC	eTargetCompound	C14H20N2O	Pesticides	[1982-49-6]	ESI	5000		0		233.165	Hydrogen	+	1	12.94	60	64.284
Silafluofen	XIC	eTargetCompound	C17H20OFSi	Pesticides	[105024-66-6]	ESI	5000		0		287.127	None	+	1	18.65	60	53.57
Silthiofam	XIC	eTargetCompound	C13H21NOSSi	Pesticides	[175217-20-6]	ESI	5000		0		268.119	Hydrogen	+	1	14.6	60	53.57
Simazine	XIC	eTargetCompound	C7H12ClN5	Pesticides	[122-34-9]	ESI	5000		0		202.085	Hydrogen	+	1	10.17	60	64.284
Simazine, 2-Hydroxy-	XIC	eTargetCompound	C7H13N5O	Pesticides	[2599-11-3]	ESI	5000		0		184.119	Hydrogen	+	1	5.06	60	85.712
Simeconazole	XIC	eTargetCompound	C14H20FN3OSi	Pesticides	[149508-90-7]	ESI	5000		0		294.143	Hydrogen	+	1	14.08	60	53.57
Simetone	XIC	eTargetCompound	C8H15N5O	Pesticides	[673-04-1]	ESI	5000		0		198.135	Hydrogen	+	1	7.49	60	74.998
Simetryn	XIC	eTargetCompound	C8H15N5S	Pesticides	[1014-70-6]	ESI	5000		0		214.112	Hydrogen	+	1	9.61	60	74.998
Sintofen	XIC	eTargetCompound	C18H15ClN2O5	Pesticides	[130561-48-7]	ESI	5000		0		375.074	Hydrogen	+	1	11.55	60	53.57
Spinetoram J (from Spinetoram)	XIC	eTargetCompound	C42H69NO10	Pesticides	[187166-40-1 (mixture 935545-74-7)]	ESI	5000		0		748.499	Hydrogen	+	1	15.77	60	32.142
Spinetoram L (from Spinetoram)	XIC	eTargetCompound	C43H69NO10	Pesticides	[187166-15-0 (mixture 935545-74-7)]	ESI	5000		0		760.499	Hydrogen	+	1	16.22	60	32.142
Spinosyn A (from Spinosad)	XIC	eTargetCompound	C41H65NO10	Pesticides	[131929-60-7 (mixture 168313-95-8)]	ESI	5000		0		732.468	Hydrogen	+	1	15.26	60	32.142
Spinosyn D (from Spinosad)	XIC	eTargetCompound	C42H67NO10	Pesticides	[131929-63-0 (mixture 168313-95-8)]	ESI	5000		0		746.484	Hydrogen	+	1	15.73	60	32.142
Spirodiclofen	XIC	eTargetCompound	C21H24Cl2O4	Pesticides	[148477-71-8]	ESI	5000		0		411.112	Hydrogen	+	1	17.04	60	42.856
Spiromesifen	XIC	eTargetCompound	C23H30O4	Pesticides	[283594-90-1]	ESI	5000		0		388.248	Ammonium	+	1	16.75	60	42.856
Spirotetramat	XIC	eTargetCompound	C21H27NO5	Pesticides	[203313-25-1]	ESI	5000		0		374.196	Hydrogen	+	1	14.01	60	32.142
Spirotetramat-enol	XIC	eTargetCompound	C18H23NO3	Pesticides	[203312-38-3]	ESI	5000		0		302.175	Hydrogen	+	1	11.43	60	53.57
Spirotetramat-enol-glucoside	XIC	eTargetCompound	C24H33NO8	Pesticides	[1172614-86-6]	ESI	5000		0		464.228	Hydrogen	+	1	7	60	42.856
Spirotetramat-keto-hydroxy	XIC	eTargetCompound	C18H23NO4	Pesticides	[1172134-11-0]	ESI	5000		0		318.17	Hydrogen	+	1	12.29	60	42.856
Spirotetramat-monohydroxy	XIC	eTargetCompound	C18H25NO3	Pesticides	[1172134-12-1]	ESI	5000		0		304.191	Hydrogen	+	1	10.28	60	42.856
Spiroxamine	XIC	eTargetCompound	C18H35NO2	Pesticides	[118134-30-8]	ESI	5000		0		298.274	Hydrogen	+	1	13.32	60	64.284
Sterigmatocystin	XIC	eTargetCompound	C18H12O6	Mycotoxins	[10048-13-2]	ESI	5000		0		325.071	Hydrogen	+	1	13.91	60	64.284
Sulcofuron	XIC	eTargetCompound	C19H12Cl4N2O5S	Pesticides	[3567-25-7 (Free 24019-05-4)]	ESI	5000		0		518.915	Hydrogen-Loss	-	1	16.36	60	32.142
Sulcotrione	XIC	eTargetCompound	C14H13ClO5S	Pesticides	[99105-77-8]	ESI	5000		0		329.025	Hydrogen	+	1	10.07	60	42.856
Sulfallate	XIC	eTargetCompound	C8H14ClNS2	Pesticides	[95-06-7]	ESI	5000		0		224.033	Hydrogen	+	1	14.68	60	64.284
Sulfamerazine	XIC	eTargetCompound	C11H12N4O2S	Pesticides	[127-79-7]	ESI	5000		0		265.075	Hydrogen	+	1	4.89	60	42.856
Sulfamonomethoxine	XIC	eTargetCompound	C11H12N4O3S	Pesticides	[1220-83-3]	ESI	5000		0		281.07	Hydrogen	+	1	6.6	60	42.856
Sulfentrazone	XIC	eTargetCompound	C11H10Cl2F2N4O3S	Pesticides	[122836-35-5]	ESI	5000		0		404.016	Ammonium	+	1	10.9	60	42.856
Sulfometuron methyl	XIC	eTargetCompound	C15H16N4O5S	Pesticides	[74222-97-2]	ESI	5000		0		365.091	Hydrogen	+	1	10.48	60	64.284
Sulfosulfuron	XIC	eTargetCompound	C16H18N6O7S2	Pesticides	[141776-32-1]	ESI	5000		0		471.075	Hydrogen	+	1	12.79	60	32.142
Sulfotep	XIC	eTargetCompound	C8H20O5P2S2	Pesticides	[3689-24-5]	ESI	5000		0		323.03	Hydrogen	+	1	14.7	60	32.142
Sulfoxaflor	XIC	eTargetCompound	C10H10F3N3OS	Pesticides	[946578-00-3]	ESI	5000		0		278.057	Hydrogen	+	1	7.87	60	10.714
Sulfuramid	XIC	eTargetCompound	C10H6F17NO2S	Pesticides	[4151-50-2]	ESI	5000		0		525.977	Hydrogen-Loss	-	1	16.87	60	42.856
Sulprofos	XIC	eTargetCompound	C12H19O2PS3	Pesticides	[35400-43-2]	ESI	5000		0		323.036	Hydrogen	+	1	16.61	60	32.142
Sulprofos sulfoxide	XIC	eTargetCompound	C12H19O3PS3	Pesticides	[34643-47-5]	ESI	5000		0		339.031	Hydrogen	+	1	14.02	60	32.142
T-2 Toxin	XIC	eTargetCompound	C24H34O9	Mycotoxins	[21259-20-1]	ESI	5000		0		484.254	Ammonium	+	1	13.04	60	21.428
Tau-fluvalinate	XIC	eTargetCompound	C26H22ClF3N2O3	Pesticides	[102851-06-9]	ESI	5000		0		503.134	Hydrogen	+	1	17.58	60	21.428
TCMTB	XIC	eTargetCompound	C9H6N2S3	Pesticides	[21564-17-0]	ESI	5000		0		238.977	Hydrogen	+	1	12.87	60	42.856
TCP (3,5,6-trichloro-2-pyridinol - Chlorpyriphos metabolite)	XIC	eTargetCompound	C5H2Cl3NO	Pesticides	[6515-38-4]	ESI	5000		0		195.913	Hydrogen-Loss	-	1	12.39	60	74.998
Tebuconazole	XIC	eTargetCompound	C16H22ClN3O	Pesticides	[107534-96-3]	ESI	5000		0		308.152	Hydrogen	+	1	14.82	60	53.57
Tebufenozide	XIC	eTargetCompound	C22H28N2O2	Pesticides	[112410-23-8]	ESI	5000		0		353.222	Hydrogen	+	1	14.52	60	74.998
Tebufenpyrad	XIC	eTargetCompound	C18H24ClN3O	Pesticides	[119168-77-3]	ESI	5000		0		334.168	Hydrogen	+	1	16.19	60	64.284
Tebufloquin	XIC	eTargetCompound	C17H20FNO2	Pesticides	[376645-78-2]	ESI	5000		0		290.155	Hydrogen	+	1	14.6	60	64.284
Tebupirimfos	XIC	eTargetCompound	C13H23N2O3PS	Pesticides	[96182-53-5]	ESI	5000		0		319.124	Hydrogen	+	1	16.22	60	42.856
Tebutam	XIC	eTargetCompound	C15H23NO	Pesticides	[35256-85-0]	ESI	5000		0		234.185	Hydrogen	+	1	14.23	60	53.57
Tebuthiuron	XIC	eTargetCompound	C9H16N4OS	Pesticides	[34014-18-1]	ESI	5000		0		229.112	Hydrogen	+	1	10.64	60	64.284
Teflubenzuron	XIC	eTargetCompound	C14H6Cl2F4N2O2	Pesticides	[83121-18-0]	ESI	5000		0		378.967	Hydrogen-Loss	-	1	16.35	60	21.428
Tefuryltrione	XIC	eTargetCompound	C20H23ClO7S	Pesticides	[473278-76-1]	ESI	5000		0		460.119	Ammonium	+	1	12.25	60	32.142
Tembotrione	XIC	eTargetCompound	C17H16ClF3O6S	Pesticides	[335104-84-2]	ESI	5000		0		458.065	Ammonium	+	1	12.61	60	21.428
Temephos	XIC	eTargetCompound	C16H20O6P2S3	Pesticides	[3383-96-8]	ESI	5000		0		466.997	Hydrogen	+	1	16.25	60	32.142
Tentoxin	XIC	eTargetCompound	C22H30N4O4	Mycotoxins (Alternaria toxins)	[28540-82-1]	ESI	5000		0		413.219	Hydrogen-Loss	-	1	12.38	60	42.856
TEPP	XIC	eTargetCompound	C8H20O7P2	Pesticides	[107-49-3]	ESI	5000		0		291.076	Hydrogen	+	1	9.95	60	21.428
Tepraloxydim	XIC	eTargetCompound	C17H24ClNO4	Pesticides	[149979-41-9]	ESI	5000		0		342.147	Hydrogen	+	1	13.88	60	32.142
Tepraloxydim-3-hydroxy-glutaric acid	XIC	eTargetCompound	C10H16O6	Pesticides	[NA]	ESI	5000		0		231.087	Hydrogen-Loss	-	1	3.65	60	42.856
Tepraloxydim-glutaric acid	XIC	eTargetCompound	C10H16O5	Pesticides	[1798310-47-0]	ESI	5000		0		215.093	Hydrogen-Loss	-	1	5.49	60	53.57
Terbacil	XIC	eTargetCompound	C9H13ClN2O2	Pesticides	[5902-51-2]	ESI	5000		0		215.059	Hydrogen-Loss	-	1	10.49	60	74.998
Terbufos	XIC	eTargetCompound	C9H21O2PS3	Pesticides	[13071-79-9]	ESI	5000		0		289.051	Hydrogen	+	1	16.1	60	21.428
Terbufos-oxon-sulfone	XIC	eTargetCompound	C9H21O5PS2	Pesticides	[56070-15-6]	ESI	5000		0		305.064	Hydrogen	+	1	9.77	60	32.142
Terbufos-sulfone	XIC	eTargetCompound	C9H21O4PS3	Pesticides	[56070-16-7]	ESI	5000		0		321.041	Hydrogen	+	1	12.83	60	10.714
Terbufos-sulfoxide	XIC	eTargetCompound	C9H21O3PS3	Pesticides	[10548-10-4]	ESI	5000		0		305.046	Hydrogen	+	1	12.87	60	10.714
Terbumeton	XIC	eTargetCompound	C10H19N5O	Pesticides	[33693-04-8]	ESI	5000		0		226.166	Hydrogen	+	1	10.34	60	64.284
Terbumeton-desethyl	XIC	eTargetCompound	C8H15N5O	Pesticides	[30125-64-5]	ESI	5000		0		198.135	Hydrogen	+	1	7.91	60	74.998
Terbutaline sulfate	XIC	eTargetCompound	C12H19NO3	Pesticides	[23031-32-5 (Free: 23031-25-6)]	ESI	5000		0		226.144	Hydrogen	+	1	3.5	60	64.284
Terbuthylazine	XIC	eTargetCompound	C9H16ClN5	Pesticides	[5915-41-3]	ESI	5000		0		230.117	Hydrogen	+	1	13.15	60	74.998
Terbuthylazine-desethyl	XIC	eTargetCompound	C7H12ClN5	Pesticides	[30125-63-4]	ESI	5000		0		202.085	Hydrogen	+	1	10.76	60	64.284
Terbutol	XIC	eTargetCompound	C17H27NO2	Pesticides	[1918-11-2]	ESI	5000		0		278.211	Hydrogen	+	1	15.64	60	21.4
Terbutryn	XIC	eTargetCompound	C10H19N5S	Pesticides	[886-50-0]	ESI	5000		0		242.143	Hydrogen	+	1	12.24	60	64.284
Terbutylazine-2-hydroxy	XIC	eTargetCompound	C9H17N5O	Pesticides	[66753-07-9]	ESI	5000		0		212.151	Hydrogen	+	1	7.98	60	64.284
Tetrachlorvinphos	XIC	eTargetCompound	C10H9Cl4O4P	Pesticides	[22248-79-9]	ESI	5000		0		364.906	Hydrogen	+	1	14.61	60	42.856
Tetraconazole	XIC	eTargetCompound	C13H11Cl2F4N3O	Pesticides	[112281-77-3]	ESI	5000		0		372.029	Hydrogen	+	1	14.15	60	42.856
Tetramethrin	XIC	eTargetCompound	C19H25NO4	Pesticides	[7696-12-0]	ESI	5000		0		332.186	Hydrogen	+	1	16.12	60	21.428
Tetraniliprole	XIC	eTargetCompound	C22H16ClF3N10O2	Pesticides	[1229654-66-3]	ESI	5000		0		545.117	Hydrogen	+	1	12.42	60	21.428
Thenylchlor	XIC	eTargetCompound	C16H18ClNO2S	Pesticides	[96491-05-3]	ESI	5000		0		324.082	Hydrogen	+	1	14.07	60	64.284
Thiabendazole	XIC	eTargetCompound	C10H7N3S	Pesticides	[148-79-8]	ESI	5000		0		202.043	Hydrogen	+	1	5.92	60	107.14
Thiabendazole-5-hydroxy	XIC	eTargetCompound	C10H7N3OS	Pesticides	[948-71-0]	ESI	5000		0		218.038	Hydrogen	+	1	5.18	60	107.14
Thiacloprid	XIC	eTargetCompound	C10H9ClN4S	Pesticides	[111988-49-9]	ESI	5000		0		253.031	Hydrogen	+	1	8.39	60	85.712
Thiamethoxam	XIC	eTargetCompound	C8H10ClN5O3S	Pesticides	[153719-23-4]	ESI	5000		0		292.027	Hydrogen	+	1	5.68	60	32.142
Thiazafluron	XIC	eTargetCompound	C6H7F3N4OS	Pesticides	[25366-23-8]	ESI	5000		0		241.037	Hydrogen	+	1	10.41	60	53.57
Thiazopyr	XIC	eTargetCompound	C16H17F5N2O2S	Pesticides	[117718-60-2]	ESI	5000		0		397.1	Hydrogen	+	1	14.76	60	53.57
Thidiazuron	XIC	eTargetCompound	C9H8N4OS	Pesticides	[51707-55-2]	ESI	5000		0		221.049	Hydrogen	+	1	10.25	60	53.57
Thiencarbazone-methyl	XIC	eTargetCompound	C12H14N4O7S2	Pesticides	[317815-83-1]	ESI	5000		0		391.038	Hydrogen	+	1	9.82	60	10.714
Thifensulfuron	XIC	eTargetCompound	C11H11N5O6S2	Pesticides	[79277-67-1]	ESI	5000		0		374.022	Hydrogen	+	1	7.59	60	53.57
Thifensulfuron-methyl	XIC	eTargetCompound	C12H13N5O6S2	Pesticides	[79277-27-3]	ESI	5000		0		388.038	Hydrogen	+	1	10.23	60	32.142
Thifluzamide	XIC	eTargetCompound	C13H6Br2F6N2O2S	Pesticides	[130000-40-7]	ESI	5000		0		526.849	Hydrogen	+	1	14.32	60	64.284
Thiobencarb	XIC	eTargetCompound	C12H16ClNOS	Pesticides	[28249-77-6]	ESI	5000		0		258.071	Hydrogen	+	1	15.36	60	42.856
Thiocyclam	XIC	eTargetCompound	C5H11NS3	Pesticides	[31895-21-3]	ESI	5000		0		182.013	Hydrogen	+	1	2.6	60	64.284
Thiodicarb	XIC	eTargetCompound	C10H18N4O4S3	Pesticides	[59669-26-0]	ESI	5000		0		355.056	Hydrogen	+	1	11.34	60	10.714
Thiofanox-sulfone	XIC	eTargetCompound	C9H18N2O4S	Pesticides	[39184-59-3]	ESI	5000		0		251.106	Hydrogen	+	1	7.31	60	10.714
Thiofanox-sulfoxide	XIC	eTargetCompound	C9H18N2O3S	Pesticides	[39184-27-5]	ESI	5000		0		235.111	Hydrogen	+	1	6.94	60	10.714
Thionazine	XIC	eTargetCompound	C8H13N2O3PS	Pesticides	[297-97-2]	ESI	5000		0		249.046	Hydrogen	+	1	11.86	60	42.856
Thiophanate-ethyl	XIC	eTargetCompound	C14H18N4O4S2	Pesticides	[23564-06-9]	ESI	5000		0		371.084	Hydrogen	+	1	12.17	60	21.428
Thiophanate-methyl	XIC	eTargetCompound	C12H14N4O4S2	Pesticides	[23564-05-8]	ESI	5000		0		343.053	Hydrogen	+	1	10.27	60	21.428
Tiadinil	XIC	eTargetCompound	C11H10ClN3OS	Pesticides	[223580-51-6]	ESI	5000		0		266.016	Hydrogen-Loss	-	1	13.69	60	42.856
Tiafenacil	XIC	eTargetCompound	C19H18ClF4N3O5S	Pesticides	[1220411-29-9]	ESI	5000		0		512.067	Hydrogen	+	1	12.84	60	21.428
Tiamulin	XIC	eTargetCompound	C28H47NO4S	Pesticides	[55297-95-5]	ESI	5000		0		494.33	Hydrogen	+	1	11.53	60	42.856
Tiocarbazil	XIC	eTargetCompound	C16H25NOS	Pesticides	[36756-79-3]	ESI	5000		0		280.173	Hydrogen	+	1	16.81	60	42.856
Tioxazafen	XIC	eTargetCompound	C12H8N2OS	Pesticides	[330459-31-9]	ESI	5000		0		229.043	Hydrogen	+	1	15.21	60	74.998
Tolclofos-methyl	XIC	eTargetCompound	C9H11Cl2O3PS	Pesticides	[57018-04-9]	ESI	5000		0		300.962	Hydrogen	+	1	15.23	60	42.856
Tolfenpyrad	XIC	eTargetCompound	C21H22ClN3O2	Pesticides	[129558-76-5]	ESI	5000		0		384.147	Hydrogen	+	1	16.31	60	53.57
Tolprocarb	XIC	eTargetCompound	C16H21F3N2O3	Pesticides	[911499-62-2]	ESI	5000		0		347.158	Hydrogen	+	1	13.08	60	64.284
Tolpyralate	XIC	eTargetCompound	C21H28N2O9S	Pesticides	[1101132-67-5]	ESI	5000		0		485.159	Hydrogen	+	1	12.82	60	21.428
Tralkoxydim	XIC	eTargetCompound	C20H27NO3	Pesticides	[87820-88-0]	ESI	5000		0		330.206	Hydrogen	+	1	16.57	60	32.142
Triadimefon	XIC	eTargetCompound	C14H16ClN3O2	Pesticides	[43121-43-3]	ESI	5000		0		294.1	Hydrogen	+	1	13.6	60	32.142
Triadimenol	XIC	eTargetCompound	C14H18ClN3O2	Pesticides	[55219-65-3]	ESI	5000		0		296.116	Hydrogen	+	1	13.86	60	10.714
Triafamone	XIC	eTargetCompound	C14H13F3N4O5S	Pesticides	[874195-61-6]	ESI	5000		0		407.063	Hydrogen	+	1	10.85	60	42.856
Tri-allate	XIC	eTargetCompound	C10H16Cl3NOS	Pesticides	[2303-17-5]	ESI	5000		0		304.009	Hydrogen	+	1	16.67	60	42.856
Triamiphos	XIC	eTargetCompound	C12H19N6OP	Pesticides	[1031-47-6]	ESI	5000		0		295.143	Hydrogen	+	1	11.9	60	64.284
Triapenthenol	XIC	eTargetCompound	C15H25N3O	Pesticides	[76608-88-3]	ESI	5000		0		264.207	Hydrogen	+	1	14.53	60	53.57
Triasulfuron	XIC	eTargetCompound	C14H16ClN5O5S	Pesticides	[82097-50-5]	ESI	5000		0		402.063	Hydrogen	+	1	10.27	60	32.142
Triazamate	XIC	eTargetCompound	C13H22N4O3S	Pesticides	[112143-82-5]	ESI	5000		0		315.148	Hydrogen	+	1	13.93	60	32.142
Triaziflam	XIC	eTargetCompound	C17H24FN5O	Pesticides	[131475-57-5]	ESI	5000		0		334.204	Hydrogen	+	1	14.16	60	53.57
Triazophos	XIC	eTargetCompound	C12H16N3O3PS	Pesticides	[24017-47-8]	ESI	5000		0		314.072	Hydrogen	+	1	13.79	60	53.57
Triazoxid	XIC	eTargetCompound	C10H6ClN5O	Pesticides	[72459-58-6]	ESI	5000		0		248.033	Hydrogen	+	1	9.73	60	96.426
Tribenuron-methyl	XIC	eTargetCompound	C15H17N5O6S	Pesticides	[101200-48-0]	ESI	5000		0		396.097	Hydrogen	+	1	11.81	60	21.428
Tribufos (DEF)	XIC	eTargetCompound	C12H27OPS3	Pesticides	[78-48-8]	ESI	5000		0		315.103	Hydrogen	+	1	17.37	60	42.856
Trichodesmine	XIC	eTargetCompound	C18H27NO6	Plant Toxins (Pyrrolizidine alkaloids)	[548-90-3]	ESI	5000		0		354.191	Hydrogen	+	1	5.77	60	64.284
Triclopyr	XIC	eTargetCompound	C5HONCl3	Pesticides	[55335-06-3]	ESI	5000		0		195.913	None	-	1	12.84	60	64.284
Triclopyr-butotyl	XIC	eTargetCompound	C13H16Cl3NO4	Pesticides	[64700-56-7]	ESI	5000		0		356.022	Hydrogen	+	1	16.26	60	21.428
Triclopyricarb	XIC	eTargetCompound	C15H13Cl3N2O4	Pesticides	[902760-40-1]	ESI	5000		0		391.001	Hydrogen	+	1	16.25	60	42.856
Triclosan	XIC	eTargetCompound	C12H7Cl3O2	Pesticides	[3380-34-5]	ESI	5000		0		286.944	Hydrogen-Loss	-	1	15.92	60	21.428
Tricyclazole	XIC	eTargetCompound	C9H7N3S	Pesticides	[41814-78-2]	ESI	5000		0		190.043	Hydrogen	+	1	8.79	60	96.426
Tridemorph	XIC	eTargetCompound	C19H39NO	Pesticides	[81412-43-3]	ESI	5000		0		298.31	Hydrogen	+	1	14.7	60	74.998
Trietazine	XIC	eTargetCompound	C9H16ClN5	Pesticides	[1912-26-1]	ESI	5000		0		230.117	Hydrogen	+	1	13.93	60	74.998
Trifloxystrobin	XIC	eTargetCompound	C20H19F3N2O4	Pesticides	[141517-21-7]	ESI	5000		0		409.137	Hydrogen	+	1	15.69	60	32.142
Trifloxystrobin (free acid)	XIC	eTargetCompound	C19H17F3N2O4	Pesticides	[252913-85-2]	ESI	5000		0		395.121	Hydrogen	+	1	14.94	60	32.142
Trifloxysulfuron sodium	XIC	eTargetCompound	C14H14F3N5O6S	Pesticides	[199119-58-9 (Free 145099-21-4)]	ESI	5000		0		438.069	Hydrogen	+	1	11.87	60	42.856
Triflumezopyrim	XIC	eTargetCompound	C20H13F3N4O2	Pesticides	[1263133-33-0]	ESI	5000		0		399.106	Hydrogen	+	1	10.63	60	42.856
Triflumizole	XIC	eTargetCompound	C15H15N3OClF3	Pesticides	[68694-11-1]	ESI	5000		0		346.093	Hydrogen	+	1	15.43	60	32.142
Triflumizole Amino FM-6-1	XIC	eTargetCompound	C12H14ClF3N2O	Pesticides	[131549-75-2]	ESI	5000		0		295.082	Hydrogen	+	1	9.88	60	42.856
Triflumuron	XIC	eTargetCompound	C15H10ClF3N2O3	Pesticides	[64628-44-0]	ESI	5000		0		359.04	Hydrogen	+	1	15.17	60	42.856
Triflusulfuron-methyl	XIC	eTargetCompound	C17H19F3N6O6S	Pesticides	[126535-15-7]	ESI	5000		0		493.111	Hydrogen	+	1	13.32	60	53.57
Triflusulfuron-methyl metabolite IN-M7222	XIC	eTargetCompound	C5H6F3N5O	Pesticides	[1418095-28-9]	ESI	5000		0		210.06	Hydrogen	+	1	5	60	74.998
Triforine	XIC	eTargetCompound	C9H12N3OCl6	Pesticides	[26644-46-2]	ESI	5000		0		387.911	None	+	1	12.56	60	42.856
Trimethacarb-2-3-5	XIC	eTargetCompound	C11H15NO2	Pesticides	[12407-86-2]	ESI	5000		0		194.118	Hydrogen	+	1	12.04	60	53.57
Trimethacarb-3-4-5	XIC	eTargetCompound	C11H15NO2	Pesticides	[2686-99-9]	ESI	5000		0		194.118	Hydrogen	+	1	12.15	60	53.57
Trinexapac	XIC	eTargetCompound	C11H12O5	Pesticides	[143294-89-7]	ESI	5000		0		223.061	Hydrogen-Loss	-	1	9.5	60	64.284
Trinexapac-ethyl	XIC	eTargetCompound	C13H16O5	Pesticides	[95266-40-3]	ESI	5000		0		253.107	Hydrogen	+	1	12.1	60	42.856
Trinexapac-methyl	XIC	eTargetCompound	C12H14O5	Pesticides	[104273-71-4]	ESI	5000		0		239.091	Hydrogen	+	1	10.85	60	42.856
Tris-2-cresyl phosphate	XIC	eTargetCompound	C21H21O4P	Pesticides	[78-30-8]	ESI	5000		0		369.125	Hydrogen	+	1	16.64	60	53.57
Triticonazole	XIC	eTargetCompound	C17H20ClN3O	Pesticides	[131983-72-7]	ESI	5000		0		318.137	Hydrogen	+	1	14.09	60	53.57
Tritosulfuron	XIC	eTargetCompound	C13H9F6N5O4S	Pesticides	[142469-14-5]	ESI	5000		0		446.035	Hydrogen	+	1	13.08	60	32.142
Tritosulfuron-free amine (Metabolite AMTT)	XIC	eTargetCompound	C5H5F3N4O	Pesticides	[5311-05-7]	ESI	5000		0		195.049	Hydrogen	+	1	7.28	60	74.998
Uniconazole	XIC	eTargetCompound	C15H18ClN3O	Pesticides	[83657-22-1]	ESI	5000		0		292.121	Hydrogen	+	1	14.41	60	53.57
Usaramine-N-oxide	XIC	eTargetCompound	C18H25NO7	Plant Toxins (Pyrrolizidine alkaloids)	[117020-54-9]	ESI	5000		0		368.17	Hydrogen	+	1	5.81	60	53.57
Valifenalate	XIC	eTargetCompound	C19H27ClN2O5	Pesticides	[283159-90-0]	ESI	5000		0		399.168	Hydrogen	+	1	13.59	60	21.428
Vamidothion	XIC	eTargetCompound	C8H18NO4PS2	Pesticides	[2275-23-2]	ESI	5000		0		288.049	Hydrogen	+	1	7.62	60	42.856
Vamidothion sulfone	XIC	eTargetCompound	C8H18NO6PS2	Pesticides	[70898-34-9]	ESI	5000		0		320.039	Hydrogen	+	1	5.79	60	42.856
Vamidothion sulfoxide	XIC	eTargetCompound	C8H18NO5PS2	Pesticides	[20300-00-9]	ESI	5000		0		304.044	Hydrogen	+	1	5.35	60	64.284
Vernolate	XIC	eTargetCompound	C10H21NOS	Pesticides	[1929-77-7]	ESI	5000		0		204.142	Hydrogen	+	1	15.41	60	42.856
Warfarin	XIC	eTargetCompound	C19H16O4	Pesticides	[81-81-2]	ESI	5000		0		309.112	Hydrogen	+	1	13.3	60	42.856
XMC	XIC	eTargetCompound	C10H13NO2	Pesticides	[2655-14-3]	ESI	5000		0		180.102	Hydrogen	+	1	11.22	60	64.284
Xylylcarb = MPMC	XIC	eTargetCompound	C10H13NO2	Pesticides	[2425-10-7]	ESI	5000		0		180.102	Hydrogen	+	1	10.98	60	64.284
Zearalanone	XIC	eTargetCompound	C18H24O5	Mycotoxins	[5975-78-0]	ESI	5000		0		319.155	Hydrogen-Loss	-	1	13.41	60	64.284
Zearalenone	XIC	eTargetCompound	C18H22O5	Mycotoxins	[17924-92-4]	ESI	5000		0		317.139	Hydrogen-Loss	-	1	13.59	60	32.142
Zoxamide	XIC	eTargetCompound	C14H16Cl3NO2	Pesticides	[156052-68-5]	ESI	5000		0		336.032	Hydrogen	+	1	14.95	60	42.856
[truncated: 10 more columns]
