# Supplementary material for: Enhanced Surveillance of >1100 Pesticides and Natural Toxins in Food: Harnessing the Capabilities of LC-HRMS for Reliable Identification and Quantification
Source: Foods. 2024 Sep 25;13(19):3040. doi: 10.3390/foods13193040 (PMC11476049; doi:10.3390/foods13193040)
Supplement: Supplementary file 1 [file foods-13-03040-s001.zip › Supplementary Data_S4_Specific Integration parameters.xlsx]

## Sheet: Spiking Levels & LOQ
Levels expressed in µg/kg
				1	2	5	10	20
CompoundName	Category	LOQ	0xLOQ	1xLOQ	2xLOQ	5xLOQ	10xLOQ	20xLOQ	Comment
1-(3-4-Dichlorophenyl)-3-methyl urea	Pesticides	5	0	5	10	25	50	100
1-(4-nitrophenyl)-3-propylurea	Pesticides	5	0	5	10	25	50	100
1-Naphthaleneacetic acid	Pesticides	20	0	5	10	25	50	100	LOQ increased
1-Naphthoxyacetic acid_neg	Pesticides	5	0	5	10	25	50	100
1-Naphthylacetamide	Pesticides	5	0	5	10	25	50	100
2,5-Dichlorobenzoic acid_neg	Pesticides	5	0	5	10	25	50	100
2-4-5-Trichlorophenoxyacetic acid_neg	Pesticides	5	0	5	10	25	50	100
2-4-5-Trichlorophenoxybutyric acid_neg	Pesticides	5	0	5	10	25	50	100
2-4-Dichlorophenoxyacetic acid_neg	Pesticides	5	0	5	10	25	50	100
2-4-Dichlorophenoxybutyric acid_neg	Pesticides	5	0	5	10	25	50	100
2-Diethylaminoethyl hexanoate	Pesticides	5	0	5	10	25	50	100
2-Naphthoxyacetic acid_neg	Pesticides	5	0	5	10	25	50	100
3-4-Dichlorophenoxyacetic acid_neg	Pesticides	5	0	5	10	25	50	100
4-Bromo-3-5-dimethylphenyl-N-methylcarbamate	Pesticides	5	0	5	10	25	50	100
4-Bromophenylurea	Pesticides	5	0	5	10	25	50	100
4-Chlorophenoxyacetic acid_neg	Pesticides	5	0	5	10	25	50	100
6-Chloronicotinic acid	Pesticides	5	0	5	10	25	50	100
Abamectin B1a	Pesticides	20	0	5	10	25	50	100	LOQ increased
Acephate	Pesticides	5	0	5	10	25	50	100
Acetamiprid	Pesticides	5	0	5	10	25	50	100
Acetamiprid, N-desmethyl-	Pesticides	5	0	5	10	25	50	100
Acetochlor	Pesticides	5	0	5	10	25	50	100
Acetylintermedine	Plant Toxins (Pyrrolizidine alkaloids)	1	0	1	2	5	10	20
Acetylintermedine-N-oxide	Plant Toxins (Pyrrolizidine alkaloids)	1	0	1	2	5	10	20
Acetyllycopsamine	Plant Toxins (Pyrrolizidine alkaloids)	1	0	1	2	5	10	20
Acetyllycopsamine-N-oxide	Plant Toxins (Pyrrolizidine alkaloids)	1	0	1	2	5	10	20
Acibenzolar acid_neg	Pesticides	5	0	5	10	25	50	100
Acibenzolar-s-methyl	Pesticides	5	0	5	10	25	50	100
Acifluorfen_neg	Pesticides	5	0	5	10	25	50	100
Aconitine	Pesticides	5	0	5	10	25	50	100
Acrinathrin	Pesticides	5	0	5	10	25	50	100
Afidopyropen	Pesticides	5	0	5	10	25	50	100
Aflatoxin B1	Mycotoxins	1	0	1	2	5	10	20
Aflatoxin B2	Mycotoxins	1	0	1	2	5	10	20
Aflatoxin G1	Mycotoxins	1	0	1	2	5	10	20
Aflatoxin G2	Mycotoxins	1	0	1	2	5	10	20
Akton	Pesticides	5	0	5	10	25	50	100
Alachlor	Pesticides	5	0	5	10	25	50	100
Albendazole	Pesticides	5	0	5	10	25	50	100
Aldicarb	Pesticides	5	0	5	10	25	50	100
Aldicarb-sulfone	Pesticides	5	0	5	10	25	50	100
Aldicarb-sulfoxide	Pesticides	5	0	5	10	25	50	100
Allethrin & Bioallethrin & Methothrin	Pesticides	5	0	15	30	75	150	300	Presence in triplicates
Allidochlor	Pesticides	5	0	5	10	25	50	100
Alloxydim	Pesticides	5	0	4.68	9.36	23.4	46.8	93.6
alpha-Hydroxymethyl atropine	Plant Toxins (Tropane alkaloids)	1	0	1	2	5	10	20
alpha-Zearalanol_neg	Mycotoxins	10	0	10	20	50	100	200
alpha-Zearalenol_neg	Mycotoxins	10	0	10	20	50	100	200
Altenuene_neg	Mycotoxins (Alternaria toxins)	10	0	10	20	50	100	200
Alternariol monomethylether_neg	Mycotoxins (Alternaria toxins)	10	0	10	20	50	100	200
Alternariol_neg	Mycotoxins (Alternaria toxins)	10	0	10	20	50	100	200
Ametoctradin	Pesticides	5	0	5	10	25	50	100
Ametryne	Pesticides	5	0	5	10	25	50	100
Amicarbazone	Pesticides	5	0	5	10	25	50	100
Amidithion	Pesticides	5	0	5	10	25	50	100
Amidosulfuron	Pesticides	5	0	5	10	25	50	100
Aminocarb	Pesticides	5	0	5	10	25	50	100
Amisulbrom	Pesticides	5	0	5	10	25	50	100
Amitraz metabolite - DMPF (2-4-Dimethylphenyl-N'-methylformamidine)	Pesticides	5	0	5	10	25	50	100
Amitraz metabolite - DMA (2-4-Dimethylaniline)	Pesticides	5	0	5	10	25	50	100
Amitraz metabolite - DMF (2-4-Dimethylphenylformamide)	Pesticides	5	0	5	10	25	50	100
Ancymidol	Pesticides	5	0	5	10	25	50	100
Anilazine	Pesticides	5	0	5	10	25	50	100
Anilofos	Pesticides	5	0	5	10	25	50	100
Anisodamine	Plant Toxins (Tropane alkaloids)	1	0	1	2	5	10	20
Anisodine	Plant Toxins (Tropane alkaloids)	1	0	1	2	5	10	20
Apoatropine	Plant Toxins (Tropane alkaloids)	1	0	1	2	5	10	20
Aposcopolamine	Plant Toxins (Tropane alkaloids)	1	0	1	2	5	10	20
Aramite	Pesticides	5	0	5	10	25	50	100
Aristolochic acid I	Plant Toxins (Aristolochic Acids)	10	0	10	20	50	100	200
Aristolochic acid II	Plant Toxins (Aristolochic Acids)	10	0	10	20	50	100	200
Aspon	Pesticides	5	0	5	10	25	50	100
Asulam	Pesticides	5	0	5	10	25	50	100
Atraton	Pesticides	5	0	5	10	25	50	100
Atrazine	Pesticides	5	0	5	10	25	50	100
Atrazine desisopropyl	Pesticides	5	0	5	10	25	50	100
Atrazine, 2-Hydroxy-	Pesticides	5	0	5	10	25	50	100
Atrazine-desethyl	Pesticides	5	0	5	10	25	50	100
Atropine	Plant Toxins (Tropane alkaloids)	1	0	1	2	5	10	20
Atropine-N-oxide	Plant Toxins (Tropane alkaloids)	1	0	1	2	5	10	20
Azaconazole	Pesticides	5	0	5	10	25	50	100
Azamethiphos	Pesticides	5	0	5	10	25	50	100
Azimsulfuron	Pesticides	5	0	5	10	25	50	100
Azinphos-ethyl	Pesticides	5	0	5	10	25	50	100
Azinphos-Methyl	Pesticides	5	0	5	10	25	50	100
Aziprotryne	Pesticides	5	0	5	10	25	50	100
Azobenzene	Pesticides	5	0	5	10	25	50	100
Azoxystrobin	Pesticides	5	0	5	10	25	50	100
Barban	Pesticides	5	0	5	10	25	50	100
Beauvericin	Mycotoxins	1	0	1	2	5	10	20
Beflubutamid	Pesticides	5	0	5	10	25	50	100
Benalaxyl	Pesticides	5	0	5	10	25	50	100
Benazolin	Pesticides	20	0	5	10	25	50	100	LOQ increased
Benazolin-Ethyl	Pesticides	5	0	5	10	25	50	100
Bendiocarb	Pesticides	5	0	5	10	25	50	100
Benfuresate	Pesticides	5	0	5	10	25	50	100
Benodanil	Pesticides	5	0	5	10	25	50	100
Benoxacor	Pesticides	5	0	5	10	25	50	100
Bensulfuron-methyl	Pesticides	5	0	5	10	25	50	100
Bensulide	Pesticides	5	0	5	10	25	50	100
Bentazon_neg	Pesticides	5	0	5	10	25	50	100
Bentazone, 6-Hydroxy_neg	Pesticides	5	0	5	10	25	50	100
Bentazone, 8-Hydroxy_neg	Pesticides	5	0	5	10	25	50	100
Bentazon-methyl	Pesticides	5	0	5	10	25	50	100
Benthiavalicarb (free acid)	Pesticides	5	0	5	10	25	50	100
Benthiavalicarb-isopropyl	Pesticides	5	0	5	10	25	50	100
Benzethonium chloride	Pesticides	5	0	5	10	25	50	100
Benzobicyclon	Pesticides	5	0	5	10	25	50	100
Benzofenap	Pesticides	5	0	5	10	25	50	100
Benzovindiflupyr	Pesticides	5	0	5	10	25	50	100
Benzoximate	Pesticides	5	0	5	10	25	50	100
Benzoylprop-ethyl	Pesticides	5	0	5	10	25	50	100
Benzthiazuron	Pesticides	5	0	5	10	25	50	100
Benzyladenine, 6-	Pesticides	5	0	5	10	25	50	100
Berberine	Plant Toxins (Isoquinoline alkaloids)	1	0	1	2	5	10	20
beta-Zearalanol_neg	Mycotoxins	10	0	10	20	50	100	200
beta-Zearalenol_neg	Mycotoxins	10	0	10	20	50	100	200
Bicyclopyrone	Pesticides	5	0	5	10	25	50	100
Bicyclopyrone metabolite 1 (SYN503780)	Pesticides	5	0	5	10	25	50	100
Bicyclopyrone metabolite CSCD686480	Pesticides	5	0	5	10	25	50	100
Bifenazate	Pesticides	5	0	5	10	25	50	100
Bifenazate-Diazene	Pesticides	5	0	5	10	25	50	100
Bifenox	Pesticides	20	0	5	10	25	50	100	LOQ increased
Bifenthrin	Pesticides	5	0	5	10	25	50	100
Bispyribac sodium	Pesticides	5	0	5	10	25	50	100
Bitertanol	Pesticides	5	0	5	10	25	50	100
Bixafen	Pesticides	5	0	5	10	25	50	100
Bixlozone	Pesticides	5	0	5	10	25	50	100
Boscalid	Pesticides	5	0	5	10	25	50	100
Boscalid-5-hydroxy M 510F01	Pesticides	5	0	5	10	25	50	100
Brodifacoum	Pesticides	5	0	5	10	25	50	100
Bromacil	Pesticides	5	0	5	10	25	50	100
Bromfenvinfos	Pesticides	5	0	5	10	25	50	100
Bromfenvinfos-methyl	Pesticides	5	0	5	10	25	50	100
Bromobutide	Pesticides	5	0	5	10	25	50	100
Bromoxynil_neg	Pesticides	5	0	5	10	25	50	100
Bromuconazole	Pesticides	5	0	5	10	25	50	100
Bufencarb	Pesticides	5	0	5	10	25	50	100
Bupirimate	Pesticides	5	0	5	10	25	50	100
Buprofezin	Pesticides	5	0	5	10	25	50	100
Butachlor	Pesticides	5	0	5	10	25	50	100
Butafenacil	Pesticides	5	0	5	10	25	50	100
Butamifos	Pesticides	5	0	5	10	25	50	100
Butocarboxim	Pesticides	5	0	5	10	25	50	100
Butocarboxim-sulfoxide	Pesticides	5	0	5	10	25	50	100
Butoxycarboxim	Pesticides	5	0	5	10	25	50	100
Butroxydim	Pesticides	5	0	5	10	25	50	100
Buturon	Pesticides	5	0	5	10	25	50	100
Butylate	Pesticides	5	0	5	10	25	50	100
Cadusafos	Pesticides	5	0	5	10	25	50	100
Cafenstrole	Pesticides	5	0	5	10	25	50	100
Carbanolate	Pesticides	5	0	5	10	25	50	100
Carbaryl	Pesticides	5	0	5	10	25	50	100
Carbendazim	Pesticides	5	0	5	10	25	50	100
Carbetamide	Pesticides	5	0	5	10	25	50	100
Carbofuran	Pesticides	5	0	5	10	25	50	100
Carbofuran-3-hydroxy	Pesticides	5	0	5	10	25	50	100
Carbofuran-3-keto	Pesticides	5	0	5	10	25	50	100
Carbophenothion	Pesticides	5	0	5	10	25	50	100
Carbophenothion methyl sulfone	Pesticides	5	0	5	10	25	50	100
Carbophenothion-methyl-sulfoxide	Pesticides	5	0	5	10	25	50	100
Carbophenothion-sulfoxide	Pesticides	5	0	5	10	25	50	100
Carboxin	Pesticides	5	0	5	10	25	50	100
Carboxin sulfoxide	Pesticides	5	0	5	10	25	50	100
Carfentrazone	Pesticides	5	0	5	10	25	50	100
Carfentrazone-ethyl	Pesticides	5	0	5	10	25	50	100
Carpropamid	Pesticides	5	0	5	10	25	50	100
Chinomethionate	Pesticides	20	0	5	10	25	50	100	LOQ increased
Chlorantraniliprole	Pesticides	5	0	5	10	25	50	100
Chlorbenside sulfone	Pesticides	5	0	5	10	25	50	100
Chlorbromuron	Pesticides	5	0	5	10	25	50	100
Chlorbufam	Pesticides	5	0	5	10	25	50	100
Chlordimeform	Pesticides	5	0	5	10	25	50	100
Chlorfenvinphos	Pesticides	5	0	5	10	25	50	100
Chlorfluazuron	Pesticides	5	0	5	10	25	50	100
Chlorflurenol-methyl	Pesticides	5	0	5	10	25	50	100
Chloridazon	Pesticides	5	0	5	10	25	50	100
Chloridazon, Desphenyl-	Pesticides	5	0	5	10	25	50	100
Chloridazon, Methyl-Desphenyl-	Pesticides	5	0	5	10	25	50	100
Chloridazon-iso	Pesticides	5	0	5	10	25	50	100
Chlorimuron ethyl	Pesticides	5	0	5	10	25	50	100
Chlormequat chloride	Pesticides	5	0	5	10	25	50	100
Chlorobenzuron	Pesticides	5	0	5	10	25	50	100
Chlorothalonil Metabolite R417888_neg	Pesticides	5	0	5	10	25	50	100
Chlorothalonil Metabolite R950097_neg	Pesticides	5	0	5	10	25	50	100
Chlorothalonil Metabolite SYN507900_neg	Pesticides	5	0	5	10	25	50	100
Chlorothalonil Metabolite SYN548580_neg	Pesticides	5	0	5	10	25	50	100
Chlorothalonil-4-hydroxy_neg	Pesticides	5	0	5	10	25	50	100
Chloroxuron	Pesticides	5	0	5	10	25	50	100
Chlorpropham	Pesticides	5	0	5	10	25	50	100
Chlorpropham metabolite 4-hydroxychlorpropham-O-sulphonic acid (4-HAS)_neg	Pesticides	5	0	5	10	25	50	100
Chlorpyrifos	Pesticides	5	0	5	10	25	50	100
Chlorpyrifos-methyl	Pesticides	5	0	5	10	25	50	100
Chlorpyrifos-methyl-desmethyl	Pesticides	5	0	5	10	25	50	100
Chlorpyrifos-oxon	Pesticides	5	0	5	10	25	50	100
Chlorsulfuron	Pesticides	5	0	5	10	25	50	100
Chlorthiamid	Pesticides	20	0	5	10	25	50	100	LOQ increased
Chlorthiophos	Pesticides	5	0	5	10	25	50	100
Chlorthiophos-sulfone	Pesticides	5	0	5	10	25	50	100
Chlortoluron	Pesticides	5	0	5	10	25	50	100
Chromafenozide	Pesticides	5	0	5	10	25	50	100
Cinerin I	Pesticides	5	0	0.22	0.44	1.1	2.2	4.4	Pyrethrin (mixture of isomers) : *C II: 3.2%, P II: 29.7%, J II: 2.7%, C I: 4.4%, P I: 55.8%, J I: 4.2%
Cinerin II	Pesticides	5	0	0.16	0.32	0.8	1.6	3.2	Pyrethrin (mixture of isomers) : *C II: 3.2%, P II: 29.7%, J II: 2.7%, C I: 4.4%, P I: 55.8%, J I: 4.2%
Cinidon (free acid)	Pesticides	20	0	5	10	25	50	100	LOQ increased
Cinidon-ethyl	Pesticides	5	0	5	10	25	50	100
Cinmethylin	Pesticides	5	0	5	10	25	50	100
Cinosulfuron	Pesticides	5	0	5	10	25	50	100
Citrinin	Mycotoxins	100	0	100	200	500	1000	2000
Clarithromycin	Pesticides	5	0	5	10	25	50	100
Clethodim	Pesticides	5	0	5	10	25	50	100
Clethodim-Sulfone	Pesticides	5	0	5	10	25	50	100
Clethodim-Sulfoxide	Pesticides	5	0	5	10	25	50	100
Climbazole	Pesticides	5	0	5	10	25	50	100
Clodinafop (free acid)	Pesticides	5	0	5	10	25	50	100
Clodinafop-propargyl-ester	Pesticides	5	0	5	10	25	50	100
Clofentezine	Pesticides	5	0	5	10	25	50	100
Clomazone	Pesticides	5	0	5	10	25	50	100
Clomeprop	Pesticides	5	0	5	10	25	50	100
Cloprop_neg	Pesticides	5	0	5	10	25	50	100
Clopyralid (Lontrel)	Pesticides	20	0	5	10	25	50	100	LOQ increased
Cloquintocet	Pesticides	5	0	5	10	25	50	100
Cloquintocet-mexyl	Pesticides	5	0	5	10	25	50	100
Cloransulam-methyl	Pesticides	5	0	5	10	25	50	100
Clothianidin	Pesticides	5	0	5	10	25	50	100
Convolamine	Plant Toxins (Tropane alkaloids)	1	0	1	2	5	10	20
Convolidine	Plant Toxins (Tropane alkaloids)	1	0	1	2	5	10	20
Convolvine	Plant Toxins (Tropane alkaloids)	1	0	1	2	5	10	20
Coumachlor	Pesticides	5	0	5	10	25	50	100
Coumafuryl	Pesticides	5	0	5	10	25	50	100
Coumaphos	Pesticides	5	0	5	10	25	50	100
Coumaphos-oxon	Pesticides	5	0	5	10	25	50	100
Coumatetralyl	Pesticides	5	0	5	10	25	50	100
Coumoxystrobin	Pesticides	5	0	5	10	25	50	100
Crimidine	Pesticides	5	0	5	10	25	50	100
Crotoxyphos	Pesticides	5	0	5	10	25	50	100
Crufomate	Pesticides	5	0	5	10	25	50	100
Cumyluron	Pesticides	5	0	5	10	25	50	100
Cyanazine	Pesticides	5	0	5	10	25	50	100
Cyanofenphos	Pesticides	5	0	5	10	25	50	100
Cyantraniliprole	Pesticides	5	0	5	10	25	50	100
Cyazofamid	Pesticides	5	0	5	10	25	50	100
Cyclanilide_neg	Pesticides	5	0	5	10	25	50	100
Cyclaniliprole	Pesticides	5	0	5	10	25	50	100
Cycloate	Pesticides	5	0	5	10	25	50	100
Cyclohexamide	Pesticides	5	0	5	10	25	50	100
Cycloprothrin	Pesticides	5	0	5	10	25	50	100
Cyclosulfamuron	Pesticides	5	0	5	10	25	50	100
Cycloxaprid	Pesticides	5	0	5	10	25	50	100
Cycloxidim	Pesticides	20	0	5	10	25	50	100	LOQ increased
Cycloxydim-sulfone-glutaric acid_neg	Pesticides	5	0	5	10	25	50	100
Cycluron	Pesticides	5	0	5	10	25	50	100
Cyenopyrafen	Pesticides	5	0	5	10	25	50	100
Cyflufenamid	Pesticides	5	0	5	10	25	50	100
Cyflumetofen	Pesticides	5	0	5	10	25	50	100
Cyhalofop-butyl	Pesticides	5	0	5	10	25	50	100
Cymiazole	Pesticides	5	0	5	10	25	50	100
Cymoxanil	Pesticides	5	0	5	10	25	50	100
Cypermethrins	Pesticides	5	0	10	20	50	100	200	Presence in duplicates
Cyphenothrin	Pesticides	5	0	5	10	25	50	100
Cyprazine	Pesticides	5	0	5	10	25	50	100
Cyproconazole	Pesticides	5	0	5	10	25	50	100
Cyprodinil	Pesticides	5	0	5	10	25	50	100
Cyprofuram	Pesticides	5	0	5	10	25	50	100
Cyprosulfamide	Pesticides	5	0	5	10	25	50	100
Cyromazine	Pesticides	5	0	5	10	25	50	100
Cythioate	Pesticides	5	0	5	10	25	50	100
Daimuron	Pesticides	5	0	5	10	25	50	100
Daminozide	Pesticides	5	0	5	10	25	50	100
Danitol (=Fenpropathrin)	Pesticides	5	0	5	10	25	50	100
Demeton O and Demeton S	Pesticides	5	0	10	20	50	100	200	Presence in duplicates
Demeton-S Sulfoxide	Pesticides	5	0	5	10	25	50	100
Demeton-S-methyl	Pesticides	5	0	5	10	25	50	100
Demeton-S-methyl-sulfone	Pesticides	5	0	5	10	25	50	100
Deoxynivalenol	Mycotoxins	10	0	15	30	75	150	300	Presence in both internal mix and Pestimix 4
Deoxynivalenol-15-acetyl	Mycotoxins	10	0	10	20	50	100	200
Deoxynivalenol-3-acetyl	Mycotoxins	10	0	10	20	50	100	200
Deoxynivalenol-3-Glucoside	Mycotoxins	25	0	25	50	125	250	500
Desmedipham	Pesticides	5	0	5	10	25	50	100
Desmetryn	Pesticides	5	0	5	10	25	50	100
Diacetoxyscirpenol	Mycotoxins	10	0	10	20	50	100	200
Diafenthiuron	Pesticides	5	0	5	10	25	50	100
Dialifos	Pesticides	5	0	5	10	25	50	100
Di-Allate	Pesticides	5	0	5	10	25	50	100
Diazinon	Pesticides	5	0	5	10	25	50	100
Diazinon-Oxon	Pesticides	5	0	5	10	25	50	100
Dicamba_neg	Pesticides	5	0	5	10	25	50	100
Dichlormid	Pesticides	5	0	5	10	25	50	100
Dichloroaniline-3-4	Pesticides	5	0	5	10	25	50	100
Dichlorobenzamide-2-6	Pesticides	5	0	5	10	25	50	100
Dichlorophen_neg	Pesticides	5	0	5	10	25	50	100
Dichlorprop_neg	Pesticides	5	0	5	10	25	50	100
Dichlorprop-2-ethylhexyl ester	Pesticides	5	0	5	10	25	50	100
Dichlorprop-butoxyethyl ester	Pesticides	5	0	5	10	25	50	100
Dichlorvos	Pesticides	5	0	5	10	25	50	100
Diclobutrazol	Pesticides	5	0	5	10	25	50	100
Diclocymet	Pesticides	5	0	5	10	25	50	100
Diclofop_neg	Pesticides	5	0	5	10	25	50	100
Diclofop-methyl	Pesticides	5	0	5	10	25	50	100
Diclosulam	Pesticides	5	0	5	10	25	50	100
Dicrotophos	Pesticides	5	0	5	10	25	50	100
Dicyclanil	Pesticides	5	0	5	10	25	50	100
Diethatyl-ethyl	Pesticides	5	0	5	10	25	50	100
Diethofencarb	Pesticides	5	0	5	10	25	50	100
Diethylaniline-2-6-	Pesticides	5	0	5	10	25	50	100
Difenacoum	Pesticides	5	0	5	10	25	50	100
Difenoconazole	Pesticides	5	0	5	10	25	50	100
Difenoxuron	Pesticides	5	0	5	10	25	50	100
Diflubenzuron	Pesticides	5	0	5	10	25	50	100
Diflufenican	Pesticides	5	0	5	10	25	50	100
Diflufenzopyr_neg	Pesticides	5	0	5	10	25	50	100
Dikegulac sodium	Pesticides	5	0	5	10	25	50	100
Dimefox	Pesticides	5	0	5	10	25	50	100
Dimefuron	Pesticides	5	0	5	10	25	50	100
Dimepiperate	Pesticides	5	0	5	10	25	50	100
Dimethachlor	Pesticides	5	0	5	10	25	50	100
Dimethametryn	Pesticides	5	0	5	10	25	50	100
Dimethenamid	Pesticides	5	0	5	10	25	50	100
Dimethirimol	Pesticides	5	0	5	10	25	50	100
Dimethoate	Pesticides	5	0	5	10	25	50	100
Dimethomorph	Pesticides	5	0	5	10	25	50	100
Dimethylvinphos	Pesticides	5	0	5	10	25	50	100
Dimetilan	Pesticides	5	0	5	10	25	50	100
Dimoxystrobin	Pesticides	5	0	5	10	25	50	100
Diniconazole (sum of E-& Z- isomer)	Pesticides	5	0	10	20	50	100	200	Presence in duplicates
Dinitramine	Pesticides	5	0	5	10	25	50	100
Dinoseb acetate_neg	Pesticides	5	0	5	10	25	50	100
Dinotefuran	Pesticides	5	0	5	10	25	50	100
Dinoterb_neg	Pesticides	5	0	5	10	25	50	100
Dioxacarb	Pesticides	5	0	5	10	25	50	100
Dioxathion	Pesticides	5	0	5	10	25	50	100
Diphenamid	Pesticides	5	0	5	10	25	50	100
Diphenyl Phosphate	Pesticides	5	0	5	10	25	50	100
Diphenylamine	Pesticides	5	0	5	10	25	50	100
Dipropetryn	Pesticides	5	0	5	10	25	50	100
Disulfoton	Pesticides	20	0	5	10	25	50	100	LOQ increased
Disulfoton-sulfone	Pesticides	5	0	5	10	25	50	100
Disulfoton-sulfoxide	Pesticides	5	0	5	10	25	50	100
Ditalimfos	Pesticides	5	0	5	10	25	50	100
Dithiopyr	Pesticides	5	0	5	10	25	50	100
Diuron	Pesticides	5	0	5	10	25	50	100
DMSA	Pesticides	5	0	5	10	25	50	100
DMST	Pesticides	5	0	5	10	25	50	100
DNOC_neg	Pesticides	5	0	5	10	25	50	100
Dodemorph	Pesticides	5	0	5	10	25	50	100
Dodine	Pesticides	5	0	5	10	25	50	100
Doramectin	Pesticides	20	0	5	10	25	50	100	LOQ increased
Drazoxolon	Pesticides	5	0	5	10	25	50	100
Dufulin	Pesticides	5	0	5	10	25	50	100
Dyfonate	Pesticides	5	0	5	10	25	50	100
Echimidine	Plant Toxins (Pyrrolizidine alkaloids)	1	0	1	2	5	10	20
Echimidine-N-oxide	Plant Toxins (Pyrrolizidine alkaloids)	1	0	1	2	5	10	20
Echinatine and Rinderine	Plant Toxins (Pyrrolizidine alkaloids)	1	0	2	4	10	20	40	Presence in duplicates
Echinatine-N-oxide	Plant Toxins (Pyrrolizidine alkaloids)	1	0	1	2	5	10	20
Edifenphos	Pesticides	5	0	5	10	25	50	100
Emamectin B1a	Pesticides	20	0	5	10	25	50	100	LOQ increased
Empenthrin	Pesticides	20	0	5	10	25	50	100	LOQ increased
Enniatin A	Mycotoxins	1	0	1	2	5	10	20
Enniatin A1	Mycotoxins	1	0	1	2	5	10	20
Enniatin B	Mycotoxins	1	0	1	2	5	10	20
Enniatin B1	Mycotoxins	1	0	1	2	5	10	20
Enoxastrobin	Pesticides	5	0	5	10	25	50	100
EPN	Pesticides	5	0	5	10	25	50	100
Epoxiconazole	Pesticides	5	0	5	10	25	50	100
Eprinomectin B1a	Pesticides	20	0	5	10	25	50	100	LOQ increased
EPTC	Pesticides	5	0	5	10	25	50	100
Ergocornine	Mycotoxins (Ergot alkaloids)	1	0	1	2	5	10	20
Ergocorninine	Mycotoxins (Ergot alkaloids)	1	0	1	2	5	10	20
Ergocristine	Mycotoxins (Ergot alkaloids)	1	0	1	2	5	10	20
Ergocristinine	Mycotoxins (Ergot alkaloids)	1	0	1	2	5	10	20
Ergocryptine	Mycotoxins (Ergot alkaloids)	1	0	1	2	5	10	20
Ergocryptinine	Mycotoxins (Ergot alkaloids)	1	0	1	2	5	10	20
Ergometrine	Mycotoxins (Ergot alkaloids)	1	0	1	2	5	10	20
Ergometrinine	Mycotoxins (Ergot alkaloids)	1	0	1	2	5	10	20
Ergosine	Mycotoxins (Ergot alkaloids)	1	0	1	2	5	10	20
Ergosinine	Mycotoxins (Ergot alkaloids)	1	0	1	2	5	10	20
Ergotamine	Mycotoxins (Ergot alkaloids)	1	0	1	2	5	10	20
Ergotaminine	Mycotoxins (Ergot alkaloids)	1	0	1	2	5	10	20
Erucifoline	Plant Toxins (Pyrrolizidine alkaloids)	1	0	1	2	5	10	20
Erucifoline-N-oxide	Plant Toxins (Pyrrolizidine alkaloids)	1	0	1	2	5	10	20
Esprocarb	Pesticides	5	0	5	10	25	50	100
Etaconazole	Pesticides	5	0	5	10	25	50	100
Ethaboxam	Pesticides	5	0	5	10	25	50	100
Ethametsulfuron-methyl	Pesticides	5	0	5	10	25	50	100
Ethidimuron	Pesticides	5	0	5	10	25	50	100
Ethiofencarb	Pesticides	5	0	5	10	25	50	100
Ethiofencarb sulfone	Pesticides	5	0	5	10	25	50	100
Ethiofencarb sulfoxide	Pesticides	5	0	5	10	25	50	100
Ethiolate	Pesticides	20	0	5	10	25	50	100	LOQ increased
Ethion	Pesticides	5	0	5	10	25	50	100
Ethiozin	Pesticides	5	0	5	10	25	50	100
Ethiprole	Pesticides	5	0	5	10	25	50	100
Ethirimol	Pesticides	5	0	5	10	25	50	100
Ethofumesate	Pesticides	5	0	5	10	25	50	100
Ethofumesate metabolite NC 20645	Pesticides	5	0	5	10	25	50	100
Ethofumesate-2-hydroxy	Pesticides	5	0	5	10	25	50	100
Ethoprophos	Pesticides	5	0	5	10	25	50	100
Ethoxysulfuron	Pesticides	5	0	5	10	25	50	100
Ethyclozate	Pesticides	5	0	5	10	25	50	100
Etobenzanid	Pesticides	5	0	5	10	25	50	100
Etofenprox	Pesticides	5	0	5	10	25	50	100
Etoxazole	Pesticides	5	0	5	10	25	50	100
Etrimfos	Pesticides	5	0	5	10	25	50	100
Europine	Plant Toxins (Pyrrolizidine alkaloids)	1	0	1	2	5	10	20
Europine-N-oxide	Plant Toxins (Pyrrolizidine alkaloids)	1	0	1	2	5	10	20
Famoxadone	Pesticides	5	0	5	10	25	50	100
Famphur	Pesticides	5	0	5	10	25	50	100
Fenamidone	Pesticides	5	0	5	10	25	50	100
Fenaminstrobin	Pesticides	5	0	5	10	25	50	100
Fenamiphos	Pesticides	5	0	5	10	25	50	100
Fenamiphos-sulfone	Pesticides	5	0	5	10	25	50	100
Fenamiphos-sulfoxide	Pesticides	5	0	5	10	25	50	100
Fenarimol	Pesticides	5	0	5	10	25	50	100
Fenazaquin	Pesticides	5	0	5	10	25	50	100
Fenazox	Pesticides	5	0	5	10	25	50	100
Fenbuconazole	Pesticides	5	0	5	10	25	50	100
Fenbutatin oxide	Pesticides	5	0	5	10	25	50	100
Fenchlorazol-ethyl	Pesticides	5	0	5	10	25	50	100
Fenchlorphos-oxon	Pesticides	5	0	5	10	25	50	100
Fenfuram	Pesticides	5	0	5	10	25	50	100
Fenhexamid	Pesticides	5	0	5	10	25	50	100
Fenobucarb	Pesticides	5	0	5	10	25	50	100
Fenoprop_neg	Pesticides	5	0	5	10	25	50	100
Fenothiocarb	Pesticides	5	0	5	10	25	50	100
Fenoxanil	Pesticides	5	0	5	10	25	50	100
Fenoxaprop and Fenoxaprop-P (as Fenoxaprop)	Pesticides	5	0	5	10	25	50	100
Fenoxaprop-ethyl and Fenoxaprop-P-ethyl (as Fenoxaprop-P-ethyl)	Pesticides	5	0	5	10	25	50	100
Fenoxasulfone	Pesticides	5	0	5	10	25	50	100
Fenoxycarb	Pesticides	5	0	5	10	25	50	100
Fenpiclonil	Pesticides	5	0	5	10	25	50	100
Fenpicoxamid	Pesticides	5	0	5	10	25	50	100
Fenpropidin	Pesticides	5	0	5	10	25	50	100
Fenpropimorph	Pesticides	5	0	5	10	25	50	100
Fenpyrazamine	Pesticides	5	0	5	10	25	50	100
Fenpyroximate	Pesticides	5	0	5	10	25	50	100
Fensulfothion	Pesticides	5	0	5	10	25	50	100
Fensulfothion-oxon	Pesticides	5	0	5	10	25	50	100
Fensulfothion-oxon-sulfone	Pesticides	5	0	5	10	25	50	100
Fensulfothion-sulfone	Pesticides	5	0	5	10	25	50	100
Fenthion	Pesticides	5	0	5	10	25	50	100
Fenthion-ethyl	Pesticides	5	0	5	10	25	50	100
Fenthion-oxon	Pesticides	5	0	5	10	25	50	100
Fenthion-oxon-sulfone	Pesticides	5	0	5	10	25	50	100
Fenthion-oxon-sulfoxide	Pesticides	5	0	5	10	25	50	100
Fenthion-sulfone	Pesticides	5	0	5	10	25	50	100
Fenthion-sulfoxide	Pesticides	5	0	5	10	25	50	100
Fenuron	Pesticides	5	0	5	10	25	50	100
Ferimzone	Pesticides	5	0	5	10	25	50	100
Fillalbine	Plant Toxins (Tropane alkaloids)	1	0	1	2	5	10	20
Fipronil carboxamide	Pesticides	5	0	5	10	25	50	100
Fipronil sulfide_neg	Pesticides	5	0	5	10	25	50	100
Fipronil sulfone_neg	Pesticides	5	0	5	10	25	50	100
Fipronil_neg	Pesticides	5	0	5	10	25	50	100
Fipronil-desulfinyl_neg	Pesticides	5	0	5	10	25	50	100
Flamprop (free acid)	Pesticides	5	0	5	10	25	50	100
Flamprop-isopropyl and Flamprop-M-isopropyl	Pesticides	5	0	10	20	50	100	200	Presence in duplicates
Flamprop-methyl	Pesticides	5	0	5	10	25	50	100
Flazasulfuron	Pesticides	5	0	5	10	25	50	100
Flocoumafen	Pesticides	5	0	5	10	25	50	100
Flonicamid	Pesticides	5	0	5	10	25	50	100
Flonicamid Metabolite - TFNA - 4-Trifluoromethylnicotinic Acid	Pesticides	20	0	5	10	25	50	100	LOQ increased
Flonicamid Metabolite - TFNA-Am 4-(Trifluoromethyl)-3-Pyridinecarboxamide	Pesticides	5	0	5	10	25	50	100
Flonicamid Metabolite - TFNG - 4-(Trifluoromethyl)Nicotinoyl Glycine (TFNG)	Pesticides	5	0	5	10	25	50	100
Florasulam	Pesticides	5	0	5	10	25	50	100
Florpyrauxifen	Pesticides	5	0	5	10	25	50	100
Florpyrauxifen-benzyl	Pesticides	5	0	5	10	25	50	100
Fluacrypyrim	Pesticides	5	0	5	10	25	50	100
Fluazifop (free acid)	Pesticides	5	0	5	10	25	50	100
Fluazifop-butyl and fluazifop-P-butyl	Pesticides	5	0	10	20	50	100	200	Presence in duplicates
Fluazinam_neg	Pesticides	5	0	5	10	25	50	100
Fluazuron	Pesticides	5	0	5	10	25	50	100
Flubendiamide	Pesticides	5	0	5	10	25	50	100
Flubenzimine	Pesticides	5	0	5	10	25	50	100
Flucarbazone sodium	Pesticides	5	0	5	10	25	50	100
Flucetosulfuron	Pesticides	5	0	5	10	25	50	100
Flucycloxuron	Pesticides	5	0	5	10	25	50	100
Flucythrinate	Pesticides	5	0	5	10	25	50	100
Fludioxonil_neg	Pesticides	5	0	5	10	25	50	100
Flufenacet	Pesticides	5	0	5	10	25	50	100
Flufenacet ESA	Pesticides	5	0	5	10	25	50	100
Flufenacet oxalate	Pesticides	5	0	5	10	25	50	100
Flufenacet-thioglycolate sulfoxide	Pesticides	5	0	5	10	25	50	100
Flufenoxuron	Pesticides	5	0	5	10	25	50	100
Flufenpyr-ethyl	Pesticides	5	0	5	10	25	50	100
Flufiprole	Pesticides	5	0	5	10	25	50	100
Flumequine	Pesticides	5	0	5	10	25	50	100
Flumestulam	Pesticides	5	0	5	10	25	50	100
Flumiclorac-pentyl	Pesticides	5	0	5	10	25	50	100
Flumioxazin	Pesticides	5	0	5	10	25	50	100
Flumorph	Pesticides	5	0	5	10	25	50	100
Fluoglycofene-ethyl	Pesticides	5	0	5	10	25	50	100
Fluometuron	Pesticides	5	0	5	10	25	50	100
Fluopicolide	Pesticides	5	0	5	10	25	50	100
Fluopyram	Pesticides	5	0	5	10	25	50	100
Fluopyram-benzamide	Pesticides	5	0	5	10	25	50	100
Fluorochloridone	Pesticides	5	0	5	10	25	50	100
Fluotrimazol	Pesticides	5	0	5	10	25	50	100
Fluoxastrobin	Pesticides	5	0	5	10	25	50	100
Flupyradifurone	Pesticides	5	0	5	10	25	50	100
Flupyrimin	Pesticides	5	0	5	10	25	50	100
Flupyrsulfuron methyl	Pesticides	5	0	4.77	9.54	23.85	47.7	95.4
Fluquinconazole	Pesticides	5	0	5	10	25	50	100
Flurenol	Pesticides	5	0	5	10	25	50	100
Flurenol-butyl	Pesticides	5	0	5	10	25	50	100
Flurenol-methyl	Pesticides	5	0	5	10	25	50	100
Fluridone	Pesticides	5	0	5	10	25	50	100
Fluroxypyr	Pesticides	5	0	5	10	25	50	100
Fluroxypyr-2-hydroxy	Pesticides	5	0	5	10	25	50	100
Fluroxypyr-meptyl	Pesticides	5	0	5	10	25	50	100
Flurprimidol	Pesticides	5	0	5	10	25	50	100
Flurtamone	Pesticides	5	0	5	10	25	50	100
Flusilazole	Pesticides	5	0	5	10	25	50	100
Fluthiacet-methyl	Pesticides	5	0	5	10	25	50	100
Flutianil	Pesticides	5	0	5	10	25	50	100
Flutolanil	Pesticides	5	0	5	10	25	50	100
Flutriafol	Pesticides	5	0	5	10	25	50	100
Fluxametamide	Pesticides	5	0	5	10	25	50	100
Fluxapyroxad	Pesticides	5	0	5	10	25	50	100
Fomesafen_neg	Pesticides	5	0	5	10	25	50	100
Foramsulfuron	Pesticides	5	0	5	10	25	50	100
Forchlorfenuron	Pesticides	5	0	5	10	25	50	100
Formetanate hydrochloride	Pesticides	5	0	5	10	25	50	100
Formothion	Pesticides	5	0	5	10	25	50	100
Fosthiazate	Pesticides	5	0	5	10	25	50	100
Fosthietan	Pesticides	5	0	5	10	25	50	100
Fuberidazole	Pesticides	5	0	5	10	25	50	100
Fumonisin B1	Mycotoxins	100	0	100	200	500	1000	2000
Fumonisin B2	Mycotoxins	100	0	100	200	500	1000	2000
Fumonisin B3	Mycotoxins	100	0	100	200	500	1000	2000
Furalaxyl	Pesticides	5	0	5	10	25	50	100
Furametpyr	Pesticides	5	0	5	10	25	50	100
Furan tebufenozide	Pesticides	5	0	5	10	25	50	100
Furathiocarb	Pesticides	5	0	5	10	25	50	100
Furilazole	Pesticides	5	0	5	10	25	50	100
Furmecyclox	Pesticides	5	0	5	10	25	50	100
Fusarenon X	Mycotoxins	10	0	10	20	50	100	200
Gibberellic acid	Pesticides	5	0	5	10	25	50	100
Griseofulvin	Pesticides	5	0	5	10	25	50	100
Halauxifen	Pesticides	5	0	5	10	25	50	100
Halauxifen-methyl	Pesticides	5	0	5	10	25	50	100
Halfenprox	Pesticides	20	0	5	10	25	50	100	LOQ increased
Halofenozide_neg	Pesticides	5	0	5	10	25	50	100
Halosulfuron-methyl	Pesticides	5	0	5	10	25	50	100
Haloxyfop (free acid)	Pesticides	5	0	5	10	25	50	100
Haloxyfop-2-ethoxyethyl	Pesticides	5	0	5	10	25	50	100
Haloxyfop-methyl and Haloxyfop-P-methyl	Pesticides	5	0	10	20	50	100	200	Presence in duplicates
Heliosupine	Plant Toxins (Pyrrolizidine alkaloids)	1	0	1	2	5	10	20
Heliosupine-N-oxide	Plant Toxins (Pyrrolizidine alkaloids)	1	0	1	2	5	10	20
Heliotrine	Plant Toxins (Pyrrolizidine alkaloids)	1	0	1	2	5	10	20
Heliotrine-N-oxide	Plant Toxins (Pyrrolizidine alkaloids)	1	0	1	2	5	10	20
Heptenophos	Pesticides	5	0	5	10	25	50	100
Hexachlorophene_neg	Pesticides	5	0	5	10	25	50	100
Hexaconazole	Pesticides	5	0	5	10	25	50	100
Hexaflumuron_neg	Pesticides	5	0	5	10	25	50	100
Hexazinone	Pesticides	5	0	5	10	25	50	100
Hexythiazox	Pesticides	5	0	5	10	25	50	100
Homatropine	Plant Toxins (Tropane alkaloids)	1	0	1	2	5	10	20
HT-2 Toxin	Mycotoxins	10	0	10	20	50	100	200
Hydramethylnon	Pesticides	5	0	5	10	25	50	100
Hymexazole	Pesticides	5	0	5	10	25	50	100
Imazalil	Pesticides	5	0	5	10	25	50	100
Imazalil FK411	Pesticides	5	0	5	10	25	50	100
Imazamethabenz (free acid)	Pesticides	5	0	5	10	25	50	100
Imazamethabenz-methyl	Pesticides	5	0	5	10	25	50	100
Imazamox	Pesticides	5	0	5	10	25	50	100
Imazapic	Pesticides	5	0	5	10	25	50	100
Imazapyr	Pesticides	5	0	5	10	25	50	100
Imazaquin	Pesticides	5	0	5	10	25	50	100
Imazethapyr	Pesticides	5	0	5	10	25	50	100
Imazosulfuron	Pesticides	5	0	5	10	25	50	100
Imibenconazole	Pesticides	5	0	5	10	25	50	100
Imidacloprid	Pesticides	5	0	5	10	25	50	100
Imidacloprid urea	Pesticides	5	0	5	10	25	50	100
Imidacloprid, 5-hydroxy	Pesticides	5	0	5	10	25	50	100
Imidacloprid, desnitro	Pesticides	5	0	5	10	25	50	100
Imidacloprid-CHMP	Pesticides	5	0	5	10	25	50	100
Imidacloprid-olefin	Pesticides	5	0	5	10	25	50	100
Imidaclothiz	Pesticides	5	0	5	10	25	50	100
Imiprothrin	Pesticides	5	0	5	10	25	50	100
Inabenfide	Pesticides	5	0	5	10	25	50	100
Indanofan	Pesticides	5	0	5	10	25	50	100
Indaziflam	Pesticides	5	0	5	10	25	50	100
Indicine and Lycopsamine	Plant Toxins (Pyrrolizidine alkaloids)	1	0	2	4	10	20	40	Presence in duplicates
Indicine-N-oxide and Intermedine-NO	Plant Toxins (Pyrrolizidine alkaloids)	1	0	2	4	10	20	40	Presence in duplicates
Indol-3-acetic acid	Pesticides	5	0	5	10	25	50	100
Indolybutyric acid	Pesticides	5	0	5	10	25	50	100
Indoxacarb	Pesticides	5	0	5	10	25	50	100
Inpyrfluxam	Pesticides	5	0	5	10	25	50	100
Integerrimine and Senecivernine	Plant Toxins (Pyrrolizidine alkaloids)	1	0	2	4	10	20	40	Presence in duplicates
Integerrimine-N-oxide and Senecionine-N-oxide	Plant Toxins (Pyrrolizidine alkaloids)	1	0	2	4	10	20	40	Presence in duplicates
Intermedine	Plant Toxins (Pyrrolizidine alkaloids)	1	0	1	2	5	10	20
Iodosulfuron	Pesticides	5	0	5	10	25	50	100
Iodosulfuron-methyl	Pesticides	5	0	4.79	9.58	23.95	47.9	95.8
Ioxynil_neg	Pesticides	5	0	5	10	25	50	100
Ipconazole	Pesticides	5	0	5	10	25	50	100
Ipfencarbazone	Pesticides	5	0	5	10	25	50	100
Iprobenfos	Pesticides	5	0	5	10	25	50	100
Iprodione Metabolite M1_neg	Pesticides	5	0	5	10	25	50	100
Iprovalicarb	Pesticides	5	0	5	10	25	50	100
Irgarol	Pesticides	5	0	5	10	25	50	100
Isazofos	Pesticides	5	0	5	10	25	50	100
Isocarbamid	Pesticides	5	0	5	10	25	50	100
Isocarbophos	Pesticides	5	0	5	10	25	50	100
Isofenphos	Pesticides	5	0	5	10	25	50	100
Isofenphos-methyl	Pesticides	5	0	5	10	25	50	100
Isofenphos-oxon	Pesticides	5	0	5	10	25	50	100
Isofetamid	Pesticides	5	0	5	10	25	50	100
Isoflucypram	Pesticides	5	0	5	10	25	50	100
Isonoruron	Pesticides	5	0	5	10	25	50	100
Isoprocarb	Pesticides	5	0	5	10	25	50	100
Isopropalin	Pesticides	5	0	5	10	25	50	100
Isoprothiolane	Pesticides	5	0	5	10	25	50	100
Isoproturon	Pesticides	5	0	5	10	25	50	100
Isopyrazam	Pesticides	5	0	5	10	25	50	100
Isotianil_neg	Pesticides	5	0	5	10	25	50	100
Isouron	Pesticides	5	0	5	10	25	50	100
Isoxaben	Pesticides	5	0	5	10	25	50	100
Isoxadifen	Pesticides	5	0	5	10	25	50	100
Isoxadifen-ethyl	Pesticides	5	0	5	10	25	50	100
Isoxaflutole	Pesticides	5	0	5	10	25	50	100
Isoxaflutole diketonitrile (metabolite RPA 202248)	Pesticides	5	0	5	10	25	50	100
Isoxathion	Pesticides	5	0	5	10	25	50	100
Ivermectin	Pesticides	20	0	5	10	25	50	100	LOQ increased
Jacobine	Plant Toxins (Pyrrolizidine alkaloids)	1	0	1	2	5	10	20
Jacobine-N-oxide	Plant Toxins (Pyrrolizidine alkaloids)	1	0	1	2	5	10	20
Jacoline	Plant Toxins (Pyrrolizidine alkaloids)	1	0	1	2	5	10	20
Jacoline-N-oxide	Plant Toxins (Pyrrolizidine alkaloids)	1	0	1	2	5	10	20
Jaconine and Merenskine	Plant Toxins (Pyrrolizidine alkaloids)	1	0	2	4	10	20	40	Presence in duplicates
Jasmolin I	Pesticides	5	0	0.21	0.42	1.05	2.1	4.2	Pyrethrin (mixture of isomers) : *C II: 3.2%, P II: 29.7%, J II: 2.7%, C I: 4.4%, P I: 55.8%, J I: 4.2%
Jasmolin II	Pesticides	5	0	0.135	0.27	0.675	1.35	2.7	Pyrethrin (mixture of isomers) : *C II: 3.2%, P II: 29.7%, J II: 2.7%, C I: 4.4%, P I: 55.8%, J I: 4.2%
Karanjin	Pesticides	5	0	5	10	25	50	100
Karbutilate	Pesticides	5	0	5	10	25	50	100
Ketoprofen	Pesticides	5	0	5	10	25	50	100
Kresoxim-methyl	Pesticides	5	0	5	10	25	50	100
Lactofen	Pesticides	5	0	5	10	25	50	100
lambda-cyhalothrin	Pesticides	5	0	5	10	25	50	100
Lancotrione	Pesticides	20	0	5	10	25	50	100	LOQ increased
Lasiocarpine	Plant Toxins (Pyrrolizidine alkaloids)	1	0	1	2	5	10	20
Lasiocarpine-N-oxide	Plant Toxins (Pyrrolizidine alkaloids)	1	0	1	2	5	10	20
Lenacil (Buracyl)	Pesticides	5	0	5	10	25	50	100
Levofloxacin	Pesticides	5	0	5	10	25	50	100
Linuron	Pesticides	5	0	5	10	25	50	100
Littorine	Plant Toxins (Tropane alkaloids)	1	0	1	2	5	10	20
Lufenuron_neg	Pesticides	5	0	5	10	25	50	100
Lycopsamine-N-oxide	Plant Toxins (Pyrrolizidine alkaloids)	1	0	1	2	5	10	20
Malaoxon	Pesticides	5	0	5	10	25	50	100
Malathion	Pesticides	5	0	5	10	25	50	100
Mandestrobin	Pesticides	5	0	5	10	25	50	100
Mandipropamid	Pesticides	5	0	5	10	25	50	100
Matrine	Pesticides	5	0	5	10	25	50	100
MCPA_neg	Pesticides	5	0	5	10	25	50	100
MCPA-butotyl	Pesticides	5	0	5	10	25	50	100
MCPB_neg	Pesticides	5	0	5	10	25	50	100
Mecarbam	Pesticides	5	0	5	10	25	50	100
Mecoprop and Mecoprop-p_neg (as Mecoprop)	Pesticides	5	0	5	10	25	50	100
Mefenacet	Pesticides	5	0	5	10	25	50	100
Mefenpyr	Pesticides	5	0	5	10	25	50	100
Mefenpyr-diethyl	Pesticides	5	0	5	10	25	50	100
Mefentrifluconazole	Pesticides	5	0	5	10	25	50	100
Mefluidide	Pesticides	5	0	5	10	25	50	100
Mepanipyrim	Pesticides	5	0	5	10	25	50	100
Mepanipyrim, Hydroxypropyl-	Pesticides	5	0	5	10	25	50	100
Mephosfolan	Pesticides	5	0	5	10	25	50	100
Mepiquat chloride	Pesticides	5	0	5	10	25	50	100
Mepronil	Pesticides	5	0	5	10	25	50	100
Meptyldinocap-phenol (2,4 DNOP)_neg	Pesticides	5	0	5	10	25	50	100
Merenskine-N-oxide	Plant Toxins (Pyrrolizidine alkaloids)	1	0	1	2	5	10	20
Merepoxine	Plant Toxins (Pyrrolizidine alkaloids)	1	0	1	2	5	10	20
Merepoxine-N-oxide	Plant Toxins (Pyrrolizidine alkaloids)	1	0	1	2	5	10	20
Mesosulfuron-methyl	Pesticides	5	0	5	10	25	50	100
Mesotrione	Pesticides	20	0	5	10	25	50	100	LOQ increased
Metaflumizone_neg	Pesticides	5	0	5	10	25	50	100
Metalaxyl and metalaxyl-M	Pesticides	5	0	10	20	50	100	200	Presence in duplicates
Metamitron	Pesticides	5	0	5	10	25	50	100
Metamitron-desamino	Pesticides	5	0	5	10	25	50	100
Metazachlor	Pesticides	5	0	5	10	25	50	100
Metazosulfuron	Pesticides	5	0	5	10	25	50	100
Metconazole	Pesticides	5	0	5	10	25	50	100
Methabenzthiazuron	Pesticides	5	0	5	10	25	50	100
Methacrifos	Pesticides	5	0	5	10	25	50	100
Methamidophos	Pesticides	5	0	5	10	25	50	100
Methfuroxam	Pesticides	5	0	5	10	25	50	100
Methidathion	Pesticides	5	0	5	10	25	50	100
Methiocarb	Pesticides	5	0	5	10	25	50	100
Methiocarb-sulfone	Pesticides	5	0	5	10	25	50	100
Methiocarb-sulfoxide	Pesticides	5	0	5	10	25	50	100
Methomyl	Pesticides	5	0	5	10	25	50	100
Methomyl-oxime	Pesticides	20	0	5	10	25	50	100	LOQ increased
Methomyl-Sulfone	Pesticides	5	0	5	10	25	50	100
Methoprotryne	Pesticides	5	0	5	10	25	50	100
Methoxyfenozide	Pesticides	5	0	5	10	25	50	100
Metobromuron	Pesticides	5	0	5	10	25	50	100
Metolachlor and S-metolachlor	Pesticides	5	0	10	20	50	100	200	Presence in duplicates
Metolcarb	Pesticides	5	0	5	10	25	50	100
Metominostrobin-(E-isomer)	Pesticides	5	0	5	10	25	50	100
Metominostrobin-(Z-isomer)	Pesticides	5	0	5	10	25	50	100
Metosulam	Pesticides	5	0	5	10	25	50	100
Metoxuron	Pesticides	5	0	5	10	25	50	100
Metrafenone	Pesticides	5	0	5	10	25	50	100
Metribuzin	Pesticides	5	0	5	10	25	50	100
Metrifonate	Pesticides	5	0	5	10	25	50	100
Metsulfuron-methyl	Pesticides	5	0	5	10	25	50	100
Metyltetraprole	Pesticides	5	0	5	10	25	50	100
Mevinphos-(E)	Pesticides	5	0	5	10	25	50	100
Mevinphos-(Z)	Pesticides	5	0	5	10	25	50	100
Mexacarbate	Pesticides	5	0	5	10	25	50	100
MGK-264	Pesticides	5	0	5	10	25	50	100
Milbemycin A3	Pesticides	5	0	5	10	25	50	100
Milbemycin A4	Pesticides	5	0	5	10	25	50	100
Molinate	Pesticides	5	0	5	10	25	50	100
Momfluorothrin	Pesticides	5	0	5	10	25	50	100
Monalide	Pesticides	5	0	5	10	25	50	100
Monocrotaline	Plant Toxins (Pyrrolizidine alkaloids)	1	0	1	2	5	10	20
Monocrotaline-N-oxide	Plant Toxins (Pyrrolizidine alkaloids)	1	0	1	2	5	10	20
Monocrotophos	Pesticides	5	0	5	10	25	50	100
Monolinuron	Pesticides	5	0	5	10	25	50	100
Monuron	Pesticides	5	0	5	10	25	50	100
Morphothion	Pesticides	5	0	5	10	25	50	100
Moxidectin	Pesticides	20	0	5	10	25	50	100	LOQ increased
Myclobutanil	Pesticides	5	0	5	10	25	50	100
Mycophenolic acid	Mycotoxins	10	0	10	20	50	100	200
N,N-Diethyl-m-toluamide (DEET)	Pesticides	5	0	5	10	25	50	100
Naphthalophos	Pesticides	5	0	5	10	25	50	100
Naproanilide	Pesticides	5	0	5	10	25	50	100
Napropamide	Pesticides	5	0	5	10	25	50	100
Naptalam_neg	Pesticides	5	0	5	10	25	50	100
Neburon	Pesticides	5	0	5	10	25	50	100
Neosolaniol	Mycotoxins	10	0	10	20	50	100	200
Nereistoxin	Pesticides	5	0	3.12	6.24	15.6	31.2	62.4
Nicosulfuron	Pesticides	5	0	5	10	25	50	100
Nitenpyram	Pesticides	5	0	5	10	25	50	100
Nitralin	Pesticides	5	0	5	10	25	50	100
Nivalenol	Mycotoxins	100	0	100	200	500	1000	2000
Noratropine	Plant Toxins (Tropane alkaloids)	1	0	1	2	5	10	20
Norflurazon	Pesticides	5	0	5	10	25	50	100
Norflurazon-desmethyl	Pesticides	5	0	5	10	25	50	100
Norscopolamine	Plant Toxins (Tropane alkaloids)	1	0	1	2	5	10	20
Noruron	Pesticides	5	0	5	10	25	50	100
Novaluron	Pesticides	5	0	5	10	25	50	100
Noviflumuron_neg	Pesticides	5	0	5	10	25	50	100
Nuarimol	Pesticides	5	0	5	10	25	50	100
O-Acetylscopolamine	Plant Toxins (Tropane alkaloids)	1	0	1	2	5	10	20
Ochratoxin A	Mycotoxins	2	0	2	4	10	20	40
Ofurace	Pesticides	5	0	5	10	25	50	100
Omethoate	Pesticides	5	0	5	10	25	50	100
Orbencarb	Pesticides	5	0	5	10	25	50	100
Orthosulfamuron	Pesticides	5	0	5	10	25	50	100
Orysastrobin	Pesticides	5	0	5	10	25	50	100
Oryzalin_neg	Pesticides	5	0	5	10	25	50	100
Oxadiargyl	Pesticides	5	0	5	10	25	50	100
Oxadiazon	Pesticides	5	0	5	10	25	50	100
Oxadixyl	Pesticides	5	0	5	10	25	50	100
Oxamyl	Pesticides	5	0	5	10	25	50	100
Oxamyl-oxime	Pesticides	5	0	5	10	25	50	100
Oxasulfuron	Pesticides	5	0	5	10	25	50	100
Oxathiapiprolin	Pesticides	5	0	5	10	25	50	100
Oxaziclomefone	Pesticides	5	0	5	10	25	50	100
Oxycarboxin	Pesticides	5	0	5	10	25	50	100
Oxydemeton-methyl	Pesticides	5	0	5	10	25	50	100
Oxymatrine	Pesticides	5	0	5	10	25	50	100
Paclobutrazol	Pesticides	5	0	5	10	25	50	100
Paraoxon-ethyl	Pesticides	5	0	5	10	25	50	100
Paraoxon-methyl	Pesticides	5	0	5	10	25	50	100
Patulin	Mycotoxins	100	0	100	200	500	1000	2000
Pebulate	Pesticides	5	0	5	10	25	50	100
Penconazol	Pesticides	5	0	5	10	25	50	100
Pencycuron	Pesticides	5	0	5	10	25	50	100
Pencycuron-PB-amine	Pesticides	5	0	5	10	25	50	100
Pendimethalin	Pesticides	5	0	5	10	25	50	100
Penflufen	Pesticides	5	0	5	10	25	50	100
Penfluron_neg	Pesticides	5	0	5	10	25	50	100
Penitrem A	Mycotoxins	10	0	10	20	50	100	200
Penoxsulam	Pesticides	5	0	5	10	25	50	100
Pentachlorophenol_neg	Pesticides	5	0	5	10	25	50	100
Pentanochlor	Pesticides	5	0	5	10	25	50	100
Penthiopyrad	Pesticides	5	0	5	10	25	50	100
Pentoxazone	Pesticides	5	0	5	10	25	50	100
Pethoxamid	Pesticides	5	0	5	10	25	50	100
Phenkapton	Pesticides	5	0	5	10	25	50	100
Phenmedipham	Pesticides	5	0	5	10	25	50	100
Phenothrin	Pesticides	5	0	5	10	25	50	100
Phenthoate	Pesticides	5	0	5	10	25	50	100
Phenylacetoxytropane	Plant Toxins (Tropane alkaloids)	1	0	1	2	5	10	20
Phenylurea	Pesticides	5	0	5	10	25	50	100
Phomopsin A	Mycotoxins	10	0	10	20	50	100	200
Phorate	Pesticides	5	0	5	10	25	50	100
Phorate sulfoxide	Pesticides	5	0	5	10	25	50	100
Phorate-oxon	Pesticides	5	0	5	10	25	50	100
Phorate-oxon sulfoxide	Pesticides	5	0	5	10	25	50	100
Phorate-oxon-sulfone	Pesticides	5	0	5	10	25	50	100
Phorate-sulfone	Pesticides	5	0	5	10	25	50	100
Phosalone	Pesticides	5	0	5	10	25	50	100
Phosfolan	Pesticides	5	0	5	10	25	50	100
Phosmet	Pesticides	5	0	5	10	25	50	100
Phosmet-oxon	Pesticides	5	0	5	10	25	50	100
Phosphamidon	Pesticides	5	0	5	10	25	50	100
Phospholan-methyl	Pesticides	5	0	5	10	25	50	100
Phoxim	Pesticides	5	0	5	10	25	50	100
Picarbutrazox	Pesticides	5	0	5	10	25	50	100
Picaridin	Pesticides	5	0	5	10	25	50	100
Picloram	Pesticides	20	0	5	10	25	50	100	LOQ increased
Picolinafen	Pesticides	5	0	5	10	25	50	100
Picoxystrobin	Pesticides	5	0	5	10	25	50	100
Pinoxaden	Pesticides	5	0	5	10	25	50	100
Piperalin	Pesticides	5	0	5	10	25	50	100
Piperonyl butoxide	Pesticides	5	0	5	10	25	50	100
Piperophos	Pesticides	5	0	5	10	25	50	100
Pirimicarb	Pesticides	5	0	5	10	25	50	100
Pirimicarb-desmethyl	Pesticides	5	0	5	10	25	50	100
Pirimicarb-desmethyl-formamido	Pesticides	5	0	5	10	25	50	100
Pirimiphos-ethyl	Pesticides	5	0	5	10	25	50	100
Pirimiphos-methyl	Pesticides	5	0	5	10	25	50	100
Pirimiphos-methyl-N-desethyl-	Pesticides	5	0	5	10	25	50	100
Pirimisulfuron-methyl	Pesticides	5	0	5	10	25	50	100
Prallethrin	Pesticides	5	0	5	10	25	50	100
Pretilachlor	Pesticides	5	0	5	10	25	50	100
Probenazole	Pesticides	5	0	5	10	25	50	100
Prochloraz	Pesticides	5	0	5	10	25	50	100
Prochloraz Metabolite BTS 40348	Pesticides	5	0	5	10	25	50	100
Prochloraz Metabolite BTS 44595	Pesticides	5	0	5	10	25	50	100
Prochloraz Metabolite BTS 9608_neg	Pesticides	5	0	5	10	25	50	100
Prochloraz-desimidazole-formylamino (metabolite BTS 44596)	Pesticides	5	0	5	10	25	50	100
Procyazine	Pesticides	5	0	5	10	25	50	100
Prodiamine	Pesticides	5	0	5	10	25	50	100
Profenofos	Pesticides	5	0	5	10	25	50	100
Profoxydim	Pesticides	5	0	4.94	9.88	24.7	49.4	98.8
Prohexadione_neg	Pesticides	5	0	5	10	25	50	100
Prohydrojasmon	Pesticides	5	0	5	10	25	50	100
Promecarb	Pesticides	5	0	5	10	25	50	100
Prometon	Pesticides	5	0	5	10	25	50	100
Prometryn	Pesticides	5	0	5	10	25	50	100
Propachlor	Pesticides	5	0	5	10	25	50	100
Propamocarb hydrochloride	Pesticides	5	0	5	10	25	50	100
Propamocarb-N-Desmethyl	Pesticides	5	0	5	10	25	50	100
Propanil	Pesticides	5	0	5	10	25	50	100
Propaphos	Pesticides	5	0	5	10	25	50	100
Propaquizafop	Pesticides	5	0	5	10	25	50	100
Propargite	Pesticides	5	0	5	10	25	50	100
Propazine	Pesticides	5	0	5	10	25	50	100
Propazine-2-hydroxy	Pesticides	5	0	5	10	25	50	100
Propetamphos	Pesticides	5	0	5	10	25	50	100
Propham	Pesticides	5	0	5	10	25	50	100
Propiconazole	Pesticides	5	0	5	10	25	50	100
Propisochlor	Pesticides	5	0	5	10	25	50	100
Propoxur	Pesticides	5	0	5	10	25	50	100
Propoxycarbazone sodium	Pesticides	5	0	5	10	25	50	100
Propoxycarbazone-2-Hydroxypropoxy	Pesticides	5	0	5	10	25	50	100
Propyrisulfuron	Pesticides	5	0	5	10	25	50	100
Propyzamide	Pesticides	5	0	5	10	25	50	100
Proquinazid	Pesticides	5	0	5	10	25	50	100
Prosulfocarb	Pesticides	5	0	5	10	25	50	100
Prosulfuron	Pesticides	5	0	5	10	25	50	100
Prothioconazole_neg	Pesticides	5	0	5	10	25	50	100
Prothioconazole-desthio	Pesticides	5	0	5	10	25	50	100
Prothoate	Pesticides	5	0	5	10	25	50	100
Pydiflumetofen	Pesticides	5	0	5	10	25	50	100
Pyflubumide	Pesticides	5	0	5	10	25	50	100
Pymetrozine	Pesticides	5	0	5	10	25	50	100
Pyracarbolid	Pesticides	5	0	5	10	25	50	100
Pyraclofos	Pesticides	5	0	5	10	25	50	100
Pyraclostrobin	Pesticides	5	0	5	10	25	50	100
Pyraflufen (free acid)	Pesticides	5	0	5	10	25	50	100
Pyraflufen-ethyl	Pesticides	5	0	5	10	25	50	100
Pyraoxystrobin	Pesticides	5	0	5	10	25	50	100
Pyrasulfutole	Pesticides	5	0	5	10	25	50	100
Pyrazolynate	Pesticides	5	0	5	10	25	50	100
Pyrazophos	Pesticides	5	0	5	10	25	50	100
Pyrazosulfuron-ethyl	Pesticides	5	0	5	10	25	50	100
Pyrazoxyfen	Pesticides	5	0	5	10	25	50	100
Pyrethrin I	Pesticides	5	0	2.79	5.58	13.95	27.9	55.8	Pyrethrin (mixture of isomers) : *C II: 3.2%, P II: 29.7%, J II: 2.7%, C I: 4.4%, P I: 55.8%, J I: 4.2%
Pyrethrin II	Pesticides	5	0	1.485	2.97	7.425	14.85	29.7	Pyrethrin (mixture of isomers) : *C II: 3.2%, P II: 29.7%, J II: 2.7%, C I: 4.4%, P I: 55.8%, J I: 4.2%
Pyribenzoxim	Pesticides	5	0	5	10	25	50	100
Pyributicarb	Pesticides	5	0	5	10	25	50	100
Pyridaben	Pesticides	5	0	5	10	25	50	100
Pyridafol	Pesticides	5	0	5	10	25	50	100
Pyridalyl	Pesticides	5	0	5	10	25	50	100
Pyridaphenthion	Pesticides	5	0	5	10	25	50	100
Pyridate	Pesticides	5	0	5	10	25	50	100
Pyrifenox	Pesticides	5	0	5	10	25	50	100
Pyrifluquinazon	Pesticides	5	0	5	10	25	50	100
Pyriftalid	Pesticides	5	0	5	10	25	50	100
Pyrimethanil	Pesticides	5	0	5	10	25	50	100
Pyrimidifen	Pesticides	5	0	5	10	25	50	100
Pyriminobac-methyl	Pesticides	5	0	5	10	25	50	100
Pyrimisulfan	Pesticides	5	0	5	10	25	50	100
Pyrimitate	Pesticides	5	0	5	10	25	50	100
Pyriofenone	Pesticides	5	0	5	10	25	50	100
Pyriproxyfen	Pesticides	5	0	5	10	25	50	100
Pyrisoxazole	Pesticides	5	0	5	10	25	50	100
Pyroquilon	Pesticides	5	0	5	10	25	50	100
Pyroxasulfone	Pesticides	5	0	5	10	25	50	100
Pyroxsulam	Pesticides	5	0	5	10	25	50	100
Quassin	Pesticides	5	0	5	10	25	50	100
Quinalphos	Pesticides	5	0	5	10	25	50	100
Quinclorac	Pesticides	5	0	5	10	25	50	100
Quinine sulfate	Pesticides	5	0	5	10	25	50	100
Quinmerac	Pesticides	5	0	5	10	25	50	100
Quinoclamine	Pesticides	5	0	5	10	25	50	100
Quinoline	Pesticides	5	0	5	10	25	50	100
Quinoxyfen	Pesticides	5	0	5	10	25	50	100
Quinthiophos	Pesticides	5	0	5	10	25	50	100
Quizalofop (free acid)	Pesticides	5	0	5	10	25	50	100
Quizalofop-ethyl and Quizalofop-P-ethyl	Pesticides	5	0	10	20	50	100	200	Presence in duplicates
Quizalofop-Tefuryl	Pesticides	5	0	5	10	25	50	100
Rabenzazole	Pesticides	5	0	5	10	25	50	100
Reserpine	Pesticides	5	0	5	10	25	50	100
Resmethrin and Bioresmethrin	Pesticides	5	0	10	20	50	100	200	Presence in duplicates
Retrorsine and Usaramine	Plant Toxins (Pyrrolizidine alkaloids)	1	0	2	4	10	20	40	Presence in duplicates
Retrorsine-N-oxide	Plant Toxins (Pyrrolizidine alkaloids)	1	0	1	2	5	10	20
Riddelliine	Plant Toxins (Pyrrolizidine alkaloids)	1	0	1	2	5	10	20
Riddelliine-N-oxide	Plant Toxins (Pyrrolizidine alkaloids)	1	0	1	2	5	10	20
Rimsulfuron	Pesticides	5	0	5	10	25	50	100
Rinderine-N-oxide	Plant Toxins (Pyrrolizidine alkaloids)	1	0	1	2	5	10	20
Roquefortine C	Mycotoxins	10	0	10	20	50	100	200
Rotenone	Pesticides	5	0	5	10	25	50	100
Roxithromycin	Pesticides	5	0	5	10	25	50	100
Saflufenacil	Pesticides	5	0	5	10	25	50	100
Saflufenacil-N,N-desmethyl (M800H11)	Pesticides	5	0	5	10	25	50	100
Saflufenacil-N-desmethyl-urea (M800H35)	Pesticides	5	0	5	10	25	50	100
Sanguinarine	Plant Toxins (Isoquinoline alkaloids)	1	0	1	2	5	10	20
Sceleratine	Plant Toxins (Pyrrolizidine alkaloids)	1	0	1	2	5	10	20
Sceleratine-N-oxide	Plant Toxins (Pyrrolizidine alkaloids)	1	0	1	2	5	10	20
Schradan (DMPA)	Pesticides	5	0	5	10	25	50	100
Scopolamine	Plant Toxins (Tropane alkaloids)	1	0	1	2	5	10	20
Scopolamine-N-oxide	Plant Toxins (Tropane alkaloids)	1	0	1	2	5	10	20
Sebuthylazin	Pesticides	5	0	5	10	25	50	100
Sebuthylazin-desethyl	Pesticides	5	0	5	10	25	50	100
Secbumeton	Pesticides	5	0	5	10	25	50	100
Sedaxane	Pesticides	5	0	5	10	25	50	100
Selamectin	Pesticides	20	0	5	10	25	50	100	LOQ increased
Senecionine	Plant Toxins (Pyrrolizidine alkaloids)	1	0	1	2	5	10	20
Seneciphylline and Spartioidin	Plant Toxins (Pyrrolizidine alkaloids)	1	0	2	4	10	20	40	Presence in duplicates
Seneciphylline-N-oxide	Plant Toxins (Pyrrolizidine alkaloids)	1	0	1	2	5	10	20
Senecivernine-N-oxide	Plant Toxins (Pyrrolizidine alkaloids)	1	0	1	2	5	10	20
Senkirkin	Plant Toxins (Pyrrolizidine alkaloids)	1	0	1	2	5	10	20
Sethoxydim	Pesticides	5	0	5	10	25	50	100
Siduron	Pesticides	5	0	5	10	25	50	100
Silafluofen	Pesticides	5	0	5	10	25	50	100
Silthiofam	Pesticides	5	0	5	10	25	50	100
Simazine	Pesticides	5	0	5	10	25	50	100
Simazine, 2-Hydroxy-	Pesticides	5	0	5	10	25	50	100
Simeconazole	Pesticides	5	0	5	10	25	50	100
Simetone	Pesticides	5	0	5	10	25	50	100
Simetryn	Pesticides	5	0	5	10	25	50	100
Sintofen	Pesticides	5	0	5	10	25	50	100
Spinetoram J (from Spinetoram)	Pesticides	5	0	3.825	7.65	19.125	38.25	76.5	spinetoram (mixture of isomers) : *J: 76.5%, L: 23.5%
Spinetoram L (from Spinetoram)	Pesticides	5	0	1.175	2.35	5.875	11.75	23.5	spinetoram (mixture of isomers) : *J: 76.5%, L: 23.5%
Spinosyn A (from Spinosad)	Pesticides	5	0	4.26	8.52	21.3	42.6	85.2	spinosad (mixture of spinosyn A and D isomers) : *A: 85.2%. D:14.8%.
Spinosyn D (from Spinosad)	Pesticides	5	0	0.74	1.48	3.7	7.4	14.8	spinosad (mixture of spinosyn A and D isomers) : *A: 85.2%. D:14.8%.
Spirodiclofen	Pesticides	5	0	5	10	25	50	100
Spiromesifen	Pesticides	5	0	5	10	25	50	100
Spirotetramat	Pesticides	5	0	5	10	25	50	100
Spirotetramat-enol	Pesticides	5	0	5	10	25	50	100
Spirotetramat-enol-glucoside	Pesticides	5	0	5	10	25	50	100
Spirotetramat-keto-hydroxy	Pesticides	5	0	5	10	25	50	100
Spirotetramat-monohydroxy	Pesticides	5	0	5	10	25	50	100
Spiroxamine	Pesticides	5	0	5	10	25	50	100
Sterigmatocystin	Mycotoxins	1	0	1	2	5	10	20
Sulcofuron_neg	Pesticides	5	0	5	10	25	50	100
Sulcotrione	Pesticides	20	0	5	10	25	50	100	LOQ increased
Sulfallate	Pesticides	5	0	5	10	25	50	100
Sulfamerazine	Pesticides	5	0	5	10	25	50	100
Sulfamonomethoxine	Pesticides	5	0	5	10	25	50	100
Sulfentrazone	Pesticides	5	0	5	10	25	50	100
Sulfometuron methyl	Pesticides	5	0	5	10	25	50	100
Sulfosulfuron	Pesticides	5	0	5	10	25	50	100
Sulfotep	Pesticides	5	0	5	10	25	50	100
Sulfoxaflor	Pesticides	5	0	5	10	25	50	100
Sulfuramid_neg	Pesticides	5	0	5	10	25	50	100
Sulprofos	Pesticides	5	0	5	10	25	50	100
Sulprofos sulfoxide	Pesticides	5	0	5	10	25	50	100
T-2 Toxin	Mycotoxins	10	0	10	20	50	100	200
Tau-fluvalinate	Pesticides	5	0	5	10	25	50	100
TCMTB	Pesticides	5	0	5	10	25	50	100
TCP_neg (3,5,6-trichloro-2-pyridinol - Chlorpyriphos metabolite)	Pesticides	5	0	5	10	25	50	100
Tebuconazole	Pesticides	5	0	5	10	25	50	100
Tebufenozide	Pesticides	5	0	5	10	25	50	100
Tebufenpyrad	Pesticides	5	0	5	10	25	50	100
Tebufloquin	Pesticides	5	0	5	10	25	50	100
Tebupirimfos	Pesticides	5	0	5	10	25	50	100
Tebutam	Pesticides	5	0	5	10	25	50	100
Tebuthiuron	Pesticides	5	0	5	10	25	50	100
Teflubenzuron_neg	Pesticides	5	0	5	10	25	50	100
Tefuryltrione	Pesticides	20	0	5	10	25	50	100	LOQ increased
Tembotrione	Pesticides	20	0	5	10	25	50	100	LOQ increased
Temephos	Pesticides	5	0	5	10	25	50	100
Tentoxin_neg	Mycotoxins (Alternaria toxins)	10	0	10	20	50	100	200
TEPP	Pesticides	5	0	5	10	25	50	100
Tepraloxydim	Pesticides	5	0	5	10	25	50	100
Tepraloxydim-3-hydroxy-glutaric acid_neg	Pesticides	5	0	5	10	25	50	100
Tepraloxydim-glutaric acid_neg	Pesticides	5	0	5	10	25	50	100
Terbacil_neg	Pesticides	5	0	5	10	25	50	100
Terbufos	Pesticides	5	0	5	10	25	50	100
Terbufos-oxon-sulfone	Pesticides	5	0	5	10	25	50	100
Terbufos-sulfone	Pesticides	5	0	5	10	25	50	100
Terbufos-sulfoxide	Pesticides	5	0	5	10	25	50	100
Terbumeton	Pesticides	5	0	5	10	25	50	100
Terbumeton-desethyl	Pesticides	5	0	5	10	25	50	100
Terbutaline sulfate	Pesticides	5	0	5	10	25	50	100
Terbuthylazine	Pesticides	5	0	5	10	25	50	100
Terbuthylazine-desethyl	Pesticides	5	0	5	10	25	50	100
Terbutol	Pesticides	5	0	5	10	25	50	100
Terbutryn	Pesticides	5	0	5	10	25	50	100
Terbutylazine-2-hydroxy	Pesticides	5	0	5	10	25	50	100
Tetrachlorvinphos	Pesticides	5	0	5	10	25	50	100
Tetraconazole	Pesticides	5	0	5	10	25	50	100
Tetramethrin	Pesticides	5	0	5	10	25	50	100
Tetraniliprole	Pesticides	5	0	5	10	25	50	100
Thenylchlor	Pesticides	5	0	5	10	25	50	100
Thiabendazole	Pesticides	5	0	5	10	25	50	100
Thiabendazole-5-hydroxy	Pesticides	5	0	5	10	25	50	100
Thiacloprid	Pesticides	5	0	5	10	25	50	100
Thiamethoxam	Pesticides	5	0	5	10	25	50	100
Thiazafluron	Pesticides	5	0	5	10	25	50	100
Thiazopyr	Pesticides	5	0	5	10	25	50	100
Thidiazuron	Pesticides	5	0	5	10	25	50	100
Thiencarbazone-methyl	Pesticides	5	0	5	10	25	50	100
Thifensulfuron	Pesticides	5	0	5	10	25	50	100
Thifensulfuron-methyl	Pesticides	5	0	5	10	25	50	100
Thifluzamide	Pesticides	5	0	5	10	25	50	100
Thiobencarb	Pesticides	5	0	5	10	25	50	100
Thiocyclam	Pesticides	5	0	3.34	6.68	16.7	33.4	66.8
Thiodicarb	Pesticides	5	0	5	10	25	50	100
Thiofanox-sulfone	Pesticides	5	0	5	10	25	50	100
Thiofanox-sulfoxide	Pesticides	5	0	5	10	25	50	100
Thionazine	Pesticides	5	0	5	10	25	50	100
Thiophanate-ethyl	Pesticides	5	0	5	10	25	50	100
Thiophanate-methyl	Pesticides	5	0	5	10	25	50	100
Tiadinil_neg	Pesticides	5	0	5	10	25	50	100
Tiafenacil	Pesticides	5	0	5	10	25	50	100
Tiamulin	Pesticides	5	0	4.05	8.1	20.25	40.5	81
Tiocarbazil	Pesticides	5	0	5	10	25	50	100
Tioxazafen	Pesticides	5	0	5	10	25	50	100
Tolclofos-methyl	Pesticides	5	0	5	10	25	50	100
Tolfenpyrad	Pesticides	5	0	5	10	25	50	100
Tolprocarb	Pesticides	5	0	5	10	25	50	100
Tolpyralate	Pesticides	5	0	5	10	25	50	100
Tralkoxydim	Pesticides	5	0	5	10	25	50	100
Triadimefon	Pesticides	5	0	5	10	25	50	100
Triadimenol	Pesticides	5	0	5	10	25	50	100
Triafamone	Pesticides	5	0	5	10	25	50	100
Tri-allate	Pesticides	5	0	5	10	25	50	100
Triamiphos	Pesticides	5	0	5	10	25	50	100
Triapenthenol	Pesticides	5	0	5	10	25	50	100
Triasulfuron	Pesticides	5	0	5	10	25	50	100
Triazamate	Pesticides	5	0	5	10	25	50	100
Triaziflam	Pesticides	5	0	5	10	25	50	100
Triazophos	Pesticides	5	0	5	10	25	50	100
Triazoxid	Pesticides	5	0	5	10	25	50	100
Tribenuron-methyl	Pesticides	5	0	5	10	25	50	100
Tribufos (DEF)	Pesticides	5	0	5	10	25	50	100
Trichodesmine	Plant Toxins (Pyrrolizidine alkaloids)	1	0	1	2	5	10	20
Triclopyr_neg	Pesticides	5	0	5	10	25	50	100
Triclopyr-butotyl	Pesticides	5	0	5	10	25	50	100
Triclopyricarb	Pesticides	5	0	5	10	25	50	100
Triclosan_neg	Pesticides	5	0	5	10	25	50	100
Tricyclazole	Pesticides	5	0	5	10	25	50	100
Tridemorph	Pesticides	5	0	5	10	25	50	100
Trietazine	Pesticides	5	0	5	10	25	50	100
Trifloxystrobin	Pesticides	5	0	5	10	25	50	100
Trifloxystrobin (free acid)	Pesticides	5	0	5	10	25	50	100
Trifloxysulfuron sodium	Pesticides	5	0	5	10	25	50	100
Triflumezopyrim	Pesticides	5	0	5	10	25	50	100
Triflumizole	Pesticides	5	0	5	10	25	50	100
Triflumizole Amino FM-6-1	Pesticides	5	0	5	10	25	50	100
Triflumuron	Pesticides	5	0	5	10	25	50	100
Triflusulfuron-methyl	Pesticides	5	0	5	10	25	50	100
Triflusulfuron-methyl metabolite IN-M7222	Pesticides	5	0	5	10	25	50	100
Triforine	Pesticides	5	0	5	10	25	50	100
Trimethacarb-2-3-5	Pesticides	5	0	5	10	25	50	100
Trimethacarb-3-4-5	Pesticides	5	0	5	10	25	50	100
Trinexapac_neg	Pesticides	5	0	5	10	25	50	100
Trinexapac-ethyl	Pesticides	5	0	5	10	25	50	100
Trinexapac-methyl	Pesticides	5	0	5	10	25	50	100
Tris-2-cresyl phosphate	Pesticides	5	0	5	10	25	50	100
Triticonazole	Pesticides	5	0	5	10	25	50	100
Tritosulfuron	Pesticides	5	0	5	10	25	50	100
Tritosulfuron-free amine (Metabolite AMTT)	Pesticides	5	0	5	10	25	50	100
Uniconazole	Pesticides	5	0	5	10	25	50	100
Usaramine-N-oxide	Plant Toxins (Pyrrolizidine alkaloids)	1	0	1	2	5	10	20
Valifenalate	Pesticides	5	0	5	10	25	50	100
Vamidothion	Pesticides	5	0	5	10	25	50	100
Vamidothion sulfone	Pesticides	5	0	5	10	25	50	100
Vamidothion sulfoxide	Pesticides	5	0	5	10	25	50	100
Vernolate	Pesticides	5	0	5	10	25	50	100
Warfarin	Pesticides	5	0	5	10	25	50	100
XMC	Pesticides	5	0	5	10	25	50	100
Xylylcarb = MPMC	Pesticides	5	0	5	10	25	50	100
Zearalanone_neg	Mycotoxins	10	0	10	20	50	100	200
Zearalenone_neg	Mycotoxins	10	0	10	20	50	100	200
Zoxamide	Pesticides	5	0	5	10	25	50	100

## Sheet: Integration Rules & Be Careful
							Isomer(s) via several molecules		Stereoisomer(s) Mixture (E-, Z-, cis, trans)	Isobaric or Coalescence	Impact of Quantification
CompoundName	Category	CAS	QCAMM	ExtractedMass	Adduct	RT	Elution Order	Separation	Nb of peaks	Description
1-(3-4-Dichlorophenyl)-3-methyl urea	Pesticides	[3567-62-2]	12286	219.009	Hydrogen	11.79	-	-	-	-
1-(4-nitrophenyl)-3-propylurea	Pesticides	[13141-86-1]	19200	224.103	Hydrogen	10.69	-	-	-	-
1-Naphthaleneacetic acid	Pesticides	[86-87-3]	17898	204.102	Ammonium	11.53	2	OK	-	-
1-Naphthoxyacetic acid	Pesticides	[2976-75-2]	19253	201.056	Hydrogen-Loss	11.97	2	OK	-	-
1-Naphthylacetamide	Pesticides	[86-86-2]	17897	186.091	Hydrogen	9.66	-	-	-	-
2,5-Dichlorobenzoic acid	Pesticides	[50-79-3]	18298	188.952	Hydrogen-Loss	11.3	-	-	-	-
2-4-5-Trichlorophenoxyacetic acid	Pesticides	[93-76-5]	12282	194.918	None	13.39	2	OK	-	-
2-4-5-Trichlorophenoxybutyric acid	Pesticides	[93-80-1]	19255	194.918	None	15.12	4	OK	-	-
2-4-Dichlorophenoxyacetic acid	Pesticides	[94-75-7]	11976	160.957	None	11.98	1	OK	-	-
2-4-Dichlorophenoxybutyric acid	Pesticides	[94-82-6]	16105	160.957	None	13.99	4	OK	-	-
2-Diethylaminoethyl hexanoate	Pesticides	[10369-83-2]	16891	216.196	Hydrogen	8.27	-	-	-	-
2-Naphthoxyacetic acid	Pesticides	[120-23-0]	16041	201.056	Hydrogen-Loss	11.56	1	OK	-	-
3-4-Dichlorophenoxyacetic acid	Pesticides	[588-22-7]	19254	160.957	None	12.13	2	OK	-	-
4-Bromo-3-5-dimethylphenyl-N-methylcarbamate	Pesticides	[672-99-1]	19191	258.012	Hydrogen	13.41	-	-	-	-
4-Bromophenylurea	Pesticides	[1967-25-5]	19353	214.981	Hydrogen	9.31	-	-	-	-
4-Chlorophenoxyacetic acid	Pesticides	[122-88-3]	15919	185.001	Hydrogen-Loss	10.27	-	-	-	-
6-Chloronicotinic acid	Pesticides	[5326-23-8]	17857	158	Hydrogen	6.95	-	-	-	-
Abamectin B1a	Pesticides	[65195-55-3 (Mixture 71751-41-2)]	10648	890.526	Ammonium	17.57	-	-	-	-
Acephate	Pesticides	[30560-19-1]	11008	142.993	None	3.13	-	-	-	-
Acetamiprid	Pesticides	[135410-20-7]	11637	223.074	Hydrogen	7.62	-	-	-	-
Acetamiprid, N-desmethyl-	Pesticides	[190604-92-3]	17900	209.059	Hydrogen	7.46	-	-	-	-
Acetochlor	Pesticides	[34256-82-1]	11638	270.125	Hydrogen	14.15	-	-	-	-
Acetylintermedine	Plant Toxins (Pyrrolizidine alkaloids)	[74243-01-9]	18276	342.191	Hydrogen	6.29	1	OK (Double pic)	-	-	!!! Carrefully attribute the right peak
Acetylintermedine-N-oxide	Plant Toxins (Pyrrolizidine alkaloids)	[685132-59-6]	18277	358.186	Hydrogen	6.36	1	OK (Double pic)	-	-	!!! Carrefully attribute the right peak
Acetyllycopsamine	Plant Toxins (Pyrrolizidine alkaloids)	[73544-48-6]	18278	342.191	Hydrogen	6.34	2	OK (Double pic)	-	-	!!! Carrefully attribute the right peak
Acetyllycopsamine-N-oxide	Plant Toxins (Pyrrolizidine alkaloids)	[685132-58-5]	18279	358.186	Hydrogen	6.43	2	OK (Double pic)	-	-	!!! Carrefully attribute the right peak
Acibenzolar acid	Pesticides	[35272-27-6]	19252	178.992	Hydrogen-Loss	8.22	-	-	-	-
Acibenzolar-s-methyl	Pesticides	[135158-54-2]	15922	210.999	Hydrogen	12.83	-	-	-	-
Acifluorfen	Pesticides	[50594-66-6]	12416	359.989	Hydrogen-Loss	14.15	-	-	-	-
Aconitine	Pesticides	[302-27-2]	19201	646.322	Hydrogen	11.25	-	-	-	-
Acrinathrin	Pesticides	[101007-06-1]	11640	559.166	Ammonium	17.37	-	-	-	-
Afidopyropen	Pesticides	[915972-17-7]	17829	594.27	Hydrogen	13.35	-	-	-	-
Aflatoxin B1	Mycotoxins	[1162-65-8]	80011	313.071	Hydrogen	10.23	-	-	-	-
Aflatoxin B2	Mycotoxins	[7220-81-7]	10780	315.086	Hydrogen	9.81	-	-	-	-
Aflatoxin G1	Mycotoxins	[1165-39-5]	10781	329.066	Hydrogen	9.37	-	-	-	-
Aflatoxin G2	Mycotoxins	[7241-98-7]	10782	331.081	Hydrogen	8.92	-	-	-	-
Akton	Pesticides	[1757-18-2]	19180	374.954	Hydrogen	16.5	-	-	-	-
Alachlor	Pesticides	[15972-60-8]	11010	238.099	None	14.17	1	OK	-	-
Albendazole	Pesticides	[54965-21-8]	12068	266.096	Hydrogen	11.53	-	-	-	-
Aldicarb	Pesticides	[116-06-3]	10024	116.053	None	8.96	2	OK	-	-
Aldicarb-sulfone	Pesticides	[1646-88-4]	12391	223.075	Hydrogen	4.72	2	OK	-	-
Aldicarb-sulfoxide	Pesticides	[1646-87-3]	12392	207.08	Hydrogen	4.36	2	OK	-	-
Allethrin & Bioallethrin & Methothrin	Pesticides	[584-79-2, 28434-00-6, 34388-29-9]	not available	303.195	Hydrogen	16.37	-	-	-	-
Allidochlor	Pesticides	[93-71-0]	11014	174.068	Hydrogen	9.2	-	-	-	-
Alloxydim	Pesticides	[55635-13-7 (Free 55634-91-8)]	18768	324.181	Hydrogen	14.48	-	-	-	-
alpha-Hydroxymethyl atropine	Plant Toxins (Tropane alkaloids)	[2515-36-8]	18244	320.186	Hydrogen	5.06	-	-	-	-
alpha-Zearalanol	Mycotoxins	[26538-44-3]	16362	321.171	Hydrogen-Loss	13.04	2	OK	-	-
alpha-Zearalenol	Mycotoxins	[36455-72-8]	18405	319.155	Hydrogen-Loss	13.29	2	OK	-	-
Altenuene	Mycotoxins (Alternaria toxins)	[29752-43-0]	17492	291.087	Hydrogen-Loss	10.07	-	-	-	-
Alternariol	Mycotoxins (Alternaria toxins)	[641-38-3]	17493	257.046	Hydrogen-Loss	11.64	-	-	-	-
Alternariol monomethylether	Mycotoxins (Alternaria toxins)	[23452-05-3]	17494	271.061	Hydrogen-Loss	14.07	-	-	-	-
Ametoctradin	Pesticides	[865318-97-4]	17462	276.218	Hydrogen	15.22	-	-	-	-
Ametryne	Pesticides	[834-12-8]	11015	228.128	Hydrogen	11	-	-	-	-
Amicarbazone	Pesticides	[129909-90-6]	17030	242.161	Hydrogen	10.07	-	-	-	-
Amidithion	Pesticides	[919-76-6]	11016	274.033	Hydrogen	8.65	-	-	-	-
Amidosulfuron	Pesticides	[120923-37-7]	11641	370.049	Hydrogen	11.03	-	-	-	-
Aminocarb	Pesticides	[2032-59-9]	11642	209.128	Hydrogen	3.65	-	-	-	-
Amisulbrom	Pesticides	[348635-87-0]	17651	465.965	Hydrogen	15.88	-	-	-	-
Amitraz metabolite - DMPF (2-4-Dimethylphenyl-N'-methylformamidine)	Pesticides	[33089-74-6]	16934	163.123	Hydrogen	6.1	-	-	-	-
Amitraz metabolite - DMA (2-4-Dimethylaniline)	Pesticides	[95-68-1]	16357	122.096	Hydrogen	5.39	-	-	-	-
Amitraz metabolite - DMF (2-4-Dimethylphenylformamide)	Pesticides	[60397-77-5]	17291	150.091	Hydrogen	9.57	-	-	-	-
Ancymidol	Pesticides	[12771-68-5]	18769	257.128	Hydrogen	10.63	-	-	-	-
Anilazine	Pesticides	[101-05-3]	11017	274.965	Hydrogen	13.41	-	-	-	-
Anilofos	Pesticides	[64249-01-0]	12224	368.03	Hydrogen	14.88	-	-	-	-
Anisodamine	Plant Toxins (Tropane alkaloids)	[55869-99-3]	18245	306.17	Hydrogen	5.06	1	OK	2 peaks	-	!!! All peaks to be considered for positive findings
Anisodine	Plant Toxins (Tropane alkaloids)	[52646-92-1]	18246	320.149	Hydrogen	3.79	1	OK	-	-
Apoatropine	Plant Toxins (Tropane alkaloids)	[500-55-0]	18247	272.164	Hydrogen	8.98	1	OK	-	-
Aposcopolamine	Plant Toxins (Tropane alkaloids)	[535-26-2]	18248	286.144	Hydrogen	7.42	-	-	-	-
Aramite	Pesticides	[140-57-8]	18770	352.134	Ammonium	16.28	-	-	-	-
Aristolochic acid I	Plant Toxins (Aristolochic Acids)	[313-67-7 ]	18226	359.087	Ammonium	13.73	-	-	-	-
Aristolochic acid II	Plant Toxins (Aristolochic Acids)	[475-80-9]	18227	329.077	Ammonium	13.22	-	-	-	-
Aspon	Pesticides	[3244-90-4]	19181	379.093	Hydrogen	16.91	-	-	-	-
Asulam	Pesticides	[3337-71-1]	11644	231.043	Hydrogen	3.8	-	-	-	-
Atraton	Pesticides	[1610-17-9]	12418	212.151	Hydrogen	8.96	2	OK	-	-
Atrazine	Pesticides	[1912-24-9]	11028	216.101	Hydrogen	11.67	-	-	-	-
Atrazine desisopropyl	Pesticides	[1007-28-9]	11137	174.054	Hydrogen	6.14	-	-	-	-
Atrazine, 2-Hydroxy-	Pesticides	[2163-68-0]	17024	198.135	Hydrogen	6.54	1	OK	-	-
Atrazine-desethyl	Pesticides	[6190-65-4]	11136	188.07	Hydrogen	8.11	-	-	-	-
Atropine	Plant Toxins (Tropane alkaloids)	[51-55-8]	16930	290.175	Hydrogen	6.45	1	OK	-	-
Atropine-N-oxide	Plant Toxins (Tropane alkaloids)	[4438-22-6]	18249	306.17	Hydrogen	7.24	2	Not Separated, fragmentation different	-	-	Identification correct but misquantification using the global mixture
Azaconazole	Pesticides	[60207-31-0]	12154	300.03	Hydrogen	12.24	-	-	-	-
Azamethiphos	Pesticides	[35575-96-3]	11029	324.981	Hydrogen	10.06	-	-	-	-
Azimsulfuron	Pesticides	[120162-55-2]	11847	425.11	Hydrogen	11.92	-	-	-	-
Azinphos-ethyl	Pesticides	[2642-71-9]	11030	346.044	Hydrogen	13.94	-	-	-	-
Azinphos-Methyl	Pesticides	[86-50-0]	11031	318.013	Hydrogen	12.46	-	-	-	-
Aziprotryne	Pesticides	[4658-28-0]	11032	226.087	Hydrogen	13.28	-	-	-	-
Azobenzene	Pesticides	[103-33-3]	19355	183.092	Hydrogen	12.06	-	-	-	-
Azoxystrobin	Pesticides	[131860-33-8]	11033	404.124	Hydrogen	13.01	-	-	-	-
Barban	Pesticides	[101-27-9]	11034	258.008	Hydrogen	13.51	-	-	-	-
Beauvericin	Mycotoxins	[26048-05-5]	17610	801.443	Ammonium	16.89	-	-	-	-
Beflubutamid	Pesticides	[113614-08-7]	12421	356.127	Hydrogen	14.74	-	-	-	-
Benalaxyl	Pesticides	[71626-11-4]	11035	326.175	Hydrogen	14.94	-	-	-	-
Benazolin	Pesticides	[3813-05-6]	18771	243.983	Hydrogen	10.06	-	-	-	-
Benazolin-Ethyl	Pesticides	[25059-80-7]	11036	272.014	Hydrogen	12.79	-	-	-	-
Bendiocarb	Pesticides	[22781-23-3]	11037	224.092	Hydrogen	10.38	-	-	-	-
Benfuresate	Pesticides	[68505-69-1]	19182	274.111	Ammonium	12.23	-	-	-	-
Benodanil	Pesticides	[15310-01-7]	11040	323.988	Hydrogen	11.6	-	-	-	-
Benoxacor	Pesticides	[98730-04-2]	11848	260.024	Hydrogen	12.52	-	-	-	-
Bensulfuron-methyl	Pesticides	[83055-99-6]	11647	411.097	Hydrogen	12.59	-	-	-	-
Bensulide	Pesticides	[741-58-2]	11041	398.068	Hydrogen	14.57	-	-	-	-
Bentazon	Pesticides	[25057-89-0]	11649	239.05	Hydrogen-Loss	10.57	-	-	-	-
Bentazone, 6-Hydroxy	Pesticides	[60374-42-7]	19301	255.044	Hydrogen-Loss	9.05	1	OK	-	-
Bentazone, 8-Hydroxy	Pesticides	[60374-43-8]	18074	255.044	Hydrogen-Loss	9.77	2	OK	-	-
Bentazon-methyl	Pesticides	[61592-45-8]	19183	213.033	None	12.22	-	-	-	-
Benthiavalicarb (free acid)	Pesticides	[413615-35-7]	15800	340.113	Hydrogen	12.52	-	-	-	-
Benthiavalicarb-isopropyl	Pesticides	[177406-68-7]	12422	382.159	Hydrogen	13.56	-	-	-	-
Benzethonium chloride	Pesticides	[121-54-0]	19235	412.322	None	15.68	-	-	-	-
Benzobicyclon	Pesticides	[156963-66-5]	19078	447.049	Hydrogen	13.65	-	-	-	-
Benzofenap	Pesticides	[82692-44-2]	19249	431.092	Hydrogen	15.89	-	-	-	-
Benzovindiflupyr	Pesticides	[1072957-71-1]	17642	398.063	Hydrogen	14.94	-	-	-	-
Benzoximate	Pesticides	[29104-30-1]	11650	364.095	Hydrogen	15.29	-	-	-	-
Benzoylprop-ethyl	Pesticides	[22212-55-1]	11042	366.066	Hydrogen	15.11	-	-	-	-
Benzthiazuron	Pesticides	[1929-88-0]	18772	208.054	Hydrogen	10.24	-	-	-	-
Benzyladenine, 6-	Pesticides	[1214-39-7]	16296	226.109	Hydrogen	7.86	-	-	-	-
Berberine	Plant Toxins (Isoquinoline alkaloids)	[2086-83-1]	18230	336.123	None	8.92	-	-	-	-
beta-Zearalanol	Mycotoxins	[42422-68-4]	18407	321.171	Hydrogen-Loss	12.13	1	OK	-	-
beta-Zearalenol	Mycotoxins	[71030-11-0]	18406	319.155	Hydrogen-Loss	12.45	1	OK	-	-
Bicyclopyrone	Pesticides	[352010-68-5]	19240	400.137	Hydrogen	12.8	-	-	-	-
Bicyclopyrone metabolite 1 (SYN503780)	Pesticides	[380355-55-5]	19354	280.079	Hydrogen	9.97	-	-	-	-
Bicyclopyrone metabolite CSCD686480	Pesticides	[NA]	19311	266.063	Hydrogen	7.99	-	-	-	-
Bifenazate	Pesticides	[149877-41-8]	12426	301.155	Hydrogen	13.88	-	-	-	-
Bifenazate-Diazene	Pesticides	[149878-40-0]	18304	299.139	Hydrogen	15.63	-	-	-	-
Bifenox	Pesticides	[42576-02-3]	11043	359.02	Ammonium	15.45	-	-	-	-
Bifenthrin	Pesticides	[82657-04-3]	11044	440.16	Ammonium	18.06	-	-	-	-
Bispyribac sodium	Pesticides	[125401-92-5 (Free 125401-75-4)]	18450	431.12	Hydrogen	13.28	-	-	-	-
Bitertanol	Pesticides	[55179-31-2]	11047	338.186	Hydrogen	15.28	-	-	-	-
Bixafen	Pesticides	[581809-46-3]	16360	414.038	Hydrogen	14.63	-	-	-	Risk of double peak 2 (Δ mass 6.3 ppm) with Carfentrazone-ethyl (Cl isotop)	!!! Carrefully select the right peak in case of double peak
Bixlozone	Pesticides	[81777-95-9]	19244	274.04	Hydrogen	14.33	-	-	-	-
Boscalid	Pesticides	[188425-85-6]	12312	343.04	Hydrogen	13.34	-	-	-	-
Boscalid-5-hydroxy M 510F01	Pesticides	[661463-87-2]	18542	359.035	Hydrogen	11.29	-	-	-	-
Brodifacoum	Pesticides	[56073-10-0]	17044	523.09	Hydrogen	17.77	-	-	-	-
Bromacil	Pesticides	[314-40-9]	11048	261.023	Hydrogen	10.2	-	-	-	-
Bromfenvinfos	Pesticides	[33399-00-7]	11050	402.926	Hydrogen	15.18	-	-	-	-
Bromfenvinfos-methyl	Pesticides	[13104-21-7]	18453	374.895	Hydrogen	14.02	-	-	-	-
Bromobutide	Pesticides	[74712-19-9]	18454	312.096	Hydrogen	14.04	-	-	-	-
Bromoxynil	Pesticides	[1689-84-5]	11653	273.851	Hydrogen-Loss	11.21	-	-	-	-
Bromuconazole	Pesticides	[116255-48-2]	11056	375.961	Hydrogen	13.75	-	-	2 peaks	-	!!! 1 min between the two peaks, integrate both in case of positive findigs !!!
Bufencarb	Pesticides	[8065-36-9]	18543	222.149	Hydrogen	14.36	-	-	2 peaks	-	!!! All peaks to be considered for positive findings
Bupirimate	Pesticides	[41483-43-6]	11057	317.164	Hydrogen	13.18	-	-	-	-
Buprofezin	Pesticides	[69327-76-0]	11058	306.164	Hydrogen	15.51	-	-	-	-
Butachlor	Pesticides	[23184-66-9]	12428	238.099	None	16.36	2	OK	-	-
Butafenacil	Pesticides	[134605-64-4]	16812	492.114	Ammonium	13.94	-	-	-	-
Butamifos	Pesticides	[36335-67-8]	18456	333.103	Hydrogen	15.21	-	-	-	-
Butocarboxim	Pesticides	[34681-10-2]	11655	116.053	None	8.84	1	OK	-	-
Butocarboxim-sulfoxide	Pesticides	[34681-24-8]	12429	207.08	Hydrogen	4.04	1	OK	-	-
Butoxycarboxim	Pesticides	[34681-23-7]	11656	223.075	Hydrogen	4.54	1	OK	-	-
Butroxydim	Pesticides	[138164-12-2]	18457	400.248	Hydrogen	16.2	-	-	-	-
Buturon	Pesticides	[3766-60-7]	11658	237.079	Hydrogen	11.89	-	-	-	-
Butylate	Pesticides	[2008-41-5]	17031	218.157	Hydrogen	15.93	-	-	-	-
Cadusafos	Pesticides	[95465-99-9]	11059	271.095	Hydrogen	15.51	-	-	-	-
Cafenstrole	Pesticides	[125306-83-4]	18458	351.149	Hydrogen	13.8	-	-	-	-
Carbanolate	Pesticides	[671-04-5]	18544	214.063	Hydrogen	12.01	-	-	-	-
Carbaryl	Pesticides	[63-25-2]	11062	145.065	None	10.89	-	-	-	-
Carbendazim	Pesticides	[10605-21-7]	10096	192.077	Hydrogen	5.13	-	-	-	-
Carbetamide	Pesticides	[16118-49-3]	11063	237.123	Hydrogen	9.64	-	-	-	-
Carbofuran	Pesticides	[1563-66-2]	11064	222.113	Hydrogen	10.44	-	-	-	-
Carbofuran-3-hydroxy	Pesticides	[16655-82-6]	12384	238.107	Hydrogen	7.64	-	-	-	-
Carbofuran-3-keto	Pesticides	[16709-30-1]	17055	236.092	Hydrogen	9.08	-	-	-	-
Carbophenothion	Pesticides	[786-19-6]	11065	156.987	None	16.79	-	-	-	-
Carbophenothion methyl sulfone	Pesticides	[62059-34-1]	17045	363.966	Ammonium	13.39	-	-	-	-
Carbophenothion-methyl-sulfoxide	Pesticides	[62059-33-0]	11831	330.945	Hydrogen	13.22	-	-	-	-
Carbophenothion-sulfoxide	Pesticides	[17297-40-4]	11830	358.976	Hydrogen	14.65	-	-	-	-
Carboxin	Pesticides	[5234-68-4]	11067	236.074	Hydrogen	10.74	-	-	-	-
Carboxin sulfoxide	Pesticides	[17757-70-9]	18308	252.069	Hydrogen	7.86	-	-	-	-
Carfentrazone	Pesticides	[128621-72-7]	11660	384.012	Hydrogen	12.6	-	-	-	-
Carfentrazone-ethyl	Pesticides	[128639-02-1]	16038	412.044	Hydrogen	14.62	-	-	-	-
Carpropamid	Pesticides	[104030-54-8]	15811	334.053	Hydrogen	14.84	-	-	-	Coalescence with Fenoxaprop	!!! Carrefully check calibration, remove points if peak is cut
Chinomethionate	Pesticides	[2439-01-2]	11068	234.999	Hydrogen	15.89	-	-	-	-
Chlorantraniliprole	Pesticides	[500008-45-7]	16024	481.978	Hydrogen	12.57	-	-	-	-
Chlorbenside sulfone	Pesticides	[7082-99-7]	11072	318.012	Ammonium	13.71	-	-	-	-
Chlorbromuron	Pesticides	[13360-45-7]	11073	292.969	Hydrogen	13.16	-	-	-	-
Chlorbufam	Pesticides	[1967-16-4]	11074	172.016	None	13	1	OK	-	-
Chlordimeform	Pesticides	[6164-98-3]	11662	197.084	Hydrogen	6.25	-	-	-	-
Chlorfenvinphos	Pesticides	[470-90-6]	11081	358.977	Hydrogen	15.03	-	-	2 peaks	-	!!! All peaks to be considered for positive findings
Chlorfluazuron	Pesticides	[71422-67-8]	12433	539.97	Hydrogen	17.17	-	-	-	-
Chlorflurenol-methyl	Pesticides	[2536-31-4]	19239	292.074	Ammonium	12.59	-	-	-	-
Chloridazon	Pesticides	[1698-60-8]	11082	222.043	Hydrogen	7.51	1	OK	-	Coalescence with Quinmerac	!!! Carrefully check calibration, remove points if peak is cut
Chloridazon, Desphenyl-	Pesticides	[6339-19-1]	18135	146.012	Hydrogen	1.46	-	-	-	-
Chloridazon, Methyl-Desphenyl-	Pesticides	[17254-80-7]	18137	160.027	Hydrogen	3.26	-	-	-	-
Chloridazon-iso	Pesticides	[1698-61-9]	12505	222.043	Hydrogen	10.04	2	OK	-	-
Chlorimuron ethyl	Pesticides	[90982-32-4]	12434	415.047	Hydrogen	13.41	-	-	-	-
Chlormequat chloride	Pesticides	[999-81-5]	17322	122.073	None	0.94	-	-	-	-
Chlorobenzuron	Pesticides	[57160-47-1]	15814	309.019	Hydrogen	14.7	-	-	-	-
Chlorothalonil Metabolite R417888	Pesticides	[1418095-02-9]	18044	326.881	Hydrogen-Loss	6.11	-	-	-	-
Chlorothalonil Metabolite R950097	Pesticides	[67205-44-1]	18051	243.924	Hydrogen-Loss	12.37	-	-	-	-
Chlorothalonil Metabolite SYN507900	Pesticides	[115044-73-0]	18052	262.919	Hydrogen-Loss	4.59	-	-	-	-
Chlorothalonil Metabolite SYN548580	Pesticides	[NA]	18055	280.929	Hydrogen-Loss	3.03	-	-	-	-
Chlorothalonil-4-hydroxy	Pesticides	[28343-61-5]	18043	244.908	Hydrogen-Loss	11.99	-	-	-	-
Chloroxuron	Pesticides	[1982-47-4]	11085	291.09	Hydrogen	13.86	-	-	-	-
Chlorpropham	Pesticides	[101-21-3]	11087	172.016	None	13.47	2	OK	-	-
Chlorpropham metabolite 4-hydroxychlorpropham-O-sulphonic acid (4-HAS)	Pesticides	[28705-88-6]	18545	308	Hydrogen-Loss	8.8	-	-	-	-
Chlorpyrifos	Pesticides	[2921-88-2]	11089	349.934	Hydrogen	16.52	-	-	-	-
Chlorpyrifos-methyl	Pesticides	[5598-13-0]	11090	321.902	Hydrogen	15.45	-	-	-	-
Chlorpyrifos-methyl-desmethyl	Pesticides	[NA]	18362	307.887	Hydrogen	11.75	-	-	-	-
Chlorpyrifos-oxon	Pesticides	[5598-15-2]	12283	333.956	Hydrogen	14.35	-	-	-	-
Chlorsulfuron	Pesticides	[64902-72-3]	11663	358.037	Hydrogen	11.12	-	-	-	-
Chlorthiamid	Pesticides	[1918-13-4]	12436	205.959	Hydrogen	7.94	-	-	-	-
Chlorthiophos	Pesticides	[60238-56-4]	11094	360.965	Hydrogen	16.79	-	-	3 peaks	-	!!! All peaks to be considered for positive findings
Chlorthiophos-sulfone	Pesticides	[25900-20-3]	18547	392.955	Hydrogen	14.43	-	-	2 peaks	-	!!! All peaks to be considered for positive findings
Chlortoluron	Pesticides	[15545-48-9]	11095	213.079	Hydrogen	11.4	-	-	-	-
Chromafenozide	Pesticides	[143807-66-3]	15933	395.233	Hydrogen	13.95	1	OK	-	-
Cinerin I	Pesticides	[25402-06-6]	19185	317.211	Hydrogen	16.91	-	-	-	-
Cinerin II	Pesticides	[121-20-0]	19186	361.201	Hydrogen	15.55	-	-	-	-
Cinidon (free acid)	Pesticides	[175156-71-5]	18459	366.029	Hydrogen	14.21	-	-	-	-
Cinidon-ethyl	Pesticides	[142891-20-1]	11665	394.061	Hydrogen	16.15	-	-	-	-
Cinmethylin	Pesticides	[87818-31-3]	18460	292.227	Ammonium	16.22	-	-	-	-
Cinosulfuron	Pesticides	[94593-91-6]	11666	414.108	Hydrogen	9.96	-	-	-	-
Citrinin	Mycotoxins	[518-75-2]	11537	251.091	Hydrogen	11.2	-	-	-	-
Clarithromycin	Pesticides	[81103-11-9]	17197	748.484	Hydrogen	13.02	-	-	-	-
Clethodim	Pesticides	[99129-21-2]	11667	360.139	Hydrogen	15.8	-	-	-	-
Clethodim-Sulfone	Pesticides	[111031-17-5]	18313	392.129	Hydrogen	12.45	-	-	-	-
Clethodim-Sulfoxide	Pesticides	[111031-14-2]	18314	376.134	Hydrogen	12.57	-	-	-	-
Climbazole	Pesticides	[38083-17-9]	12155	293.105	Hydrogen	11.61	-	-	-	-
Clodinafop (free acid)	Pesticides	[114420-56-3]	11668	312.043	Hydrogen	13.54	-	-	-	-
Clodinafop-propargyl-ester	Pesticides	[105512-06-9]	12315	350.059	Hydrogen	14.62	-	-	-	-
Clofentezine (as Dihydroclofentezine)	Pesticides	[74115-24-5]	11669	305.035	Hydrogen	11.1	-	-	-	-
Clomazone	Pesticides	[81777-89-1]	12314	240.079	Hydrogen	12.6	-	-	-	-
Clomeprop	Pesticides	[84496-56-0]	18461	324.055	Hydrogen	16.17	-	-	-	-
Cloprop	Pesticides	[101-10-0]	17832	199.017	Hydrogen-Loss	11.7	1	OK	-	-
Clopyralid (Lontrel)	Pesticides	[1702-17-6]	11671	191.961	Hydrogen	4.58	-	-	-	-
Cloquintocet	Pesticides	[88349-88-6]	11672	238.027	Hydrogen	8.06	-	-	-	-
Cloquintocet-mexyl	Pesticides	[99607-70-2]	12316	336.136	Hydrogen	16.25	-	-	-	-
Cloransulam-methyl	Pesticides	[147150-35-4]	18462	430.038	Hydrogen	11.05	-	-	-	-
Clothianidin	Pesticides	[210880-92-5]	11849	250.016	Hydrogen	6.81	-	-	-	-
Convolamine	Plant Toxins (Tropane alkaloids)	[500-56-1]	18250	306.17	Hydrogen	7.24	2	Not Separated, fragmentation different	-	-	Identification correct but misquantification using the global mixture
Convolidine	Plant Toxins (Tropane alkaloids)	[63911-32-0]	18251	278.139	Hydrogen	6.01	-	-	-	-
Convolvine	Plant Toxins (Tropane alkaloids)	[537-30-4]	18252	292.154	Hydrogen	7.51	2	OK	-	-
Coumachlor	Pesticides	[81-82-3]	19245	343.073	Hydrogen	14.39	-	-	-	-
Coumafuryl	Pesticides	[117-52-2]	18463	299.091	Hydrogen	12.11	-	-	-	-
Coumaphos	Pesticides	[56-72-4]	11102	363.022	Hydrogen	14.87	-	-	-	-
Coumaphos-oxon	Pesticides	[321-54-0]	18464	347.045	Hydrogen	12.63	-	-	-	-
Coumatetralyl	Pesticides	[5836-29-3]	17913	293.117	Hydrogen	14.04	-	-	-	-
Coumoxystrobin	Pesticides	[850881-70-8]	18465	437.196	Hydrogen	16.29	-	-	-	-
Crimidine	Pesticides	[535-89-7]	11104	172.064	Hydrogen	7.24	-	-	-	-
Crotoxyphos	Pesticides	[7700-17-6]	11105	332.126	Ammonium	13.34	-	-	-	-
Crufomate	Pesticides	[299-86-5]	11106	292.086	Hydrogen	14.51	-	-	-	-
Cumyluron	Pesticides	[99485-76-4]	17032	303.126	Hydrogen	13.72	-	-	-	-
Cyanazine	Pesticides	[21725-46-2]	11107	241.096	Hydrogen	9.85	-	-	-	-
Cyanofenphos	Pesticides	[13067-93-1]	11108	304.056	Hydrogen	14.82	-	-	-	-
Cyantraniliprole	Pesticides	[736994-63-1]	17822	473.012	Hydrogen	11.32	-	-	-	-
Cyazofamid	Pesticides	[120116-88-3]	12355	325.052	Hydrogen	14.22	-	-	-	-
Cyclanilide	Pesticides	[113136-77-9]	17659	271.989	Hydrogen-Loss	14.44	-	-	-	-
Cyclaniliprole	Pesticides	[1031756-98-5]	18315	599.92	Hydrogen	14.37	-	-	-	-
Cycloate	Pesticides	[1134-23-2]	11110	216.142	Hydrogen	15.52	-	-	-	-
Cyclohexamide	Pesticides	[66-81-9]	18466	282.17	Hydrogen	9.62	-	-	-	-
Cycloprothrin	Pesticides	[63935-38-6]	15827	499.119	Ammonium	17.01	-	-	-	-
Cyclosulfamuron	Pesticides	[136849-15-5]	16799	422.113	Hydrogen	13.85	-	-	-	-
Cycloxaprid	Pesticides	[1203791-41-6]	18467	323.091	Hydrogen	5.88	-	-	-	-
Cycloxidim	Pesticides	[101205-02-1]	11673	326.178	Hydrogen	15.68	-	-	-	-
Cycloxydim-sulfone-glutaric acid	Pesticides	[119725-81-4]	18548	263.059	Hydrogen-Loss	3.44	-	-	-	-
Cycluron	Pesticides	[2163-69-1]	11111	199.18	Hydrogen	12.15	-	-	-	-
Cyenopyrafen	Pesticides	[560121-52-0]	18468	394.249	Hydrogen	17.04	-	-	-	-
Cyflufenamid	Pesticides	[180409-60-3]	15828	413.128	Hydrogen	15.25	-	-	-	Double peak 2 (Δ mass 4.8 ppm) with Pyraoxystrobin	!!! Carrefully select the right peak
Cyflumetofen	Pesticides	[400882-07-7]	17491	465.2	Ammonium	15.95	-	-	-	-
Cyhalofop-butyl	Pesticides	[122008-85-9]	11850	375.172	Ammonium	15.7	-	-	-	-
Cymiazole	Pesticides	[61676-87-7]	11931	219.095	Hydrogen	8.08	-	-	-	-
Cymoxanil	Pesticides	[57966-95-7]	11114	128.046	None	7.92	-	-	-	-
Cypermethrins	Pesticides	[52315-07-8]	11115	433.108	Ammonium	17.28	-	-	Several	-	!!! All peaks to be considered for positive findings
Cyphenothrin	Pesticides	[39515-40-7]	11116	376.191	Hydrogen	17.42	-	-	2 peaks	-	!!! All peaks to be considered for positive findings
Cyprazine	Pesticides	[22936-86-3]	18469	228.101	Hydrogen	11.74	-	-	-	-
Cyproconazole	Pesticides	[94361-06-5]	11117	292.121	Hydrogen	13.88	1	OK	2 peaks	-	!!! 0.6 min between the two peaks, integrate both in case of positive findigs !!!
Cyprodinil	Pesticides	[121552-61-2]	12318	226.134	Hydrogen	13.04	-	-	-	-
Cyprofuram	Pesticides	[69581-33-5]	12439	280.073	Hydrogen	11.28	-	-	-	-
Cyprosulfamide	Pesticides	[221667-31-8]	17914	375.101	Hydrogen	10.19	-	-	-	-
Cyromazine	Pesticides	[66215-27-8]	11676	167.104	Hydrogen	1.81	-	-	-	-
Cythioate	Pesticides	[115-93-5]	11118	297.997	Hydrogen	9.37	-	-	-	-
Daimuron	Pesticides	[42609-52-9]	18470	269.165	Hydrogen	13.52	-	-	-	-
Daminozide	Pesticides	[1596-84-5]	10157	161.092	Hydrogen	1.16	-	-	-	-
Danitol (=Fenpropathrin)	Pesticides	[39515-41-8 / 64257-84-7]	11211	367.202	Ammonium	16.94	-	-	-	-
Demeton O and Demeton S	Pesticides	[298-03-3, 126-75-0]	11130	259.059	Hydrogen	12.68	-	Not Separated (1 single cpd)	-	-
Demeton-S Sulfoxide	Pesticides	[2496-92-6]	11134	275.053	Hydrogen	8.21	-	-	-	-
Demeton-S-methyl	Pesticides	[919-86-8]	11131	231.027	Hydrogen	10.5	-	-	-	-
Demeton-S-methyl-sulfone	Pesticides	[17040-19-6]	11132	263.017	Hydrogen	5.71	-	-	-	-
Deoxynivalenol	Mycotoxins	[51481-10-8]	10166	297.133	Hydrogen	4.96	1	OK	-	-
Deoxynivalenol-15-acetyl	Mycotoxins	[88337-96-6]	15691	339.144	Hydrogen	7.93	1	OK (Double pic), fragmentation different	-	-	!!! Carrefully attribute the right peak
Deoxynivalenol-3-acetyl	Mycotoxins	[50722-38-8]	15692	339.144	Hydrogen	7.99	2	OK (Double pic), fragmentation different	-	-	!!! Carrefully attribute the right peak
Deoxynivalenol-3-Glucoside	Mycotoxins	[131180-21-7]	17464	297.133	None	5.21	2	OK	-	-
Desmedipham	Pesticides	[13684-56-5]	15829	318.145	Ammonium	12.36	1	OK	-	-
Desmetryn	Pesticides	[1014-69-3]	11139	214.112	Hydrogen	9.61	1	Not Separated, fragmentation different	-	-	Identification correct but misquantification using the global mixture
Diacetoxyscirpenol	Mycotoxins	[2270-40-8]	12228	384.202	Ammonium	10.57	-	-	-	-
Diafenthiuron	Pesticides	[80060-09-9]	12441	385.231	Hydrogen	17	-	-	-	-
Dialifos	Pesticides	[10311-84-9]	11140	394.01	Hydrogen	15.36	-	-	-	-
Di-Allate	Pesticides	[2303-16-4]	11141	270.048	Hydrogen	15.74	-	-	-	-
Diazinon	Pesticides	[333-41-5]	11142	305.108	Hydrogen	14.91	-	-	-	-
Diazinon-Oxon	Pesticides	[962-58-3]	18549	289.131	Hydrogen	12.56	-	-	-	-
Dicamba	Pesticides	[1918-00-9]	11679	174.972	None	9.48	-	-	-	-
Dichlormid	Pesticides	[37764-25-3]	11851	208.029	Hydrogen	10.43	-	-	-	-
Dichloroaniline-3-4	Pesticides	[95-76-1]	12163	161.987	Hydrogen	11.78	-	-	-	-
Dichlorobenzamide-2-6	Pesticides	[2008-58-4]	11005	189.982	Hydrogen	5.62	-	-	-	-
Dichlorophen	Pesticides	[97-23-4]	17915	266.998	Hydrogen-Loss	14.52	-	-	-	-
Dichlorprop	Pesticides	[120-36-5]	11682	160.957	None	13.21	3	OK	-	-
Dichlorprop-2-ethylhexyl ester	Pesticides	[79270-78-3]	19236	364.144	Ammonium	18.04	-	-	-	-
Dichlorprop-butoxyethyl ester	Pesticides	[53404-31-2]	19251	335.081	Hydrogen	16.42	-	-	-	-
Dichlorvos	Pesticides	[62-73-7]	11149	220.953	Hydrogen	10.14	-	-	-	-
Diclobutrazol	Pesticides	[75736-33-3]	11150	328.098	Hydrogen	14.69	-	-	2 peaks	-	!!! All peaks to be considered for positive findings
Diclocymet	Pesticides	[139920-32-4]	18473	313.087	Hydrogen	14.16	-	-	2 peaks	-	!!! All peaks to be considered for positive findings
Diclofop	Pesticides	[40843-25-2]	18474	325.004	Hydrogen-Loss	15.58	-	-	-	-
Diclofop-methyl	Pesticides	[51338-27-3]	11151	358.061	Ammonium	16.24	-	-	-	-
Diclosulam	Pesticides	[145701-21-9]	18475	405.994	Hydrogen	11.35	-	-	-	-
Dicrotophos	Pesticides	[141-66-2]	11154	238.084	Hydrogen	6.74	-	-	-	-
Dicyclanil	Pesticides	[112636-83-6]	18819	191.104	Hydrogen	2.53	-	-	-	-
Diethatyl-ethyl	Pesticides	[38727-55-8]	18476	312.136	Hydrogen	14.6	-	-	-	-
Diethofencarb	Pesticides	[87130-20-9]	11157	226.107	None	12.89	-	-	-	-
Diethylaniline-2-6-	Pesticides	[579-66-8]	19184	150.128	Hydrogen	10.43	-	-	-	-
Difenacoum	Pesticides	[56073-07-5]	17916	445.18	Hydrogen	17.1	-	-	2 peaks	-	!!! All peaks to be considered for positive findings
Difenoconazole	Pesticides	[119446-68-3]	11471	406.072	Hydrogen	15.53	-	-	2 peaks	-	!!! All peaks to be considered for positive findings
Difenoxuron	Pesticides	[14214-32-5]	11685	287.139	Hydrogen	12.11	-	-	-	-
Diflubenzuron	Pesticides	[35367-38-5]	11158	311.039	Hydrogen	14.39	-	-	-	-
Diflufenican	Pesticides	[83164-33-4]	11159	395.081	Hydrogen	15.64	-	-	-	-
Diflufenzopyr	Pesticides	[109293-97-2]	18477	333.081	Hydrogen-Loss	11.55	-	-	-	-
Dikegulac sodium	Pesticides	[52508-35-7 (Free 18467-77-1)]	18478	275.112	Hydrogen	8.75	-	-	-	-
Dimefox	Pesticides	[115-26-4]	11160	155.074	Hydrogen	6.5	-	-	-	-
Dimefuron	Pesticides	[34205-21-5]	11161	339.122	Hydrogen	12.64	-	-	-	-
Dimepiperate	Pesticides	[61432-55-1]	11686	264.142	Hydrogen	15.64	-	-	-	-
Dimethachlor	Pesticides	[50563-36-5]	11162	256.11	Hydrogen	12.38	-	-	-	-
Dimethametryn	Pesticides	[22936-75-0]	18479	256.159	Hydrogen	13.13	2	OK (Double pic), fragmentation different	-	-	!!! Carrefully attribute the right peak
Dimethenamid	Pesticides	[87674-68-8]	11163	276.082	Hydrogen	13.15	-	-	-	-
Dimethirimol	Pesticides	[5221-53-4]	18480	210.16	Hydrogen	8.14	1	OK	-	-
Dimethoate	Pesticides	[60-51-5]	11164	230.007	Hydrogen	7.33	-	-	-	-
Dimethomorph	Pesticides	[110488-70-5]	11165	388.131	Hydrogen	13.65	-	-	2 peaks	-	!!! All peaks to be considered for positive findings
Dimethylvinphos	Pesticides	[2274-67-1]	15835	330.945	Hydrogen	13.83	-	-	-	-
Dimetilan	Pesticides	[644-64-4]	17918	241.13	Hydrogen	8.21	-	-	-	-
Dimoxystrobin	Pesticides	[149961-52-4]	12353	327.17	Hydrogen	14.61	-	-	-	-
Diniconazole (sum of E-& Z- isomer)	Pesticides	[83657-24-3; 70217-36-6]	11166	326.082	Hydrogen	15.45	-	-	-	-
Dinitramine	Pesticides	[29091-05-2]	11167	323.096	Hydrogen	15.19	-	-	-	-
Dinoseb acetate	Pesticides	[2813-95-8]	11689	239.067	Hydrogen-Loss	14.9	1	OK	-	-
Dinotefuran	Pesticides	[165252-70-0]	12458	203.114	Hydrogen	4.2	-	-	-	-
Dinoterb	Pesticides	[1420-07-1]	17919	239.067	Hydrogen-Loss	15	2	OK	-	-
Dioxacarb	Pesticides	[6988-21-2]	11171	224.092	Hydrogen	7.5	-	-	-	-
Dioxathion	Pesticides	[78-34-2]	11172	271.023	None	16.18	-	-	2 peaks	-	!!! All peaks to be considered for positive findings
Diphenamid	Pesticides	[957-51-7]	11173	240.138	Hydrogen	12.43	-	-	-	-
Diphenyl Phosphate	Pesticides	[838-85-7]	18592	251.047	Hydrogen	9.74	-	-	-	-
Diphenylamine	Pesticides	[122-39-4]	11175	170.096	Hydrogen	13.88	-	-	-	-
Dipropetryn	Pesticides	[4147-51-7]	11176	256.159	Hydrogen	13.06	1	OK (Double pic), fragmentation different	-	-	!!! Carrefully attribute the right peak
Disulfoton	Pesticides	[298-04-4]	11177	275.036	Hydrogen	15.34	-	-	-	-
Disulfoton-sulfone	Pesticides	[2497-06-5]	12290	307.026	Hydrogen	11.69	-	-	-	-
Disulfoton-sulfoxide	Pesticides	[2497-07-6]	12291	291.031	Hydrogen	11.53	-	-	-	-
Ditalimfos	Pesticides	[5131-24-8]	11178	300.045	Hydrogen	13.8	-	-	-	-
Dithiopyr	Pesticides	[97886-45-8]	17834	402.062	Hydrogen	15.78	-	-	-	-
Diuron	Pesticides	[330-54-1]	11179	233.024	Hydrogen	11.99	-	-	-	-
DMSA	Pesticides	[4710-17-2]	12288	201.069	Hydrogen	9.18	-	-	-	-
DMST	Pesticides	[66840-71-9]	11688	215.085	Hydrogen	10.69	-	-	-	-
DNOC	Pesticides	[534-52-1]	11692	197.02	Hydrogen-Loss	10.89	-	-	-	-
Dodemorph	Pesticides	[1593-77-7]	17920	282.279	Hydrogen	12	-	-	2 peaks	-	!!! All peaks to be considered for positive findings
Dodine	Pesticides	[2439-10-3]	10165	228.243	Hydrogen	15.35	-	-	-	-
Doramectin	Pesticides	[117704-25-3]	12463	916.542	Ammonium	17.93	-	-	-	-
Drazoxolon	Pesticides	[5707-69-7]	19242	238.038	Hydrogen	13.84	-	-	-	-
Dufulin	Pesticides	[882182-49-2]	18482	409.115	Hydrogen	15.56	-	-	-	-
Dyfonate	Pesticides	[944-22-9]	11232	247.038	Hydrogen	14.85	-	-	-	-
Echimidine	Plant Toxins (Pyrrolizidine alkaloids)	[520-68-3]	17325	398.217	Hydrogen	7.93	1	OK	-	-
Echimidine-N-oxide	Plant Toxins (Pyrrolizidine alkaloids)	[41093-89-4]	17326	414.212	Hydrogen	7.78	1	OK	-	-
Echinatine and Rinderine	Plant Toxins (Pyrrolizidine alkaloids)	[480-83-1, 6029-84-1]	19192	300.181	Hydrogen	4.71	2	Not Separated (1 single cpd)	-	-
Echinatine-N-oxide	Plant Toxins (Pyrrolizidine alkaloids)	[20267-93-0]	17696	316.175	Hydrogen	5.09	2	OK	-	-
Edifenphos	Pesticides	[17109-49-8]	11180	311.032	Hydrogen	14.81	-	-	-	-
Emamectin B1a	Pesticides	[119791-41-2]	12464	886.531	Hydrogen	16.45	-	-	-	-
Empenthrin	Pesticides	[54406-48-3]	11693	275.201	Hydrogen	17.14	-	-	-	-
Enniatin A	Mycotoxins	[2503-13-1]	17611	699.49	Ammonium	17.36	-	-	-	-
Enniatin A1	Mycotoxins	[4530-21-6]	17612	685.475	Ammonium	17.11	-	-	-	-
Enniatin B	Mycotoxins	[917-13-5]	17613	657.443	Ammonium	16.53	-	-	-	-
Enniatin B1	Mycotoxins	[19914-20-6]	17614	671.459	Ammonium	16.84	-	-	-	-
Enoxastrobin	Pesticides	[238410-11-2]	18322	400.131	Hydrogen	16.14	-	-	-	-
EPN	Pesticides	[2104-64-5]	11187	324.045	Hydrogen	15.56	-	-	-	-
Epoxiconazole	Pesticides	[133855-98-8]	11694	330.08	Hydrogen	14.14	-	-	-	-
Eprinomectin B1a	Pesticides	[133305-88-1 (Mixture 123997-26-2)]	16743	914.526	Hydrogen	17.37	-	-	-	-
EPTC	Pesticides	[759-94-4]	11695	190.126	Hydrogen	14.51	-	-	-	-
Ergocornine	Mycotoxins (Ergot alkaloids)	[564-36-3]	16702	562.302	Hydrogen	10.53	1	OK	-	-
Ergocorninine	Mycotoxins (Ergot alkaloids)	[564-37-4]	16703	562.302	Hydrogen	11.3	2	OK	-	-
Ergocristine	Mycotoxins (Ergot alkaloids)	[511-08-0]	16704	610.302	Hydrogen	11.35	1	OK	-	-
Ergocristinine	Mycotoxins (Ergot alkaloids)	[511-07-9]	16705	610.302	Hydrogen	11.81	2	OK	-	-
Ergocryptine	Mycotoxins (Ergot alkaloids)	[511-09-1]	16706	576.318	Hydrogen	11.26	1	OK	-	-
Ergocryptinine	Mycotoxins (Ergot alkaloids)	[511-10-4]	16707	576.318	Hydrogen	11.74	2	OK	-	-
Ergometrine	Mycotoxins (Ergot alkaloids)	[60-79-7]	16708	326.186	Hydrogen	5.37	1	OK	-	-
Ergometrinine	Mycotoxins (Ergot alkaloids)	[479-00-5]	16709	326.186	Hydrogen	6.79	2	OK	-	-
Ergosine	Mycotoxins (Ergot alkaloids)	[561-94-4]	16710	548.287	Hydrogen	10.2	2	OK	-	-
Ergosinine	Mycotoxins (Ergot alkaloids)	[596-88-3]	16711	548.287	Hydrogen	10.13	1	OK	-	-
Ergotamine	Mycotoxins (Ergot alkaloids)	[113-15-5]	16712	582.271	Hydrogen	10.4	2	OK	-	-
Ergotaminine	Mycotoxins (Ergot alkaloids)	[639-81-6]	16713	582.271	Hydrogen	10	1	OK	-	-
Erucifoline	Plant Toxins (Pyrrolizidine alkaloids)	[40158-95-0]	17327	350.16	Hydrogen	3.77	1	OK	-	-
Erucifoline-N-oxide	Plant Toxins (Pyrrolizidine alkaloids)	[123864-94-8]	17328	366.155	Hydrogen	4.37	1	OK	-	-
Esprocarb	Pesticides	[85785-20-2]	17033	266.157	Hydrogen	16.18	-	-	-	-
Etaconazole	Pesticides	[60207-93-4]	12156	328.061	Hydrogen	14.23	-	-	2 peaks	-	!!! All peaks to be considered for positive findings
Ethaboxam	Pesticides	[162650-77-3]	18485	321.084	Hydrogen	10.99	-	-	-	-
Ethametsulfuron-methyl	Pesticides	[97780-06-8]	15840	411.108	Hydrogen	11.28	2	OK	-	-
Ethidimuron	Pesticides	[30043-49-3]	11189	265.042	Hydrogen	6.95	-	-	-	-
Ethiofencarb	Pesticides	[29973-13-5]	11698	226.09	Hydrogen	11.18	1	OK	-	-
Ethiofencarb sulfone	Pesticides	[53380-23-7]	12469	258.079	Hydrogen	6.67	1	OK	-	-
Ethiofencarb sulfoxide	Pesticides	[53380-22-6]	12470	242.084	Hydrogen	6.94	1	OK	-	-
Ethiolate	Pesticides	[2941-55-1]	17034	162.095	Hydrogen	12.12	-	-	-	-
Ethion	Pesticides	[563-12-2]	11190	384.995	Hydrogen	16.36	-	-	-	-
Ethiozin	Pesticides	[64529-56-2]	18486	229.112	Hydrogen	11.51	2	OK	-	-
Ethiprole	Pesticides	[181587-01-9]	15841	396.99	Hydrogen	13.21	-	-	-	-
Ethirimol	Pesticides	[23947-60-6]	15842	210.16	Hydrogen	8.49	2	OK	-	-
Ethofumesate	Pesticides	[26225-79-6]	11192	304.121	Ammonium	12.94	-	-	-	-
Ethofumesate metabolite NC 20645	Pesticides	[572912-13-1]	19351	292.085	Ammonium	8.63	-	-	-	-
Ethofumesate-2-hydroxy	Pesticides	[26322-82-7]	18550	276.09	Ammonium	9.06	-	-	-	-
Ethoprophos	Pesticides	[13194-48-4]	11193	243.064	Hydrogen	14.12	-	-	-	-
Ethoxysulfuron	Pesticides	[126801-58-9]	12472	399.097	Hydrogen	13.56	2	OK	-	-
Ethyclozate	Pesticides	[27512-72-7]	18487	239.058	Hydrogen	12.7	-	-	-	-
Etobenzanid	Pesticides	[79540-50-4]	17035	340.05	Hydrogen	14.88	-	-	-	-
Etofenprox	Pesticides	[80844-07-1]	11191	394.238	Ammonium	17.91	-	-	-	-
Etoxazole	Pesticides	[153233-91-1]	12475	360.177	Hydrogen	16.76	-	-	-	-
Etrimfos	Pesticides	[38260-54-7]	11196	293.072	Hydrogen	14.72	-	-	-	-
Europine	Plant Toxins (Pyrrolizidine alkaloids)	[570-19-4]	17329	330.191	Hydrogen	4.61	1	OK	-	-
Europine-N-oxide	Plant Toxins (Pyrrolizidine alkaloids)	[65582-53-8]	17330	346.186	Hydrogen	4.93	-	-	-	-
Famoxadone	Pesticides	[131807-57-3]	12357	392.16	Ammonium	15.07	-	-	-	-
Famphur	Pesticides	[52-85-7]	11198	326.028	Hydrogen	11.73	-	-	-	-
Fenamidone	Pesticides	[161326-34-7]	12324	312.116	Hydrogen	13.23	-	-	-	-
Fenaminstrobin	Pesticides	[366815-39-6]	18488	434.103	Hydrogen	15.85	-	-	-	-
Fenamiphos	Pesticides	[22224-92-6]	11199	304.113	Hydrogen	14.43	-	-	-	-
Fenamiphos-sulfone	Pesticides	[31972-44-8]	11200	336.103	Hydrogen	10.99	-	-	-	-
Fenamiphos-sulfoxide	Pesticides	[31972-43-7]	11201	320.108	Hydrogen	10.74	-	-	2 peaks	-	!!! All peaks to be considered for positive findings
Fenarimol	Pesticides	[60168-88-9]	11202	331.04	Hydrogen	14.11	-	-	-	-
Fenazaquin	Pesticides	[120928-09-8]	11203	307.181	Hydrogen	17.26	-	-	-	-
Fenazox	Pesticides	[495-48-7]	18489	199.087	Hydrogen	15	-	-	-	-
Fenbuconazole	Pesticides	[114369-43-6]	11204	337.121	Hydrogen	14.38	-	-	-	-
Fenbutatin oxide	Pesticides	[13356-08-6]	11701	519.208	None	18.43	-	-	-	-
Fenchlorazol-ethyl	Pesticides	[103112-35-2]	17046	401.913	Hydrogen	15.29	-	-	-	-
Fenchlorphos-oxon	Pesticides	[3983-45-7]	11206	304.93	Hydrogen	14.06	-	-	-	-
Fenfuram	Pesticides	[24691-80-3]	11208	202.086	Hydrogen	10.76	-	-	-	Not separated with Terbuthylazine-desethyl (Δ mass 4.3 ppm)	!!! Risk of misquantification using mixture, check peak shape
Fenhexamid	Pesticides	[126833-17-8]	11703	302.071	Hydrogen	14.03	-	-	-	-
Fenobucarb	Pesticides	[3766-81-2]	11852	208.133	Hydrogen	12.86	1	OK	-	-
Fenoprop	Pesticides	[93-72-1]	15954	194.918	None	14.36	3	OK	-	-
Fenothiocarb	Pesticides	[62850-32-2]	11705	254.121	Hydrogen	14.48	-	-	-	-
Fenoxanil	Pesticides	[115852-48-7]	16800	329.082	Hydrogen	14.48	-	-	2 peaks	-	!!! All peaks to be considered for positive findings
Fenoxaprop and Fenoxaprop-P (as Fenoxaprop)	Pesticides	[95617-09-7, 113158-40-0]	11707	334.048	Hydrogen	14.78	-	Not Separated (1 single cpd)	-	Coalescence with Carpropamid	!!! Carrefully check calibration, remove points if peak is cut
Fenoxaprop-ethyl and Fenoxaprop-P-ethyl (as Fenoxaprop-P-ethyl)	Pesticides	[66441-23-4, 71283-80-2]	16820	362.079	Hydrogen	15.97	-	Not Separated (1 single cpd)	-	-
Fenoxasulfone	Pesticides	[639826-16-7]	18490	383.059	Ammonium	13.71	-	-	-	-
Fenoxycarb	Pesticides	[72490-01-8 (OLD 79127-80-3)]	11210	302.139	Hydrogen	14.55	2	OK	-	-
Fenpiclonil	Pesticides	[74738-17-3]	12326	236.998	Hydrogen	12.74	-	-	-	-
Fenpicoxamid	Pesticides	[517875-34-2]	18323	615.255	Hydrogen	15.87	-	-	-	-
Fenpropidin	Pesticides	[67306-00-7]	11212	274.253	Hydrogen	12.61	-	-	-	-
Fenpropimorph	Pesticides	[67564-91-4]	11213	304.263	Hydrogen	12.76	-	-	-	-
Fenpyrazamine	Pesticides	[473798-59-3]	17863	332.143	Hydrogen	13.69	-	-	-	-
Fenpyroximate	Pesticides	[134098-61-6]	11214	422.207	Hydrogen	16.97	-	-	-	-
Fensulfothion	Pesticides	[115-90-2]	11216	309.038	Hydrogen	12.09	-	-	-	-
Fensulfothion-oxon	Pesticides	[6552-21-2]	12293	293.061	Hydrogen	9.23	-	-	-	-
Fensulfothion-oxon-sulfone	Pesticides	[6132-17-8]	12292	309.056	Hydrogen	9.47	-	-	-	-
Fensulfothion-sulfone	Pesticides	[14255-72-2]	12294	325.033	Hydrogen	12.3	-	-	-	-
Fenthion	Pesticides	[55-38-9]	11217	279.027	Hydrogen	14.79	-	-	-	-
Fenthion-ethyl	Pesticides	[1716-09-2]	18491	307.059	Hydrogen	15.96	-	-	-	-
Fenthion-oxon	Pesticides	[6552-12-1]	12478	263.05	Hydrogen	12.6	-	-	-	-
Fenthion-oxon-sulfone	Pesticides	[14086-35-2]	11838	295.04	Hydrogen	8.22	-	-	-	-
Fenthion-oxon-sulfoxide	Pesticides	[6552-13-2]	11839	279.045	Hydrogen	7.95	-	-	-	-
Fenthion-sulfone	Pesticides	[3761-42-0]	11840	311.017	Hydrogen	11.21	-	-	-	-
Fenthion-sulfoxide	Pesticides	[3761-41-9]	11841	295.022	Hydrogen	10.88	-	-	-	-
Fenuron	Pesticides	[101-42-8]	11711	165.102	Hydrogen	7.04	-	-	-	-
Ferimzone	Pesticides	[89269-64-7]	18492	255.16	Hydrogen	11.02	-	-	2 peaks	-	!!! 1 min between the two peaks, integrate both in case of positive findigs !!!
Fillalbine	Plant Toxins (Tropane alkaloids)	[4540-25-4]	18253	292.154	Hydrogen	5.79	1	OK	-	-
Fipronil	Pesticides	[120068-37-3]	11712	434.931	Hydrogen-Loss	14.49	-	-	-	-
Fipronil carboxamide	Pesticides	[205650-69-7]	16035	454.957	Hydrogen	12.37	-	-	-	-
Fipronil sulfide	Pesticides	[120067-83-6]	15963	418.936	Hydrogen-Loss	14.7	-	-	-	-
Fipronil sulfone	Pesticides	[120068-36-2]	12205	450.926	Hydrogen-Loss	14.96	-	-	-	-
Fipronil-desulfinyl	Pesticides	[205650-65-3]	12204	386.964	Hydrogen-Loss	14.3	-	-	-	-
Flamprop (free acid)	Pesticides	[58667-63-3]	19241	322.064	Hydrogen	13.08	-	-	-	-
Flamprop-isopropyl and Flamprop-M-isopropyl	Pesticides	[52756-22-6, 63782-90-1]	11219	364.111	Hydrogen	14.97	-	Not Separated (1 single cpd)	-	-
Flamprop-methyl	Pesticides	[52756-25-9]	11220	336.08	Hydrogen	13.77	-	-	-	-
Flazasulfuron	Pesticides	[104040-78-0]	12479	408.058	Hydrogen	12.51	-	-	-	-
Flocoumafen	Pesticides	[90035-08-8]	17864	543.178	Hydrogen	17.18	-	-	2 peaks	-	!!! All peaks to be considered for positive findings
Flonicamid	Pesticides	[158062-67-0]	12481	230.054	Hydrogen	5.31	-	-	-	-
Flonicamid Metabolite - TFNA - 4-Trifluoromethylnicotinic Acid	Pesticides	[158063-66-2]	17140	192.027	Hydrogen	4.57	-	-	-	-
Flonicamid Metabolite - TFNA-Am 4-(Trifluoromethyl)-3-Pyridinecarboxamide	Pesticides	[158062-71-6]	18551	191.043	Hydrogen	4.04	-	-	-	-
Flonicamid Metabolite - TFNG - 4-(Trifluoromethyl)Nicotinoyl Glycine (TFNG)	Pesticides	[207502-65-6]	17141	249.048	Hydrogen	4.92	-	-	-	-
Florasulam	Pesticides	[145701-23-1]	11713	360.037	Hydrogen	8.97	-	-	-	-
Florpyrauxifen	Pesticides	[943832-81-3]	18495	348.995	Hydrogen	10.74	-	-	-	-
Florpyrauxifen-benzyl	Pesticides	[1390661-72-9]	18324	439.042	Hydrogen	15.41	-	-	-	-
Fluacrypyrim	Pesticides	[229977-93-9]	15849	427.147	Hydrogen	15.55	-	-	-	-
Fluazifop (free acid)	Pesticides	[69335-91-7]	12482	328.079	Hydrogen	13.38	-	-	-	-
Fluazifop-butyl and fluazifop-P-butyl	Pesticides	[69806-50-4, 79241-46-6]	16821	384.142	Hydrogen	16.06	-	Not Separated (1 single cpd)	-	-
Fluazinam	Pesticides	[79622-59-6]	11222	462.944	Hydrogen-Loss	16.38	-	-	-	-
Fluazuron	Pesticides	[86811-58-7]	12484	506.009	Hydrogen	16.62	-	-	-	-
Flubendiamide	Pesticides	[272451-65-7]	15850	407.976	None	14.68	-	-	-	-
Flubenzimine	Pesticides	[37893-02-0]	11223	417.06	Hydrogen	16.12	-	-	-	-
Flucarbazone sodium	Pesticides	[181274-17-9 (Free 145026-88-6)]	18496	397.042	Hydrogen	9.63	-	-	-	-
Flucetosulfuron	Pesticides	[412928-75-7]	16801	488.125	Hydrogen	12.86	-	-	2 peaks	-	!!! All peaks to be considered for positive findings
Flucycloxuron	Pesticides	[113036-88-7]	18497	484.123	Hydrogen	16.72	-	-	-	-
Flucythrinate	Pesticides	[70124-77-5]	11225	469.193	Ammonium	16.74	-	-	-	-
Fludioxonil	Pesticides	[131341-86-1]	11462	247.032	Hydrogen-Loss	13.27	-	-	-	-
Flufenacet	Pesticides	[142459-58-3]	11715	364.074	Hydrogen	14.06	-	-	-	-
Flufenacet ESA	Pesticides	[201668-32-8]	18081	276.07	Hydrogen	9.22	-	-	-	-
Flufenacet oxalate	Pesticides	[201668-31-7]	18020	226.087	Hydrogen	9.01	-	-	-	-
Flufenacet-thioglycolate sulfoxide	Pesticides	[201668-33-9]	18746	302.086	Hydrogen	9.12	-	-	-	-
Flufenoxuron	Pesticides	[101463-69-8]	11716	489.043	Hydrogen	16.85	-	-	-	-
Flufenpyr-ethyl	Pesticides	[188489-07-8]	18498	409.057	Hydrogen	14.38	-	-	-	-
Flufiprole	Pesticides	[704886-18-0]	18499	508.019	Ammonium	14.96	-	-	-	-
Flumequine	Pesticides	[42835-25-6]	11939	262.087	Hydrogen	10.63	-	-	-	-
Flumestulam	Pesticides	[98967-40-9]	15852	326.052	Hydrogen	7.25	-	-	-	-
Flumiclorac-pentyl	Pesticides	[87546-18-7]	15853	441.159	Ammonium	16.12	-	-	-	-
Flumioxazin	Pesticides	[103361-09-7]	12486	355.109	Hydrogen	12.58	-	-	-	-
Flumorph	Pesticides	[211867-47-9]	16802	372.161	Hydrogen	12.55	-	-	2 peaks	-	!!! All peaks to be considered for positive findings
Fluoglycofene-ethyl	Pesticides	[77501-90-7]	18500	465.067	Ammonium	15.76	-	-	-	-
Fluometuron	Pesticides	[2164-17-2]	11717	233.09	Hydrogen	11.2	-	-	-	-
Fluopicolide	Pesticides	[239110-15-7]	15855	382.973	Hydrogen	13.48	-	-	-	-
Fluopyram	Pesticides	[658066-35-4]	16840	397.054	Hydrogen	13.91	-	-	-	-
Fluopyram-benzamide	Pesticides	[360-64-5]	18625	190.047	Hydrogen	6.45	-	-	-	-
Fluorochloridone	Pesticides	[61213-25-0]	11228	312.016	Hydrogen	13.69	-	-	-	-
Fluotrimazol	Pesticides	[31251-03-3]	11227	311.104	None	15.55	-	-	-	-
Fluoxastrobin	Pesticides	[361377-29-9]	15858?	459.087	Hydrogen	14.03	-	-	-	-
Flupyradifurone	Pesticides	[951659-40-8]	17483	289.055	Hydrogen	7.7	-	-	-	-
Flupyrimin	Pesticides	[1689566-03-7]	18501	316.046	Hydrogen	10.48	-	-	-	-
Flupyrsulfuron methyl	Pesticides	[144740-54-5 (Free 144740-53-4)]	18139	466.064	Hydrogen	13.11	-	-	-	-
Fluquinconazole	Pesticides	[136426-54-5]	11463	376.016	Hydrogen	13.89	-	-	-	-
Flurenol	Pesticides	[467-69-6]	18502	209.06	None	9.25	-	-	-	-
Flurenol-butyl	Pesticides	[2314-09-2]	11721	265.122	None	14.14	-	-	-	-
Flurenol-methyl	Pesticides	[1216-44-0]	11722	223.075	None	11.14	-	-	-	-
Fluridone	Pesticides	[59756-60-4]	16892	330.11	Hydrogen	12.61	-	-	-	-
Fluroxypyr	Pesticides	[69377-81-7]	11723	254.973	Hydrogen	9.78	-	-	-	-
Fluroxypyr-2-hydroxy	Pesticides	[94133-62-7]	18552	196.968	Hydrogen	7.57	-	-	-	-
Fluroxypyr-meptyl	Pesticides	[81406-37-3]	11853	367.099	Hydrogen	16.77	-	-	-	-
Flurprimidol	Pesticides	[56425-91-3]	12487	313.116	Hydrogen	13.58	-	-	-	-
Flurtamone	Pesticides	[96525-23-4]	12331	334.105	Hydrogen	13.02	-	-	-	-
Flusilazole	Pesticides	[85509-19-9]	11229	316.108	Hydrogen	14.48	-	-	-	-
Fluthiacet-methyl	Pesticides	[117337-19-6]	17655	404.03	Hydrogen	14.66	-	-	-	-
Flutianil	Pesticides	[958647-10-4]	18344	427.056	Hydrogen	14.82	-	-	-	Not separated with Ipfencarbazone (Δ mass 4.9 ppm)	!!! Risk of misquantification using mixture, check peak shape
Flutolanil	Pesticides	[66332-96-5]	11725	324.121	Hydrogen	13.46	-	-	-	-
Flutriafol	Pesticides	[76674-21-0]	12332	302.11	Hydrogen	11.85	-	-	-	-
Fluxametamide	Pesticides	[928783-29-3]	18504	474.059	Hydrogen	16.58	-	-	-	-
Fluxapyroxad	Pesticides	[907204-31-3]	16723	382.097	Hydrogen	13.53	-	-	-	-
Fomesafen	Pesticides	[72178-02-0]	11726	436.983	Hydrogen-Loss	13.54	-	-	-	-
Foramsulfuron	Pesticides	[173159-57-4]	11854	453.119	Hydrogen	11.06	-	-	-	-
Forchlorfenuron	Pesticides	[68157-60-8]	12488	248.059	Hydrogen	11.93	-	-	-	-
Formetanate hydrochloride	Pesticides	[23422-53-9 (Free 22259-30-9)]	17921	222.124	Hydrogen	3.68	-	-	-	-
Formothion	Pesticides	[2540-82-1]	11233	258.002	Hydrogen	9.35	-	-	-	-
Fosthiazate	Pesticides	[98886-44-3]	12490	284.054	Hydrogen	11.39	-	-	-	-
Fosthietan	Pesticides	[21548-32-3]	11234	242.007	Hydrogen	9.07	-	-	-	-
Fuberidazole	Pesticides	[3878-19-1]	11235	185.071	Hydrogen	6.44	-	-	-	-
Fumonisin B1	Mycotoxins	[116355-83-0]	10813	722.396	Hydrogen	12.71	-	-	-	-
Fumonisin B2	Mycotoxins	[116355-84-1]	10814	706.401	Hydrogen	14.23	2	OK	-	-
Fumonisin B3	Mycotoxins	[136379-59-4 ]	17403	706.401	Hydrogen	13.56	1	OK	-	-
Furalaxyl	Pesticides	[57646-30-7]	12491	302.139	Hydrogen	13.04	1	OK	-	-
Furametpyr	Pesticides	[123572-88-3]	18505	334.132	Hydrogen	11.89	-	-	-	-
Furan tebufenozide	Pesticides	[467427-80-1]	18626	395.233	Hydrogen	14.18	2	OK	-	-
Furathiocarb	Pesticides	[65907-30-4]	11236	383.164	Hydrogen	16.07	-	-	-	-
Furilazole	Pesticides	[121776-33-8]	18503	219.993	None	11.5	-	-	-	-
Furmecyclox	Pesticides	[60568-05-0]	12493	252.159	Hydrogen	14.83	-	-	-	-
Fusarenon X	Mycotoxins	[23255-69-8]	12229	355.139	Hydrogen	6.43	-	-	-	-
Gibberellic acid	Pesticides	[77-06-5]	17865	364.176	Ammonium	7.8	-	-	-	-
Griseofulvin	Pesticides	[126-07-8]	18506	353.079	Hydrogen	11.94	-	-	-	-
Halauxifen	Pesticides	[943832-60-8]	18397	331.005	Hydrogen	7.98	-	-	-	-
Halauxifen-methyl	Pesticides	[943831-98-9]	18398	345.02	Hydrogen	12.94	-	-	-	-
Halfenprox	Pesticides	[111872-58-3]	12496	494.114	Ammonium	18.25	-	-	-	-
Halofenozide	Pesticides	[112226-61-6]	16814	329.106	Hydrogen-Loss	13.15	-	-	-	-
Halosulfuron-methyl	Pesticides	[100784-20-1]	15964	435.048	Hydrogen	13.96	-	-	-	-
Haloxyfop (free acid)	Pesticides	[69806-34-4]	11732	362.04	Hydrogen	14.88	-	-	-	-
Haloxyfop-2-ethoxyethyl	Pesticides	[87237-48-7]	11733	434.098	Hydrogen	16.04	-	-	-	-
Haloxyfop-methyl and Haloxyfop-P-methyl	Pesticides	[69806-40-2, 72619-32-0]	12497	376.056	Hydrogen	15.57	-	Not Separated (1 single cpd)	-	-
Heliosupine	Plant Toxins (Pyrrolizidine alkaloids)	[32728-78-2]	17697	398.217	Hydrogen	8.03	2	OK	-	-
Heliosupine-N-oxide	Plant Toxins (Pyrrolizidine alkaloids)	[31701-88-9]	17698	414.212	Hydrogen	8.67	2	OK	-	-
Heliotrine	Plant Toxins (Pyrrolizidine alkaloids)	[303-33-3]	17331	314.196	Hydrogen	6.24	-	-	-	-
Heliotrine-N-oxide	Plant Toxins (Pyrrolizidine alkaloids)	[6209-65-0]	17332	330.191	Hydrogen	6.61	2	OK	-	-
Heptenophos	Pesticides	[23560-59-0]	11247	251.023	Hydrogen	12.24	-	-	-	-
Hexachlorophene	Pesticides	[70-30-4]	18424	402.843	Hydrogen-Loss	17.34	-	-	-	-
Hexaconazole	Pesticides	[79983-71-4]	11249	314.082	Hydrogen	15.18	-	-	-	-
Hexaflumuron	Pesticides	[86479-06-3]	11250	458.974	Hydrogen-Loss	15.73	-	-	-	-
Hexazinone	Pesticides	[51235-04-2]	11251	253.166	Hydrogen	10.43	-	-	-	-
Hexythiazox	Pesticides	[78587-05-0]	11465	353.108	Hydrogen	16.58	-	-	-	-
Homatropine	Plant Toxins (Tropane alkaloids)	[87-00-3]	18254	276.159	Hydrogen	5.11	1	OK	-	-
HT-2 Toxin	Mycotoxins	[26934-87-2]	11870	442.243	Ammonium	12.1	-	-	-	-
Hydramethylnon	Pesticides	[67485-29-4]	15865	495.198	Hydrogen	15.55	-	-	-	-
Hymexazole	Pesticides	[10004-44-1]	11855	100.039	Hydrogen	3.12	-	-	-	-
Imazalil	Pesticides	[35554-44-0]	11252	297.056	Hydrogen	11.55	-	-	-	-
Imazalil FK411	Pesticides	[24155-42-8]	16685	257.024	Hydrogen	7.93	-	-	-	-
Imazamethabenz (free acid)	Pesticides	[100728-84-5]	11735	275.139	Hydrogen	8.16	-	-	2 peaks	-	!!! All peaks to be considered for positive findings
Imazamethabenz-methyl	Pesticides	[81405-85-8]	17056	289.155	Hydrogen	9.91	-	-	-	-
Imazamox	Pesticides	[114311-32-9]	12500	306.145	Hydrogen	8.39	-	-	-	-
Imazapic	Pesticides	[104098-48-8]	16803	276.134	Hydrogen	8.44	-	-	-	-
Imazapyr	Pesticides	[81334-34-1]	12501	262.119	Hydrogen	7.03	-	-	-	-
Imazaquin	Pesticides	[81335-37-7]	16011	312.134	Hydrogen	10.52	-	-	-	-
Imazethapyr	Pesticides	[81335-77-5]	12230	290.15	Hydrogen	9.76	-	-	-	-
Imazosulfuron	Pesticides	[122548-33-8]	12359	413.043	Hydrogen	13.32	-	-	-	-
Imibenconazole	Pesticides	[86598-92-7]	12502	411	Hydrogen	16.36	-	-	-	-
Imidacloprid	Pesticides	[138261-41-3]	11736	256.06	Hydrogen	6.86	-	-	-	-
Imidacloprid urea	Pesticides	[120868-66-8]	19286	212.059	Hydrogen	6.74	-	-	-	-
Imidacloprid, 5-hydroxy	Pesticides	[155802-61-2]	19285	272.055	Hydrogen	6.2	-	-	-	-
Imidacloprid, desnitro	Pesticides	[127202-53-3]	19234	211.075	Hydrogen	4.04	-	-	-	-
Imidacloprid-CHMP	Pesticides	[21543-49-7]	19284	144.021	Hydrogen	5.39	-	-	-	-
Imidacloprid-olefin	Pesticides	[115086-54-9]	18627	254.044	Hydrogen	6.03	-	-	-	-
Imidaclothiz	Pesticides	[105843-36-5]	17156	262.016	Hydrogen	7.27	-	-	-	-
Imiprothrin	Pesticides	[72963-72-5]	17836	319.165	Hydrogen	13.97	-	-	2 peaks	-	!!! All peaks to be considered for positive findings
Inabenfide	Pesticides	[82211-24-3]	18507	339.089	Hydrogen	12.83	-	-	-	-
Indanofan	Pesticides	[133220-30-1]	18426	341.094	Hydrogen	14.15	-	-	-	-
Indaziflam	Pesticides	[950782-86-2]	17871	302.178	Hydrogen	13.68	-	-	-	-
Indicine and Lycopsamine	Plant Toxins (Pyrrolizidine alkaloids)	[480-82-0, 10285-07-1]	17892	300.181	Hydrogen	4.71	2	Not Separated (1 single cpd)	-	-
Indicine-N-oxide and Intermedine-NO	Plant Toxins (Pyrrolizidine alkaloids)	[41708-76-3, 95462-14-9]	19193	316.175	Hydrogen	5.25	3	Not Separated (1 single cpd)	-	-
Indol-3-acetic acid	Pesticides	[87-51-4]	17876	176.071	Hydrogen	8.25	-	-	-	-
Indolybutyric acid	Pesticides	[133-32-4]	18345	204.102	Hydrogen	10.8	1	OK	-	-
Indoxacarb	Pesticides	[173584-44-6]	12333	528.078	Hydrogen	15.65	-	-	-	-
Inpyrfluxam	Pesticides	[1352994-67-2]	18508	334.172	Hydrogen	14.3	-	-	-	-
Integerrimine and Senecivernine	Plant Toxins (Pyrrolizidine alkaloids)	[480-79-5, 72755-25-0]	19194	336.181	Hydrogen	6.9	1	Not Separated (1 single cpd)	-	-
Integerrimine-N-oxide and Senecionine-N-oxide	Plant Toxins (Pyrrolizidine alkaloids)	[85955-28-8, 13268-67-2]	19195	352.175	Hydrogen	7.15	5	Not Separated (1 single cpd)	-	-
Intermedine	Plant Toxins (Pyrrolizidine alkaloids)	[10285-06-0]	17333	300.181	Hydrogen	4.59	1	OK	-	-
Iodosulfuron	Pesticides	[NA]	11738	493.963	Hydrogen	10.64	-	-	-	-
Iodosulfuron-methyl	Pesticides	[144550-36-7 (Free 429-890-2)]	16397	507.978	Hydrogen	12.58	-	-	-	-
Ioxynil	Pesticides	[1689-83-4]	16107	369.823	Hydrogen-Loss	12.3	-	-	-	-
Ipconazole	Pesticides	[125225-28-7]	16815	334.168	Hydrogen	15.77	1	OK	2 peaks	-	!!! All peaks to be considered for positive findings
Ipfencarbazone	Pesticides	[212201-70-2]	18509	427.053	Hydrogen	14.82	-	-	-	Not separated with Flutianil (Δ mass 4.9 ppm)	!!! Risk of misquantification using mixture, check peak shape
Iprobenfos	Pesticides	[26087-47-8]	11255	289.102	Hydrogen	14.62	-	-	-	-
Iprodione Metabolite M1	Pesticides	[27387-87-7]	19302	242.973	Hydrogen-Loss	10.93	-	-	-	-
Iprovalicarb	Pesticides	[140923-17-7]	12334	321.217	Hydrogen	13.92	-	-	2 peaks	-	!!! All peaks to be considered for positive findings
Irgarol	Pesticides	[28159-98-0]	17923	254.143	Hydrogen	12.76	-	-	-	-
Isazofos	Pesticides	[42509-80-8]	11257	314.049	Hydrogen	13.78	-	-	-	Coalescence with Triazophos	!!! Carrefully check calibration, remove points if peak is cut
Isocarbamid	Pesticides	[30979-48-7]	11259	186.124	Hydrogen	8.22	-	-	-	-
Isocarbophos	Pesticides	[24353-61-5]	12504	230.988	None	12.16	1	OK	-	-
Isofenphos	Pesticides	[25311-71-1]	11261	245.003	None	15.25	-	-	-	-
Isofenphos-methyl	Pesticides	[99675-03-3]	12231	230.988	None	14.69	2	OK	-	-
Isofenphos-oxon	Pesticides	[31120-85-1]	11262	330.146	Hydrogen	13.86	-	-	-	-
Isofetamid	Pesticides	[875915-78-9]	17837	360.163	Hydrogen	14.04	-	-	-	-
Isoflucypram	Pesticides	[1255734-28-1]	18510	400.14	Hydrogen	15.25	-	-	-	-
Isonoruron	Pesticides	[28805-78-9]	18511	223.18	Hydrogen	12.91	1	OK	-	-
Isoprocarb	Pesticides	[2631-40-5]	12092	194.118	Hydrogen	11.73	1	OK	-	-
Isopropalin	Pesticides	[33820-53-0]	11264	310.176	Hydrogen	17.22	-	-	-	-
Isoprothiolane	Pesticides	[50512-35-1]	12506	291.072	Hydrogen	13.48	-	-	-	-
Isoproturon	Pesticides	[34123-59-6]	11265	207.149	Hydrogen	11.92	-	-	-	-
Isopyrazam	Pesticides	[881685-58-1]	16841	360.188	Hydrogen	15.56	-	-	-	-
Isotianil	Pesticides	[224049-04-1]	18512	295.946	Hydrogen-Loss	13.01	-	-	-	-
Isouron	Pesticides	[55861-78-4]	18513	212.139	Hydrogen	10.72	-	-	-	-
Isoxaben	Pesticides	[82558-50-7]	11266	333.181	Hydrogen	13.5	-	-	-	-
Isoxadifen	Pesticides	[209866-92-2]	11856	268.097	Hydrogen	12.54	-	-	-	-
Isoxadifen-ethyl	Pesticides	[163520-33-0]	12507	296.128	Hydrogen	14.63	-	-	-	-
Isoxaflutole	Pesticides	[141112-29-0]	11857	360.051	Hydrogen	12.04	-	-	-	-
Isoxaflutole diketonitrile (metabolite RPA 202248)	Pesticides	[143701-75-1]	18082	377.078	Ammonium	9.74	-	-	-	-
Isoxathion	Pesticides	[18854-01-8]	11267	314.061	Hydrogen	15.16	-	-	-	-
Ivermectin	Pesticides	[70288-86-7]	11585	892.542	Ammonium	18.3	-	-	-	-
Jacobine	Plant Toxins (Pyrrolizidine alkaloids)	[6870-67-3]	17335	352.175	Hydrogen	4.44	1	OK	-	-
Jacobine-N-oxide	Plant Toxins (Pyrrolizidine alkaloids)	[38710-25-7]	17336	368.17	Hydrogen	4.74	1	OK	-	-
Jacoline	Plant Toxins (Pyrrolizidine alkaloids)	[480-76-2]	17889	370.186	Hydrogen	3.11	1	OK	-	-
Jacoline-N-oxide	Plant Toxins (Pyrrolizidine alkaloids)	[1148039-73-9]	17890	386.181	Hydrogen	3.63	1	OK	-	-
Jaconine and Merenskine	Plant Toxins (Pyrrolizidine alkaloids)	[480-75-1, 96657-94-2]	19196	388.152	Hydrogen	5.1	-	Not Separated (1 single cpd)	-	-
Jasmolin I	Pesticides	[4466-14-2]	19187	331.227	Hydrogen	17.35	-	-	-	-
Jasmolin II	Pesticides	[1172-63-0]	19188	375.217	Hydrogen	16.13	-	-	-	-
Karanjin	Pesticides	[521-88-0]	19248	293.081	Hydrogen	14.79	-	-	-	-
Karbutilate	Pesticides	[4849-32-5]	18514	280.166	Hydrogen	10.51	-	-	-	-
Ketoprofen	Pesticides	[22071-15-4]	16674	255.102	Hydrogen	12.65	-	-	-	-
Kresoxim-methyl	Pesticides	[143390-89-0]	11271	314.139	Hydrogen	14.67	-	-	-	-
Lactofen	Pesticides	[77501-63-4]	16804	479.083	Ammonium	16.2	-	-	-	-
lambda-cyhalothrin	Pesticides	[91465-08-6]	11461	467.134	Ammonium	17.08	-	-	-	-
Lancotrione	Pesticides	[1486617-22-4 (Free 1486617-21-3)]	19238	462.098	Ammonium	11.68	-	-	-	-
Lasiocarpine	Plant Toxins (Pyrrolizidine alkaloids)	[303-34-4]	17337	412.233	Hydrogen	9.2	-	-	-	-
Lasiocarpine-N-oxide	Plant Toxins (Pyrrolizidine alkaloids)	[127-30-0]	17338	428.228	Hydrogen	9.79	-	-	-	-
Lenacil (Buracyl)	Pesticides	[2164-08-1]	11272	235.144	Hydrogen	11.82	-	-	-	-
Levofloxacin	Pesticides	[100986-85-4]	16322	362.151	Hydrogen	6.01	-	-	-	-
Linuron	Pesticides	[330-55-2]	11274	249.019	Hydrogen	12.86	-	-	-	-
Littorine	Plant Toxins (Tropane alkaloids)	[21956-47-8]	18255	290.175	Hydrogen	6.61	2	OK	-	-
Lufenuron	Pesticides	[103055-07-8]	11858	508.971	Hydrogen-Loss	16.39	-	-	-	-
Lycopsamine-N-oxide	Plant Toxins (Pyrrolizidine alkaloids)	[95462-15-0]	17340	316.175	Hydrogen	5.36	4	OK	-	-
Malaoxon	Pesticides	[1634-78-2]	11275	315.066	Hydrogen	10.65	-	-	-	-
Malathion	Pesticides	[121-75-5]	11276	331.043	Hydrogen	13.43	-	-	-	-
Mandestrobin	Pesticides	[173662-97-0]	18516	314.175	Hydrogen	14.87	-	-	-	-
Mandipropamid	Pesticides	[374726-62-2]	15870	412.131	Hydrogen	13.42	-	-	-	-
Matrine	Pesticides	[519-02-8]	18346	249.196	Hydrogen	3.13	-	-	-	-
MCPA	Pesticides	[94-74-6]	11741	199.017	Hydrogen-Loss	12.32	2	OK	-	-
MCPA-butotyl	Pesticides	[19480-43-4]	16036	301.12	Hydrogen	15.91	-	-	-	-
MCPB	Pesticides	[94-81-5]	11742	141.011	None	14.08	-	-	-	-
Mecarbam	Pesticides	[2595-54-2]	11277	330.059	Hydrogen	14	-	-	-	Double peak close to mecarbam (etaconazole Cl isotop)
Mecoprop and Mecoprop-p (as Mecoprop)	Pesticides	[7085-19-0, 16484-77-8]	11744	213.032	Hydrogen-Loss	13.35	-	Not Separated (1 single cpd)	-	-
Mefenacet	Pesticides	[73250-68-7]	15871	299.085	Hydrogen	13.74	-	-	-	-
Mefenpyr	Pesticides	[135591-00-3]	11745	317.009	Hydrogen	11.85	-	-	-	-
Mefenpyr-diethyl	Pesticides	[135590-91-9]	12336	373.072	Hydrogen	15.11	-	-	-	-
Mefentrifluconazole	Pesticides	[1417782-03-6]	18347	398.088	Hydrogen	15.09	-	-	-	-
Mefluidide	Pesticides	[53780-34-0]	17930	311.067	Hydrogen	10.56	-	-	-	-
Mepanipyrim	Pesticides	[110235-47-7]	12514	224.118	Hydrogen	13.72	-	-	-	-
Mepanipyrim, Hydroxypropyl-	Pesticides	[204571-52-8]	18619	244.144	Hydrogen	10.82	-	-	-	-
Mephosfolan	Pesticides	[950-10-7]	11279	270.038	Hydrogen	10.27	-	-	-	-
Mepiquat chloride	Pesticides	[24307-26-4]	17375	114.128	None	1.04	-	-	-	-
Mepronil	Pesticides	[55814-41-0]	11280	270.149	Hydrogen	13.48	-	-	-	-
Meptyldinocap-phenol (2,4 DNOP)	Pesticides	[3687-22-7]	18628	295.13	Hydrogen-Loss	17.47	-	-	-	-
Merenskine-N-oxide	Plant Toxins (Pyrrolizidine alkaloids)	[96657-95-3]	18281	404.147	Hydrogen	5.19	-	-	-	-
Merepoxine	Plant Toxins (Pyrrolizidine alkaloids)	[115777-94-1]	18282	352.175	Hydrogen	4.77	2	OK	-	-
Merepoxine-N-oxide	Plant Toxins (Pyrrolizidine alkaloids)	[NA]	18283	368.17	Hydrogen	4.93	2	OK	-	-
Mesosulfuron-methyl	Pesticides	[208465-21-8]	16034	504.085	Hydrogen	11.81	-	-	-	-
Mesotrione	Pesticides	[104206-82-8]	11860	340.049	Hydrogen	9.04	-	-	-	-
Metaflumizone	Pesticides	[139968-49-3]	15873	505.111	Hydrogen-Loss	16.28	-	-	-	-
Metalaxyl and metalaxyl-M	Pesticides	[57837-19-1; 70630-17-0]	11282	280.154	Hydrogen	12.11	-	Not Separated (1 single cpd)	-	-
Metamitron	Pesticides	[41394-05-2]	11283	203.093	Hydrogen	7.07	-	-	-	-
Metamitron-desamino	Pesticides	[36993-94-9]	11135	188.082	Hydrogen	7.12	-	-	-	-
Metazachlor	Pesticides	[67129-08-2]	11284	278.106	Hydrogen	11.89	-	-	-	-
Metazosulfuron	Pesticides	[868680-84-6]	18517	476.075	Hydrogen	13.09	-	-	-	-
Metconazole	Pesticides	[125116-23-6]	12337	320.152	Hydrogen	15.18	-	-	-	-
Methabenzthiazuron	Pesticides	[18691-97-9]	11285	222.07	Hydrogen	11.67	-	-	-	-
Methacrifos	Pesticides	[62610-77-9]	11286	241.029	Hydrogen	12.37	-	-	-	-
Methamidophos	Pesticides	[10265-92-6]	11287	142.009	Hydrogen	2.14	-	-	-	-
Methfuroxam	Pesticides	[28730-17-8]	11288	230.118	Hydrogen	12.44	-	-	-	-
Methidathion	Pesticides	[950-37-8]	11289	302.969	Hydrogen	12.21	-	-	-	-
Methiocarb	Pesticides	[2032-65-7]	11749	226.09	Hydrogen	13.1	2	OK	-	-
Methiocarb-sulfone	Pesticides	[2179-25-1]	12515	258.079	Hydrogen	8.04	2	OK	-	-
Methiocarb-sulfoxide	Pesticides	[2635-10-1]	12516	242.084	Hydrogen	7.42	2	OK	-	-
Methomyl	Pesticides	[16752-77-5]	11290	163.054	Hydrogen	5.34	2	OK	-	-
Methomyl-oxime	Pesticides	[13749-94-5]	18629	106.032	Hydrogen	3.28	-	-	-	-
Methomyl-Sulfone	Pesticides	[55620-24-1]	18554	212.07	Ammonium	3.95	-	-	-	-
Methoprotryne	Pesticides	[841-06-5]	11292	272.154	Hydrogen	11.32	-	-	-	-
Methoxyfenozide	Pesticides	[161050-58-4]	11750	369.217	Hydrogen	13.59	-	-	-	-
Metobromuron	Pesticides	[3060-89-7]	11294	259.008	Hydrogen	11.46	-	-	-	-
Metolachlor and S-metolachlor	Pesticides	[51218-45-2, 87392-12-9]	11295	284.141	Hydrogen	14.27	1	Not Separated (1 single cpd)	-	-
Metolcarb	Pesticides	[1129-41-5]	15877	166.086	Hydrogen	9.53	-	-	-	-
Metominostrobin-(E-isomer)	Pesticides	[133408-50-1]	18555	285.123	Hydrogen	12.38	2	OK	-	-
Metominostrobin-(Z-isomer)	Pesticides	[133408-51-2]	18556	285.123	Hydrogen	11.09	1	OK	-	-
Metosulam	Pesticides	[139528-85-1]	11752	418.014	Hydrogen	10.82	-	-	-	-
Metoxuron	Pesticides	[19937-59-8]	11753	229.074	Hydrogen	9.08	-	-	-	-
Metrafenone	Pesticides	[220899-03-6]	15878	409.065	Hydrogen	15.35	-	-	-	-
Metribuzin	Pesticides	[21087-64-9]	11296	215.096	Hydrogen	10.02	-	-	-	-
Metrifonate	Pesticides	[52-68-6]	11439	256.93	Hydrogen	7.3	-	-	-	-
Metsulfuron-methyl	Pesticides	[74223-64-6]	12196	382.082	Hydrogen	10.53	-	-	-	-
Metyltetraprole	Pesticides	[1472649-01-6]	18518	397.117	Hydrogen	15.07	-	-	-	-
Mevinphos-(E)	Pesticides	[298-01-1]	18483	225.052	Hydrogen	8.61	2	OK	-	-
Mevinphos-(Z)	Pesticides	[338-45-4]	18589	225.052	Hydrogen	7.59	1	OK	-	-
Mexacarbate	Pesticides	[315-18-4]	16816	223.144	Hydrogen	5.83	-	-	-	-
MGK-264	Pesticides	[113-48-4]	18557	276.196	Hydrogen	15.53	-	-	2 peaks	-	!!! All peaks to be considered for positive findings
Milbemycin A3	Pesticides	[51596-10-2]	18630	511.306	None	17.53	-	-	-	-
Milbemycin A4	Pesticides	[51596-11-3]	18621	525.322	None	17.88	-	-	-	-
Molinate	Pesticides	[2212-67-1]	11299	188.11	Hydrogen	13.54	-	-	-	-
Momfluorothrin	Pesticides	[609346-29-4]	18519	403.164	Ammonium	14.68	-	-	-	-
Monalide	Pesticides	[7287-36-7]	11300	240.115	Hydrogen	14.18	1	OK	-	-
Monocrotaline	Plant Toxins (Pyrrolizidine alkaloids)	[315-22-0]	17341	326.16	Hydrogen	3.03	-	-	-	-
Monocrotaline-N-oxide	Plant Toxins (Pyrrolizidine alkaloids)	[35337-98-5]	17342	342.155	Hydrogen	4.18	-	-	-	-
Monocrotophos	Pesticides	[6923-22-4]	11301	224.068	Hydrogen	6.1	-	-	-	-
Monolinuron	Pesticides	[1746-81-2]	11302	215.058	Hydrogen	10.96	-	-	-	-
Monuron	Pesticides	[150-68-5]	11755	199.063	Hydrogen	9.79	-	-	-	-
Morphothion	Pesticides	[144-41-2]	19237	286.033	Hydrogen	8.99	-	-	-	-
Moxidectin	Pesticides	[113507-06-5]	16745	640.384	Hydrogen	18.05	-	-	-	-
Myclobutanil	Pesticides	[88671-89-0]	11308	289.121	Hydrogen	13.74	-	-	-	-
Mycophenolic acid	Mycotoxins	[24280-93-1]	18239	321.133	Hydrogen	12.6	-	-	-	-
N,N-Diethyl-m-toluamide (DEET)	Pesticides	[134-62-3]	15721	192.138	Hydrogen	11.97	-	-	-	-
Naphthalophos	Pesticides	[1491-41-4]	18520	350.079	Hydrogen	13.22	-	-	-	-
Naproanilide	Pesticides	[52570-16-8]	19246	292.133	Hydrogen	14.42	-	-	-	-
Napropamide	Pesticides	[15299-99-7]	11309	272.164	Hydrogen	14.15	2	OK	-	-
Naptalam	Pesticides	[132-66-1]	17931	290.082	Hydrogen-Loss	10.64	-	-	-	-
Neburon	Pesticides	[555-37-3]	11310	275.071	Hydrogen	14.54	-	-	-	-
Neosolaniol	Mycotoxins	[36519-25-2]	12227	400.197	Ammonium	7	-	-	-	-
Nereistoxin	Pesticides	[1631-52-3 (Free: 1631-58-9)]	16827	150.041	Hydrogen	1.35	-	-	-	-
Nicosulfuron	Pesticides	[111991-09-4]	12198	411.108	Hydrogen	10.27	1	OK	-	-
Nitenpyram	Pesticides	[150824-47-8]	15879	271.096	Hydrogen	5.12	-	-	-	-
Nitralin	Pesticides	[4726-14-1]	11312	346.107	Hydrogen	14.46	-	-	-	Not separated with Fenoxanil (NH4 adduct) (Δ mass 4.7 ppm)	!!! Risk of misquantification using mixture, check peak shape
Nivalenol	Mycotoxins	[23282-20-4]	10375	313.128	Hydrogen	3.68	-	-	-	-
Noratropine	Plant Toxins (Tropane alkaloids)	[16839-98-8]	18256	276.159	Hydrogen	6.6	2	OK	-	-
Norflurazon	Pesticides	[27314-13-2]	11316	304.046	Hydrogen	12.17	-	-	-	-
Norflurazon-desmethyl	Pesticides	[23576-24-1]	11138	290.03	Hydrogen	11.4	-	-	-	-
Norscopolamine	Plant Toxins (Tropane alkaloids)	[4684-28-0]	18257	290.139	Hydrogen	5.29	-	-	-	-
Noruron	Pesticides	[18530-56-8]	18521	223.18	Hydrogen	13.03	2	OK	-	-
Novaluron	Pesticides	[116714-46-6]	12523	493.02	Hydrogen	15.84	-	-	-	-
Noviflumuron	Pesticides	[121451-02-3]	18522	526.962	Hydrogen-Loss	16.57	-	-	-	-
Nuarimol	Pesticides	[63284-71-9]	11317	315.069	Hydrogen	13.09	-	-	-	-
O-Acetylscopolamine	Plant Toxins (Tropane alkaloids)	[6820-79-7]	18259	346.165	Hydrogen	7.36	-	-	-	-
Ochratoxin A	Mycotoxins	[303-47-9]	10378	404.089	Hydrogen	13.78	-	-	-	-
Ofurace	Pesticides	[58810-48-3]	11756	282.089	Hydrogen	10.56	-	-	-	-
Omethoate	Pesticides	[1113-02-6]	11319	214.03	Hydrogen	3.85	-	-	-	-
Orbencarb	Pesticides	[34622-58-7]	12527	258.071	Hydrogen	15.22	1	OK	-	-
Orthosulfamuron	Pesticides	[213464-77-8]	15881	425.124	Hydrogen	12.06	-	-	-	-
Orysastrobin	Pesticides	[248593-16-0]	18523	392.193	Hydrogen	13.57	-	-	-	-
Oryzalin	Pesticides	[19044-88-3]	11320	345.087	Hydrogen-Loss	14.21	-	-	-	-
Oxadiargyl	Pesticides	[39807-15-3]	12529	341.045	Hydrogen	15.17	-	-	-	-
Oxadiazon	Pesticides	[19666-30-9]	11321	345.077	Hydrogen	16.33	-	-	-	-
Oxadixyl	Pesticides	[77732-09-3]	11322	279.134	Hydrogen	9.66	-	-	-	-
Oxamyl	Pesticides	[23135-22-0]	11323	237.102	Ammonium	5.07	-	-	-	-
Oxamyl-oxime	Pesticides	[30558-43-1]	12530	163.054	Hydrogen	3.84	1	OK	-	-
Oxasulfuron	Pesticides	[144651-06-9]	17932	407.102	Hydrogen	9.97	-	-	-	-
Oxathiapiprolin	Pesticides	[1003318-67-9]	17877	540.149	Hydrogen	13.54	-	-	-	-
Oxaziclomefone	Pesticides	[153197-14-9]	16805	376.087	Hydrogen	16.02	-	-	-	-
Oxycarboxin	Pesticides	[5259-88-1]	15883	268.064	Hydrogen	8.15	-	-	-	-
Oxydemeton-methyl	Pesticides	[301-12-2]	11325	247.022	Hydrogen	5.54	-	-	-	-
Oxymatrine	Pesticides	[16837-52-8]	17838	265.191	Hydrogen	3.96	-	-	-	-
Paclobutrazol	Pesticides	[76738-62-0]	11327	294.137	Hydrogen	13.41	-	-	-	-
Paraoxon-ethyl	Pesticides	[311-45-5]	11328	276.063	Hydrogen	11.66	-	-	-	-
Paraoxon-methyl	Pesticides	[950-35-6]	11329	248.032	Hydrogen	9.35	-	-	-	-
Patulin	Mycotoxins	[149-29-1]	10344	155.034	Hydrogen	2.88	-	-	-	-
Pebulate	Pesticides	[1114-71-2]	17037	204.142	Hydrogen	15.41	1	Not Separated, fragmentation different	-	-	Identification correct but misquantification using the global mixture
Penconazol	Pesticides	[66246-88-6]	11339	284.072	Hydrogen	14.81	-	-	-	-
Pencycuron	Pesticides	[66063-05-6]	11767	329.142	Hydrogen	15.42	-	-	-	-
Pencycuron-PB-amine	Pesticides	[66063-15-8]	19287	210.104	Hydrogen	8.16	-	-	-	-
Pendimethalin	Pesticides	[40487-42-1]	11340	282.145	Hydrogen	16.6	-	-	-	-
Penflufen	Pesticides	[494793-67-8]	17839	318.198	Hydrogen	14.72	-	-	-	-
Penfluron	Pesticides	[35367-31-8]	18524	343.051	Hydrogen-Loss	14.78	-	-	-	-
Penitrem A	Mycotoxins	[12627-35-9]	18240	634.293	Hydrogen	15.68	-	-	-	-
Penoxsulam	Pesticides	[219714-96-2]	12360	484.071	Hydrogen	11.22	-	-	-	-
Pentachlorophenol	Pesticides	[87-86-5]	10348	262.84	Hydrogen-Loss	16.44	-	-	-	-
Pentanochlor	Pesticides	[2307-68-8]	18525	240.115	Hydrogen	14.49	2	OK	-	-
Penthiopyrad	Pesticides	[183675-82-3]	17643	360.135	Hydrogen	14.85	-	-	-	-
Pentoxazone	Pesticides	[110956-75-7]	18526	371.117	Ammonium	16.02	-	-	-	-
Pethoxamid	Pesticides	[106700-29-2]	17840	296.141	Hydrogen	14.11	-	-	-	-
Phenkapton	Pesticides	[2275-14-1]	11347	376.942	Hydrogen	17.26	-	-	-	-
Phenmedipham	Pesticides	[13684-63-4]	11348	318.145	Ammonium	12.56	2	OK	-	-
Phenothrin	Pesticides	[26002-80-2]	11349	351.195	Hydrogen	17.83	-	-	2 peaks	-	!!! All peaks to be considered for positive findings
Phenthoate	Pesticides	[2597-03-7]	11350	321.038	Hydrogen	14.59	-	-	-	-
Phenylacetoxytropane	Plant Toxins (Tropane alkaloids)	[1690-22-8]	18260	260.164	Hydrogen	7.69	-	-	-	-
Phenylurea	Pesticides	[64-10-8]	18527	137.071	Hydrogen	5.15	-	-	-	-
Phomopsin A	Mycotoxins	[64925-80-0]	18238	789.286	Hydrogen	8.8	-	-	-	-
Phorate	Pesticides	[298-02-2]	11351	261.02	Hydrogen	15.12	-	-	-	-
Phorate sulfoxide	Pesticides	[2588-03-6]	11353	277.015	Hydrogen	11.51	-	-	-	-
Phorate-oxon	Pesticides	[2600-69-3]	12303	245.043	Hydrogen	12.33	-	-	-	-
Phorate-oxon sulfoxide	Pesticides	[2588-05-8]	15917	261.038	Hydrogen	7.83	-	-	-	-
Phorate-oxon-sulfone	Pesticides	[2588-06-9]	16031	277.033	Hydrogen	8.27	-	-	-	-
Phorate-sulfone	Pesticides	[2588-04-7]	11352	293.01	Hydrogen	11.69	-	-	-	-
Phosalone	Pesticides	[2310-17-0]	11354	367.994	Hydrogen	15.22	-	-	-	-
Phosfolan	Pesticides	[947-02-4]	11355	256.022	Hydrogen	9.09	-	-	-	-
Phosmet	Pesticides	[732-11-6]	11356	318.002	Hydrogen	12.54	-	-	-	-
Phosmet-oxon	Pesticides	[3735-33-9]	12304	302.025	Hydrogen	9.49	-	-	-	-
Phosphamidon	Pesticides	[13171-21-6]	11357	300.076	Hydrogen	9.85	-	-	2 peaks	-	!!! All peaks to be considered for positive findings
Phospholan-methyl	Pesticides	[5120-23-0]	16893	227.991	Hydrogen	6.17	-	-	-	-
Phoxim	Pesticides	[14816-18-3]	11358	299.061	Hydrogen	15.09	2	OK	-	-
Picarbutrazox	Pesticides	[500207-04-5]	18528	410.194	Hydrogen	14.39	-	-	-	-
Picaridin	Pesticides	[119515-38-7]	18348	230.175	Hydrogen	12.66	-	-	-	-
Picloram	Pesticides	[1918-02-1]	11771	240.933	Hydrogen	5.84	-	-	-	-
Picolinafen	Pesticides	[137641-05-5]	12532	377.091	Hydrogen	16.21	-	-	-	-
Picoxystrobin	Pesticides	[117428-22-5]	12340	368.11	Hydrogen	14.53	-	-	-	-
Pinoxaden	Pesticides	[243973-20-8]	12354	401.243	Hydrogen	15.28	-	-	-	-
Piperalin	Pesticides	[3478-94-2]	18529	330.102	Hydrogen	11.45	-	-	-	-
Piperonyl butoxide	Pesticides	[51-03-6]	11363	356.243	Ammonium	16.3	-	-	-	-
Piperophos	Pesticides	[24151-93-7]	11774	354.132	Hydrogen	15.59	-	-	-	-
Pirimicarb	Pesticides	[23103-98-2]	11364	239.15	Hydrogen	7.99	-	-	-	-
Pirimicarb-desmethyl	Pesticides	[30614-22-3]	12285	225.135	Hydrogen	6.22	-	-	-	-
Pirimicarb-desmethyl-formamido	Pesticides	[27218-04-8]	12533	253.13	Hydrogen	10.28	-	-	-	-
Pirimiphos-ethyl	Pesticides	[23505-41-1]	11365	334.135	Hydrogen	15.92	-	-	-	-
Pirimiphos-methyl	Pesticides	[29232-93-7]	11366	306.104	Hydrogen	14.7	2	OK	-	-
Pirimiphos-methyl-N-desethyl-	Pesticides	[67018-59-1]	12301	278.072	Hydrogen	10.98	-	-	-	-
Pirimisulfuron-methyl	Pesticides	[86209-51-0]	11776	469.044	Hydrogen	13.59	-	-	-	-
Prallethrin	Pesticides	[23031-36-9]	11470	301.18	Hydrogen	15.62	-	-	-	-
Pretilachlor	Pesticides	[51218-49-6]	11775	312.172	Hydrogen	15.79	-	-	-	-
Probenazole	Pesticides	[27605-76-1]	17652	224.038	Hydrogen	9.75	-	-	-	-
Prochloraz	Pesticides	[67747-09-5]	11368	376.038	Hydrogen	14.65	-	-	-	-
Prochloraz Metabolite BTS 40348	Pesticides	[67747-01-7]	18559	282.021	Hydrogen	10.87	-	-	-	-
Prochloraz Metabolite BTS 44595	Pesticides	[139520-94-8]	18341	325.027	Hydrogen	15.17	-	-	-	-
Prochloraz Metabolite BTS 9608	Pesticides	[575-89-3]	18451	194.918	None	13.15	1	OK	-	-
Prochloraz-desimidazole-formylamino (metabolite BTS 44596)	Pesticides	[139542-32-8]	18342	353.022	Hydrogen	15.06	-	-	-	-
Procyazine	Pesticides	[32889-48-8]	18530	253.096	Hydrogen	10.23	-	-	-	-
Prodiamine	Pesticides	[29091-21-2]	18349	351.127	Hydrogen	16.36	-	-	-	-
Profenofos	Pesticides	[41198-08-7]	11370	372.942	Hydrogen	16.02	-	-	-	-
Profoxydim	Pesticides	[281664-76-4 (Free 139001-49-3) ]	11862	466.181	Hydrogen	17.22	-	-	-	-
Prohexadione	Pesticides	[127277-53-6 (Free 88805-35-0)]	11777	211.061	Hydrogen-Loss	8.87	-	-	-	-
Prohydrojasmon	Pesticides	[158474-72-7]	18531	255.196	Hydrogen	15.41	-	-	-	-
Promecarb	Pesticides	[2631-37-0]	11778	208.133	Hydrogen	13.38	2	OK	-	-
Prometon	Pesticides	[1610-18-0]	11372	226.166	Hydrogen	9.85	1	Not Separated, fragmentation different	-	-	Identification correct but misquantification using the global mixture
Prometryn	Pesticides	[7287-19-6]	11373	242.143	Hydrogen	12.03	1	OK (Double pic), fragmentation different	-	-	!!! Carrefully attribute the right peak
Propachlor	Pesticides	[1918-16-7]	11374	212.084	Hydrogen	11.94	-	-	-	-
Propamocarb hydrochloride	Pesticides	[25606-41-1 (Free 24579-73-5)]	17937?	189.16	Hydrogen	4.01	-	-	-	-
Propamocarb-N-Desmethyl	Pesticides	[1392231-41-2]	18371	175.144	Hydrogen	3.97	-	-	-	-
Propanil	Pesticides	[709-98-8]	11375	218.013	Hydrogen	12.91	-	-	-	-
Propaphos	Pesticides	[7292-16-2]	11376	305.097	Hydrogen	14.81	-	-	-	-
Propaquizafop	Pesticides	[111479-05-1]	11780	444.132	Hydrogen	16.18	-	-	-	-
Propargite	Pesticides	[2312-35-8]	11377	368.189	Ammonium	16.8	-	-	-	-
Propazine	Pesticides	[139-40-2]	11378	230.117	Hydrogen	12.91	2	OK	-	-
Propazine-2-hydroxy	Pesticides	[7374-53-0]	18090	212.151	Hydrogen	7.59	2	Not Separated, fragmentation different	-	-	Identification correct but misquantification using the global mixture
Propetamphos	Pesticides	[31218-83-4]	11379	282.092	Hydrogen	13.71	-	-	-	-
Propham	Pesticides	[122-42-9]	11380	138.055	None	11.53	-	-	-	-
Propiconazole	Pesticides	[60207-90-1]	11381	342.077	Hydrogen	15.07	-	-	2 peaks	-	!!! All peaks to be considered for positive findings
Propisochlor	Pesticides	[86763-47-5]	12535	284.141	Hydrogen	14.82	2	OK	-	-
Propoxur	Pesticides	[114-26-1]	11382	210.113	Hydrogen	10.28	-	-	-	-
Propoxycarbazone sodium	Pesticides	[181274-15-7 (Free: 145026-81-9)]	17938	399.097	Hydrogen	10.85	1	OK	-	-
Propoxycarbazone-2-Hydroxypropoxy	Pesticides	[496925-02-1]	18300	415.092	Hydrogen	8.41	-	-	-	-
Propyrisulfuron	Pesticides	[570415-88-2]	18532	456.085	Hydrogen	13.59	-	-	-	-
Propyzamide	Pesticides	[23950-58-5]	11383	256.029	Hydrogen	13.37	-	-	-	-
Proquinazid	Pesticides	[189278-12-4]	15886	373.041	Hydrogen	17.12	-	-	-	-
Prosulfocarb	Pesticides	[52888-80-9]	11384	252.142	Hydrogen	15.86	-	-	-	-
Prosulfuron	Pesticides	[94125-34-5]	12361	420.095	Hydrogen	13.1	-	-	-	-
Prothioconazole	Pesticides	[178928-70-6]	11863	342.024	Hydrogen-Loss	15.04	-	-	-	-
Prothioconazole-desthio	Pesticides	[120983-64-4]	16935	312.067	Hydrogen	14.2	-	-	-	-
Prothoate	Pesticides	[2275-18-5]	11386	286.069	Hydrogen	12.21	-	-	-	-
Pydiflumetofen	Pesticides	[1228284-64-7]	18350	426.035	Hydrogen	15.5	-	-	-	-
Pyflubumide	Pesticides	[926914-55-8]	18533	536.234	Hydrogen	16.49	-	-	-	-
Pymetrozine	Pesticides	[123312-89-0]	11864	218.104	Hydrogen	3.14	-	-	-	-
Pyracarbolid	Pesticides	[24691-76-7]	15888	218.118	Hydrogen	10.46	-	-	-	-
Pyraclofos	Pesticides	[89784-60-1]	18534	361.054	Hydrogen	15.22	-	-	-	-
Pyraclostrobin	Pesticides	[175013-18-0]	11865	388.106	Hydrogen	15.13	-	-	-	-
Pyraflufen (free acid)	Pesticides	[129630-17-7]	17841	384.996	Hydrogen	13.55	-	-	-	-
Pyraflufen-ethyl	Pesticides	[129630-19-9]	15890	413.028	Hydrogen	14.92	-	-	-	-
Pyraoxystrobin	Pesticides	[862588-11-2]	17885	413.126	Hydrogen	15.22	-	-	-	Double peak 1 (Δ mass 4.8 ppm) with Cyflufenamid	!!! Carrefully select the right peak
Pyrasulfutole	Pesticides	[365400-11-9]	18535	363.062	Hydrogen	9.35	-	-	-	-
Pyrazolynate	Pesticides	[58011-68-0]	18536	439.028	Hydrogen	15.37	-	-	-	-
Pyrazophos	Pesticides	[13457-18-6]	11387	374.093	Hydrogen	15.16	-	-	-	-
Pyrazosulfuron-ethyl	Pesticides	[93697-74-6]	16807	415.103	Hydrogen	13.83	-	-	-	-
Pyrazoxyfen	Pesticides	[71561-11-0]	18537	403.061	Hydrogen	14.89	-	-	-	-
Pyrethrin I	Pesticides	[121-21-1 (Mixture 8003-34-7)]	11866	329.211	Hydrogen	16.96	-	-	-	-
Pyrethrin II	Pesticides	[121-29-9 (Mixture 8003-34-7)]	11388	373.201	Hydrogen	15.66	-	-	-	-
Pyribenzoxim	Pesticides	[168088-61-7]	18538	610.193	Hydrogen	16.11	-	-	-	-
Pyributicarb	Pesticides	[88678-67-5]	18539	331.147	Hydrogen	16.42	-	-	-	-
Pyridaben	Pesticides	[96489-71-3]	12342	365.145	Hydrogen	17.35	-	-	-	-
Pyridafol	Pesticides	[40020-01-7]	18351	207.032	Hydrogen	8.81	-	-	-	-
Pyridalyl	Pesticides	[179101-81-6]	16037	489.975	Hydrogen	18.36	-	-	-	-
Pyridaphenthion	Pesticides	[119-12-0]	11389	341.072	Hydrogen	13.71	-	-	-	-
Pyridate	Pesticides	[55512-33-9]	12537	379.124	Hydrogen	17.72	-	-	-	-
Pyrifenox	Pesticides	[88283-41-4]	11391	295.04	Hydrogen	12.23	-	-	2 peaks	-	!!! All peaks to be considered for positive findings
Pyrifluquinazon	Pesticides	[337458-27-2]	18540	465.116	Hydrogen	12.98	-	-	-	-
Pyriftalid	Pesticides	[135186-78-6]	16894	319.075	Hydrogen	12.63	-	-	-	-
Pyrimethanil	Pesticides	[53112-28-0]	11392	200.118	Hydrogen	11.02	-	-	-	-
Pyrimidifen	Pesticides	[105779-78-0]	18558	378.194	Hydrogen	15.37	-	-	-	-
Pyriminobac-methyl	Pesticides	[147411-69-6]	17653	362.135	Hydrogen	13.32	-	-	-	-
Pyrimisulfan	Pesticides	[221205-90-9]	18560	420.103	Hydrogen	12.27	-	-	-	-
Pyrimitate	Pesticides	[5221-49-8]	19243	306.104	Hydrogen	14.26	1	OK	-	-
Pyriofenone	Pesticides	[688046-61-9]	17842	366.11	Hydrogen	15.36	-	-	-	-
Pyriproxyfen	Pesticides	[95737-68-1]	11782	322.144	Hydrogen	16.35	-	-	-	-
Pyrisoxazole	Pesticides	[847749-37-5]	17887	289.11	Hydrogen	11.36	-	-	2 peaks	-	!!! 0.7 min between the two peaks, integrate both in case of positive findigs !!!
Pyroquilon	Pesticides	[57369-32-1]	18561	174.091	Hydrogen	10	-	-	-	-
Pyroxasulfone	Pesticides	[447399-55-5]	18352	392.07	Hydrogen	11.75	-	-	-	-
Pyroxsulam	Pesticides	[422556-08-9]	16697	435.069	Hydrogen	10.43	-	-	-	-
Quassin	Pesticides	[76-78-8]	80485	389.196	Hydrogen	9.71	-	-	-	-
Quinalphos	Pesticides	[13593-03-8]	11393	299.061	Hydrogen	14.54	1	OK	-	-
Quinclorac	Pesticides	[84087-01-4]	11783	241.977	Hydrogen	9.6	-	-	-	-
Quinine sulfate	Pesticides	[6119-70-6 (Free 130-95-0)]	19203	325.191	Hydrogen	6.86	-	-	-	-
Quinmerac	Pesticides	[90717-03-6]	12539	222.032	Hydrogen	7.46	-	-	-	Coalescence with Chloridazon	!!! Carrefully check calibration, remove points if peak is cut
Quinoclamine	Pesticides	[2797-51-5]	17843	208.016	Hydrogen	9.64	-	-	-	-
Quinoline	Pesticides	[91-22-5]	18563	130.065	Hydrogen	3.37	-	-	-	-
Quinoxyfen	Pesticides	[124495-18-7]	11784	308.004	Hydrogen	16.42	-	-	-	-
Quinthiophos	Pesticides	[1776-83-6]	11394	330.071	Hydrogen	14.54	-	-	-	-
Quizalofop (free acid)	Pesticides	[76578-12-6]	11785	345.064	Hydrogen	14.62	-	-	-	-
Quizalofop-ethyl and Quizalofop-P-ethyl	Pesticides	[76578-14-8, 100646-51-3]	16822	373.095	Hydrogen	15.95	-	Not Separated (1 single cpd)	-	-
Quizalofop-Tefuryl	Pesticides	[119738-06-6]	12540	429.121	Hydrogen	15.84	-	-	-	-
Rabenzazole	Pesticides	[40341-04-6]	11396	213.113	Hydrogen	11.58	-	-	-	-
Reserpine	Pesticides	[50-55-5]	19198	609.281	Hydrogen	11.94	-	-	-	-
Resmethrin and Bioresmethrin	Pesticides	[10453-86-8, 28434-01-7]	11397	339.195	Hydrogen	17.56	-	Not Separated (1 single cpd)	2 peaks	-	!!! All peaks to be considered for positive findings
Retrorsine and Usaramine	Plant Toxins (Pyrrolizidine alkaloids)	[480-54-6, 15503-87-4]	19197	352.175	Hydrogen	5.73	3	Not Separated (1 single cpd)	-	-
Retrorsine-N-oxide	Plant Toxins (Pyrrolizidine alkaloids)	[15503-86-3]	17344	368.17	Hydrogen	5.86	4	OK	-	-
Riddelliine	Plant Toxins (Pyrrolizidine alkaloids)	[23246-96-0]	17353	350.16	Hydrogen	4.91	2	OK	-	-
Riddelliine-N-oxide	Plant Toxins (Pyrrolizidine alkaloids)	[75056-11-0]	17701	366.155	Hydrogen	5.06	2	OK	-	-
Rimsulfuron	Pesticides	[122931-48-0]	11786	432.064	Hydrogen	11.11	-	-	-	-
Rinderine-N-oxide	Plant Toxins (Pyrrolizidine alkaloids)	[137821-16-0]	17703	316.175	Hydrogen	5.03	1	OK	-	-
Roquefortine C	Mycotoxins	[58735-64-1]	18241	390.192	Hydrogen	11.88	-	-	-	-
Rotenone	Pesticides	[83-79-4]	12541	395.149	Hydrogen	14.45	-	-	-	-
Roxithromycin	Pesticides	[80214-83-1]	16086	837.532	Hydrogen	13.23	-	-	-	-
Saflufenacil	Pesticides	[372137-35-4]	16842	501.062	Hydrogen	12.71	-	-	-	-
Saflufenacil-N,N-desmethyl (M800H11)	Pesticides	[1246768-30-8]	18372	473.03	Hydrogen	11.36	-	-	-	-
Saflufenacil-N-desmethyl-urea (M800H35)	Pesticides	[1246768-31-9]	18373	353.048	Hydrogen	8.75	-	-	-	-
Sanguinarine	Plant Toxins (Isoquinoline alkaloids)	[2447-54-3]	18231	332.092	None	9.04	-	-	-	-
Sceleratine	Plant Toxins (Pyrrolizidine alkaloids)	[6190-25-6]	18284	370.186	Hydrogen	3.35	2	OK	-	-
Sceleratine-N-oxide	Plant Toxins (Pyrrolizidine alkaloids)	[103184-92-5]	18285	386.181	Hydrogen	3.74	2	OK	-	-
Schradan (DMPA)	Pesticides	[152-16-9]	18564	287.14	Hydrogen	8.55	-	-	-	-
Scopolamine	Plant Toxins (Tropane alkaloids)	[138-12-5]	16931	304.154	Hydrogen	5.09	-	-	-	-
Scopolamine-N-oxide	Plant Toxins (Tropane alkaloids)	[97-75-6]	18263	320.149	Hydrogen	4.63	2	OK	-	-
Sebuthylazin	Pesticides	[7286-69-3]	11399	230.117	Hydrogen	12.82	1	OK	-	-
Sebuthylazin-desethyl	Pesticides	[37019-18-4]	12284	202.085	Hydrogen	9.82	1	OK	-	-
Secbumeton	Pesticides	[26259-45-0]	11400	226.166	Hydrogen	9.87	1	Not Separated, fragmentation different	-	-	Identification correct but misquantification using the global mixture
Sedaxane	Pesticides	[874967-67-6]	18353	332.157	Hydrogen	13.78	-	-	2 peaks	-	!!! All peaks to be considered for positive findings
Selamectin	Pesticides	[165108-07-6]	16747	770.447	Hydrogen	18.36	-	-	-	-
Senecionine	Plant Toxins (Pyrrolizidine alkaloids)	[130-01-8]	17347	336.181	Hydrogen	7	2	OK	-	-
Seneciphylline and Spartioidin	Plant Toxins (Pyrrolizidine alkaloids)	[480-81-9, 520-59-2]	17883	334.165	Hydrogen	6.06	-	Not Separated (1 single cpd)	-	-
Seneciphylline-N-oxide	Plant Toxins (Pyrrolizidine alkaloids)	[38710-26-8]	17346	350.16	Hydrogen	6.3	3	OK	-	-
Senecivernine-N-oxide	Plant Toxins (Pyrrolizidine alkaloids)	[101687-28-9]	17350	352.175	Hydrogen	6.96	4	OK	-	-
Senkirkin	Plant Toxins (Pyrrolizidine alkaloids)	[2318-18-5]	17351	366.191	Hydrogen	8.08	-	-	-	-
Sethoxydim	Pesticides	[74051-80-2]	11787	328.194	Hydrogen	16.08	-	-	-	-
Siduron	Pesticides	[1982-49-6]	12545	233.165	Hydrogen	12.94	-	-	2 peaks	-	!!! All peaks to be considered for positive findings
Silafluofen	Pesticides	[105024-66-6]	15892	287.127	None	18.65	-	-	-	-
Silthiofam	Pesticides	[175217-20-6]	12345	268.119	Hydrogen	14.6	-	-	-	-
Simazine	Pesticides	[122-34-9]	11401	202.085	Hydrogen	10.17	2	OK	-	-
Simazine, 2-Hydroxy-	Pesticides	[2599-11-3]	18093	184.119	Hydrogen	5.06	-	-	-	-
Simeconazole	Pesticides	[149508-90-7]	18566	294.143	Hydrogen	14.08	-	-	-	-
Simetone	Pesticides	[673-04-1]	12308	198.135	Hydrogen	7.49	-	-	-	-
Simetryn	Pesticides	[1014-70-6]	11402	214.112	Hydrogen	9.58	1	Not Separated, fragmentation different	-	-	Identification correct but misquantification using the global mixture
Sintofen	Pesticides	[130561-48-7]	18354	375.074	Hydrogen	11.55	-	-	-	-
Spinetoram J (from Spinetoram)	Pesticides	[187166-40-1 (mixture 935545-74-7)]	19189	748.499	Hydrogen	15.77	-	-	-	-
Spinetoram L (from Spinetoram)	Pesticides	[187166-15-0 (mixture 935545-74-7)]	19190	760.499	Hydrogen	16.22	-	-	-	-
Spinosyn A (from Spinosad)	Pesticides	[131929-60-7 (mixture 168313-95-8)]	12287	732.468	Hydrogen	15.26	-	-	-	-
Spinosyn D (from Spinosad)	Pesticides	[131929-63-0 (mixture 168313-95-8)]	12289	746.484	Hydrogen	15.73	-	-	-	-
Spirodiclofen	Pesticides	[148477-71-8]	11788	411.112	Hydrogen	17.04	-	-	-	-
Spiromesifen	Pesticides	[283594-90-1]	15894	388.248	Ammonium	16.75	-	-	-	-
Spirotetramat	Pesticides	[203313-25-1]	16818	374.196	Hydrogen	14.01	-	-	-	-
Spirotetramat-enol	Pesticides	[203312-38-3]	16981	302.175	Hydrogen	11.43	-	-	-	-
Spirotetramat-enol-glucoside	Pesticides	[1172614-86-6]	16982	464.228	Hydrogen	7	-	-	-	-
Spirotetramat-keto-hydroxy	Pesticides	[1172134-11-0]	16984	318.17	Hydrogen	12.29	-	-	-	-
Spirotetramat-monohydroxy	Pesticides	[1172134-12-1]	16983	304.191	Hydrogen	10.28	-	-	-	-
Spiroxamine	Pesticides	[118134-30-8]	12161	298.274	Hydrogen	13.32	-	-	2 peaks	-	!!! All peaks to be considered for positive findings
Sterigmatocystin	Mycotoxins	[10048-13-2]	10677	325.071	Hydrogen	13.91	-	-	-	-
Sulcofuron	Pesticides	[3567-25-7 (Free 24019-05-4)]	19256	518.915	Hydrogen-Loss	16.36	-	-	-	-
Sulcotrione	Pesticides	[99105-77-8]	11868	329.025	Hydrogen	10.07	-	-	-	-
Sulfallate	Pesticides	[95-06-7]	11403	224.033	Hydrogen	14.68	-	-	-	-
Sulfamerazine	Pesticides	[127-79-7]	10827	265.075	Hydrogen	4.89	-	-	-	-
Sulfamonomethoxine	Pesticides	[1220-83-3]	16088	281.07	Hydrogen	6.6	-	-	-	-
Sulfentrazone	Pesticides	[122836-35-5]	15896	404.016	Ammonium	10.9	-	-	-	-
Sulfometuron methyl	Pesticides	[74222-97-2]	17939	365.091	Hydrogen	10.48	-	-	-	-
Sulfosulfuron	Pesticides	[141776-32-1]	11789	471.075	Hydrogen	12.79	-	-	-	-
Sulfotep	Pesticides	[3689-24-5]	11404	323.03	Hydrogen	14.7	-	-	-	-
Sulfoxaflor	Pesticides	[946578-00-3]	17057	278.057	Hydrogen	7.87	-	-	2 peaks	-	!!! All peaks to be considered for positive findings
Sulfuramid	Pesticides	[4151-50-2]	17740	525.977	Hydrogen-Loss	16.87	-	-	-	-
Sulprofos	Pesticides	[35400-43-2]	11405	323.036	Hydrogen	16.61	-	-	-	-
Sulprofos sulfoxide	Pesticides	[34643-47-5]	18568	339.031	Hydrogen	14.02	-	-	-	-
T-2 Toxin	Mycotoxins	[21259-20-1]	11633	484.254	Ammonium	13.04	-	-	-	-
Tau-fluvalinate	Pesticides	[102851-06-9]	11406	503.134	Hydrogen	17.58	-	-	-	-
TCMTB	Pesticides	[21564-17-0]	18569	238.977	Hydrogen	12.87	-	-	-	-
TCP (3,5,6-trichloro-2-pyridinol - Chlorpyriphos metabolite)	Pesticides	[6515-38-4]	18546	195.913	Hydrogen-Loss	12.39	1	OK	-	-
Tebuconazole	Pesticides	[107534-96-3]	11407	308.152	Hydrogen	14.82	-	-	-	-
Tebufenozide	Pesticides	[112410-23-8]	11408	353.222	Hydrogen	14.52	-	-	-	-
Tebufenpyrad	Pesticides	[119168-77-3]	11409	334.168	Hydrogen	16.19	2	OK	-	-
Tebufloquin	Pesticides	[376645-78-2]	18570	290.155	Hydrogen	14.6	-	-	-	-
Tebupirimfos	Pesticides	[96182-53-5]	18356	319.124	Hydrogen	16.22	-	-	-	-
Tebutam	Pesticides	[35256-85-0]	11410	234.185	Hydrogen	14.23	-	-	-	-
Tebuthiuron	Pesticides	[34014-18-1]	11790	229.112	Hydrogen	10.64	1	OK	-	-
Teflubenzuron	Pesticides	[83121-18-0]	11412	378.967	Hydrogen-Loss	16.35	-	-	-	-
Tefuryltrione	Pesticides	[473278-76-1]	18571	460.119	Ammonium	12.25	-	-	-	-
Tembotrione	Pesticides	[335104-84-2]	17940	458.065	Ammonium	12.61	-	-	-	-
Temephos	Pesticides	[3383-96-8]	11414	466.997	Hydrogen	16.25	-	-	-	-
Tentoxin	Mycotoxins (Alternaria toxins)	[28540-82-1]	17495	413.219	Hydrogen-Loss	12.38	-	-	-	-
TEPP	Pesticides	[107-49-3]	11415	291.076	Hydrogen	9.95	-	-	-	-
Tepraloxydim	Pesticides	[149979-41-9]	12552	342.147	Hydrogen	13.88	-	-	-	-
Tepraloxydim-3-hydroxy-glutaric acid	Pesticides	[NA]	19298	231.087	Hydrogen-Loss	3.65	-	-	-	-
Tepraloxydim-glutaric acid	Pesticides	[1798310-47-0]	19299	215.093	Hydrogen-Loss	5.49	-	-	-	-
Terbacil	Pesticides	[5902-51-2]	11416	215.059	Hydrogen-Loss	10.49	-	-	-	-
Terbufos	Pesticides	[13071-79-9]	11417	289.051	Hydrogen	16.1	-	-	-	-
Terbufos-oxon-sulfone	Pesticides	[56070-15-6]	11418	305.064	Hydrogen	9.77	-	-	-	-
Terbufos-sulfone	Pesticides	[56070-16-7]	16021	321.041	Hydrogen	12.83	-	-	-	-
Terbufos-sulfoxide	Pesticides	[10548-10-4]	12566	305.046	Hydrogen	12.87	-	-	-	-
Terbumeton	Pesticides	[33693-04-8]	11791	226.166	Hydrogen	9.94	2	OK	-	-	Identification correct but misquantification using the global mixture
Terbumeton-desethyl	Pesticides	[30125-64-5]	18148	198.135	Hydrogen	7.91	2	OK	-	-
Terbutaline sulfate	Pesticides	[23031-32-5 (Free: 23031-25-6)]	12553	226.144	Hydrogen	3.5	-	-	-	-
Terbuthylazine	Pesticides	[5915-41-3]	11419	230.117	Hydrogen	13.15	3	OK	-	-
Terbuthylazine-desethyl	Pesticides	[30125-63-4]	16027	202.085	Hydrogen	10.7	3	OK	-	Not separated with Fenfuram (Δ mass 4.3 ppm)	!!! Risk of misquantification using mixture, check peak shape
Terbutol	Pesticides	[1918-11-2]	18572	278.211	Hydrogen	15.64	-	-	-	-
Terbutryn	Pesticides	[886-50-0]	11420	242.143	Hydrogen	12.24	2	OK (Double pic), fragmentation different	-	-	!!! Carrefully attribute the right peak
Terbutylazine-2-hydroxy	Pesticides	[66753-07-9]	18095	212.151	Hydrogen	7.54	1	Not Separated, fragmentation different	-	-	Identification correct but misquantification using the global mixture
Tetrachlorvinphos	Pesticides	[22248-79-9]	11421	364.906	Hydrogen	14.61	-	-	-	-
Tetraconazole	Pesticides	[112281-77-3]	11422	372.029	Hydrogen	14.15	-	-	-	-
Tetramethrin	Pesticides	[7696-12-0]	11424	332.186	Hydrogen	16.12	-	-	2 peaks	-	!!! All peaks to be considered for positive findings
Tetraniliprole	Pesticides	[1229654-66-3]	18573	545.117	Hydrogen	12.42	-	-	-	-
Thenylchlor	Pesticides	[96491-05-3]	18574	324.082	Hydrogen	14.07	-	-	-	-
Thiabendazole	Pesticides	[148-79-8]	11460	202.043	Hydrogen	5.92	-	-	-	-
Thiabendazole-5-hydroxy	Pesticides	[948-71-0]	12413	218.038	Hydrogen	5.18	-	-	-	-
Thiacloprid	Pesticides	[111988-49-9]	11792	253.031	Hydrogen	8.39	-	-	-	-
Thiamethoxam	Pesticides	[153719-23-4]	11793	292.027	Hydrogen	5.68	-	-	-	-
Thiazafluron	Pesticides	[25366-23-8]	17941	241.037	Hydrogen	10.41	-	-	-	-
Thiazopyr	Pesticides	[117718-60-2]	18575	397.1	Hydrogen	14.76	-	-	-	-
Thidiazuron	Pesticides	[51707-55-2]	16023	221.049	Hydrogen	10.25	-	-	-	-
Thiencarbazone-methyl	Pesticides	[317815-83-1]	17048	391.038	Hydrogen	9.82	-	-	-	-
Thifensulfuron	Pesticides	[79277-67-1]	11794	374.022	Hydrogen	7.59	-	-	-	-
Thifensulfuron-methyl	Pesticides	[79277-27-3]	11795	388.038	Hydrogen	10.23	-	-	-	-
Thifluzamide	Pesticides	[130000-40-7]	15902	526.849	Hydrogen	14.32	-	-	-	-
Thiobencarb	Pesticides	[28249-77-6]	11796	258.071	Hydrogen	15.36	2	OK	-	-
Thiocyclam	Pesticides	[31895-22-4 (Free 31895-21-3)]	15903	182.013	Hydrogen	2.6	-	-	-	-
Thiodicarb	Pesticides	[59669-26-0]	11797	355.056	Hydrogen	11.34	-	-	-	-
Thiofanox-sulfone	Pesticides	[39184-59-3]	11426	251.106	Hydrogen	7.31	-	-	-	-
Thiofanox-sulfoxide	Pesticides	[39184-27-5]	12556	235.111	Hydrogen	6.94	-	-	-	-
Thionazine	Pesticides	[297-97-2]	11428	249.046	Hydrogen	11.86	-	-	-	-
Thiophanate-ethyl	Pesticides	[23564-06-9]	18576	371.084	Hydrogen	12.17	-	-	-	-
Thiophanate-methyl	Pesticides	[23564-05-8]	11798	343.053	Hydrogen	10.27	-	-	-	-
Tiadinil	Pesticides	[223580-51-6]	18577	266.016	Hydrogen-Loss	13.69	-	-	-	-
Tiafenacil	Pesticides	[1220411-29-9]	18578	512.067	Hydrogen	12.84	-	-	-	-
Tiamulin	Pesticides	[55297-96-6 (Free: 55297-95-5)]	16736	494.33	Hydrogen	11.53	-	-	-	-
Tiocarbazil	Pesticides	[36756-79-3]	12558	280.173	Hydrogen	16.81	-	-	-	-
Tioxazafen	Pesticides	[330459-31-9]	18579	229.043	Hydrogen	15.21	-	-	-	-
Tolclofos-methyl	Pesticides	[57018-04-9]	11429	300.962	Hydrogen	15.23	-	-	-	-
Tolfenpyrad	Pesticides	[129558-76-5]	15904	384.147	Hydrogen	16.31	-	-	-	-
Tolprocarb	Pesticides	[911499-62-2]	18580	347.158	Hydrogen	13.08	-	-	-	-
Tolpyralate	Pesticides	[1101132-67-5]	18581	485.159	Hydrogen	12.82	-	-	-	-
Tralkoxydim	Pesticides	[87820-88-0]	12162	330.206	Hydrogen	16.57	-	-	-	-
Triadimefon	Pesticides	[43121-43-3]	11433	294.1	Hydrogen	13.6	-	-	-	-
Triadimenol	Pesticides	[55219-65-3]	11434	296.116	Hydrogen	13.86	-	-	2 peaks	-	!!! All peaks to be considered for positive findings
Triafamone	Pesticides	[874195-61-6]	18582	407.063	Hydrogen	10.85	-	-	-	-
Tri-allate	Pesticides	[2303-17-5]	11435	304.009	Hydrogen	16.67	-	-	-	-
Triamiphos	Pesticides	[1031-47-6]	11436	295.143	Hydrogen	11.9	-	-	-	-
Triapenthenol	Pesticides	[76608-88-3]	19247	264.207	Hydrogen	14.53	-	-	-	-
Triasulfuron	Pesticides	[82097-50-5]	11800	402.063	Hydrogen	10.27	-	-	-	-
Triazamate	Pesticides	[112143-82-5]	11801	315.149	Hydrogen	13.93	-	-	-	-
Triaziflam	Pesticides	[131475-57-5]	18583	334.204	Hydrogen	14.16	-	-	-	-
Triazophos	Pesticides	[24017-47-8]	11437	314.072	Hydrogen	13.79	-	-	-	Coalescence with Isazofos	!!! Carrefully check calibration, remove points if peak is cut
Triazoxid	Pesticides	[72459-58-6]	11438	248.033	Hydrogen	9.73	-	-	-	-
Tribenuron-methyl	Pesticides	[101200-48-0]	11802	396.097	Hydrogen	11.81	-	-	-	-
Tribufos (DEF)	Pesticides	[78-48-8]	11126	315.103	Hydrogen	17.37	-	-	-	-
Trichodesmine	Plant Toxins (Pyrrolizidine alkaloids)	[548-90-3]	17352	354.191	Hydrogen	5.77	-	-	-	-
Triclopyr	Pesticides	[55335-06-3]	11803	195.913	None	12.84	2	OK	-	-
Triclopyr-butotyl	Pesticides	[64700-56-7]	19250	356.022	Hydrogen	16.26	-	-	-	-
Triclopyricarb	Pesticides	[902760-40-1]	17888	391.001	Hydrogen	16.25	-	-	-	-
Triclosan	Pesticides	[3380-34-5]	17222	286.944	Hydrogen-Loss	15.92	-	-	-	-
Tricyclazole	Pesticides	[41814-78-2]	11869	190.043	Hydrogen	8.79	-	-	-	-
Tridemorph	Pesticides	[81412-43-3]	15906	298.31	Hydrogen	14.7	-	-	-	-
Trietazine	Pesticides	[1912-26-1]	11441	230.117	Hydrogen	13.93	4	OK	-	-
Trifloxystrobin	Pesticides	[141517-21-7]	11805	409.137	Hydrogen	15.69	-	-	-	-
Trifloxystrobin (free acid)	Pesticides	[252913-85-2]	18150	395.121	Hydrogen	14.94	-	-	-	-
Trifloxysulfuron sodium	Pesticides	[199119-58-9 (Free 145099-21-4)]	17901	438.069	Hydrogen	11.87	-	-	-	-
Triflumezopyrim	Pesticides	[1263133-33-0]	18584	399.106	Hydrogen	10.63	-	-	-	-
Triflumizole	Pesticides	[68694-11-1]	12349	346.093	Hydrogen	15.43	-	-	-	-
Triflumizole Amino FM-6-1	Pesticides	[131549-75-2]	17875	295.082	Hydrogen	9.88	-	-	-	-
Triflumuron	Pesticides	[64628-44-0]	11442	359.041	Hydrogen	15.17	-	-	-	-
Triflusulfuron-methyl	Pesticides	[126535-15-7]	18585	493.111	Hydrogen	13.32	-	-	-	-
Triflusulfuron-methyl metabolite IN-M7222	Pesticides	[1418095-28-9]	19283	210.06	Hydrogen	5	-	-	-	-
Triforine	Pesticides	[26644-46-2]	11806	387.911	None	12.56	-	-	2 peaks	-	!!! All peaks to be considered for positive findings
Trimethacarb-2-3-5	Pesticides	[12407-86-2]	18766	194.118	Hydrogen	12.04	2	OK	-	-
Trimethacarb-3-4-5	Pesticides	[2686-99-9]	18767	194.118	Hydrogen	12.15	3	OK	-	-
Trinexapac	Pesticides	[143294-89-7]	18586	223.061	Hydrogen-Loss	9.5	-	-	-	-
Trinexapac-ethyl	Pesticides	[95266-40-3]	11807	253.107	Hydrogen	12.1	-	-	-	-
Trinexapac-methyl	Pesticides	[104273-71-4]	18587	239.091	Hydrogen	10.85	-	-	-	-
Tris-2-cresyl phosphate	Pesticides	[78-30-8]	19202	369.125	Hydrogen	16.64	-	-	-	-
Triticonazole	Pesticides	[131983-72-7]	11468	318.137	Hydrogen	14.09	-	-	-	-
Tritosulfuron	Pesticides	[142469-14-5]	15911	446.035	Hydrogen	13.08	-	-	-	-
Tritosulfuron-free amine (Metabolite AMTT)	Pesticides	[5311-05-7]	19310	195.049	Hydrogen	7.28	-	-	-	-
Uniconazole	Pesticides	[83657-22-1]	11469	292.121	Hydrogen	14.41	2	OK	-	-
Usaramine-N-oxide	Plant Toxins (Pyrrolizidine alkaloids)	[117020-54-9]	17707	368.17	Hydrogen	5.81	3	OK	-	-
Valifenalate	Pesticides	[283159-90-0]	17844	399.168	Hydrogen	13.59	-	-	2 peaks	-	!!! All peaks to be considered for positive findings
Vamidothion	Pesticides	[2275-23-2]	11446	288.049	Hydrogen	7.62	-	-	-	-
Vamidothion sulfone	Pesticides	[70898-34-9]	12309	320.039	Hydrogen	5.79	-	-	-	-
Vamidothion sulfoxide	Pesticides	[20300-00-9]	11447	304.044	Hydrogen	5.35	-	-	2 peaks	-	!!! All peaks to be considered for positive findings
Vernolate	Pesticides	[1929-77-7]	17038	204.142	Hydrogen	15.41	1	Not Separated, fragmentation different	-	-	Identification correct but misquantification using the global mixture
Warfarin	Pesticides	[81-81-2]	17225	309.112	Hydrogen	13.3	-	-	-	-
XMC	Pesticides	[2655-14-3]	15915	180.102	Hydrogen	11.22	2	OK	-	-
Xylylcarb = MPMC	Pesticides	[2425-10-7]	18588	180.102	Hydrogen	10.98	1	OK	-	-
Zearalanone	Mycotoxins	[5975-78-0]	18242	319.155	Hydrogen-Loss	13.41	3	OK	-	-
Zearalenone	Mycotoxins	[17924-92-4]	10550	317.139	Hydrogen-Loss	13.59	-	-	-	-
Zoxamide	Pesticides	[156052-68-5]	12351	336.032	Hydrogen	14.95	-	-	-	-

## Sheet: In Source Fragmentation
	Compounds Measured as In-Source-Fragments					Compounds Measured as free ion
	Compound	Formula	Measured as			Compound	Formula	Measured as
	2-4-5-Trichlorophenoxyacetic acid	C8H5Cl3O3	C6H2OCl3-			Mepiquat chloride	C5H13ClN	C5H12ClN+
	2-4-5-Trichlorophenoxybutyric acid	C10H9Cl3O3	C6H2OCl3-			Chlormequat chloride	C7H16NCl	C7H16N+
	2-4-Dichlorophenoxyacetic acid	C8H6Cl2O3	C6H3OCl2-			Sanguinarine	C20H14NO4+	C20H14NO4+
	2-4-Dichlorophenoxybutyric acid	C10H10Cl2O3	C6H3OCl2-			Berberine	C20H18NO4+	C20H18NO4+
	3-4-Dichlorophenoxyacetic acid	C8H6Cl2O3	C6H3OCl2-			Benzethonium chloride	C27H42NO2Cl	C27H42NO2+
	Acephate	C4H10NO3PS	C2H8O3PS+
	Alachlor	C14H20ClNO2	C13H17NOCl+
	Aldicarb	C7H14N2O2S	C5H10SN+
	Bentazon-methyl	C11H14N2O3S	C8H9O3N2S+
	Butachlor	C17H26ClNO2	C13H17NOCl+
	Butocarboxim	C7H14N2O2S	C5H10NS+
	Carbaryl	C12H11NO2	C10H9O+
	Carbophenothion	C11H16ClO2PS3	C7H6SCl+
	Chlorbufam	C11H10ClNO2	C7H7ClNO2+
	Chlorpropham	C10H12ClNO2	C7H7ClNO2+
	Cymoxanil	C7H10N4O3	C4H6O2N3+
	Deoxynivalenol-3-Glucoside	C21H30O11	C15H21O6+
	Dicamba	C8H6Cl2O3	C7H5OCl2-
	Dichlorprop	C9H8Cl2O3	C6H3OCl2-
	Diethofencarb	C14H21NO4	C11H16NO4+
	Dioxathion	C12H26O6P2S4	C8H16O4PS2+
	Fenbutatin oxide	C60H78OSn2	C30H39Sn+
	Fenoprop	C9H7Cl3O3	C6H2OCl3-
	Flubendiamide	C23H22F7IN2O4S	C13H15INO4S+
	Fluotrimazol	C22H16F3N3	C20H14F3+
	Flurenol	C14H10O3	C14H9O2+
	Flurenol-butyl	C18H18O3	C18H17O2+
	Flurenol-methyl	C15H12O3	C15H11O2+
	Furilazole	C11H13Cl2NO3	C8H8O2NCl2+
	Isocarbophos	C11H16NO4PS	C8H8O4PS+
	Isofenphos	C15H24NO4PS	C9H10O4PS+
	Isofenphos-methyl	C14H22NO4PS	C8H8O4PS+
	MCPB	C11H13ClO3	C7H6OCl-
	Milbemycin A3	C31H44O7	C31H42O6+
	Milbemycin A4	C32H46O7	C32H44O6+
	Propham	C10H13NO2	C7H8NO2+
	Prochloraz Metabolite BTS 9608	C8H5Cl3O3	C6H3OCl3-
	Silafluofen	C25H29FO2Si	C17H21OFSi+
	Triclopyr	C7H4Cl3NO3	C5HONCl3-
	Triforine	C10H14Cl6N4O2	C9H12N3OCl6+
