# Supplementary material for: Enhanced Surveillance of >1100 Pesticides and Natural Toxins in Food: Harnessing the Capabilities of LC-HRMS for Reliable Identification and Quantification
Source: Foods. 2024 Sep 25;13(19):3040. doi: 10.3390/foods13193040 (PMC11476049; doi:10.3390/foods13193040)
Supplement: Supplementary file 1 [file foods-13-03040-s001.zip › Supplementary Data_S5_Validation.xlsx]

## Sheet: Cereals
	Criteria for Quantitative Assessment					Compounds OK	757	0.90119				Category	Nb of compounds	%
	Criteria	Min	Max									1	775	0.921522
	False Negative	-	0.05									2	24	0.0285375
	CVr [%]	-	0.2									3	34	0.0404281
	CViR [%]	-	0.3									4	7	0.00832342
	Rec [%]	0.6	1.4										840	1
	U [%]	-	-
On-going Validation: 22 samples spiked at LOQ level in duplicates over 13 days (n=36'960 data)																	Initial Full Validation in 2 matrices at 2 levels, 6 replicates (n=20'160 data)
																	Wheat 1 LOQ (x6 replicates)		Wheat 4 LOQ (x6 replicates)		Corn 1 LOQ (x6 replicates)		Corn 4 LOQ (x6 replicates)
Index	Compounds	Family	LOQ (µg/kg)	RT (min)	Fortification (µg/kg)	False Negative Rate	n=	CVr [%]	CViR [%]	Rec [%]	U [%]	Status based on pure criteria	Final Assessment	Category	Comment		CVr [%]	Rec [%]	CVr [%]	Rec [%]	CVr [%]	Rec [%]	CVr [%]	Rec [%]
1	1-(3-4-Dichlorophenyl)-3-methyl urea	Pesticides	5	11.54	5	0	22	0.0271352	0.0680598	1.0045	0.138938	OK	OK	1			0.0172243	0.988	0.0403631	0.961667	0.0186147	1.102	0.0446081	0.8675
2	1-(4-nitrophenyl)-3-propylurea	Pesticides	5	10.47	5	0	22	0.0292022	0.0775449	1.077	0.173724	OK	OK	1			0.0247632	1.169	0.0543576	1.20167	0.0197973	1.169	0.0447093	0.895833
3	2-4-5-Trichlorophenoxyacetic acid_neg	Pesticides	5	13.27	5	0	22	0.089572	0.181416	1.147	0.391569	OK	OK	1			0.0675671	1.033	0.0662463	0.875	0.0643142	1.167	0.0564402	0.966667
4	2-4-Dichlorophenoxyacetic acid_neg	Pesticides	5	11.83	5	0	22	0.0853124	0.155857	0.9585	0.31768	OK	OK	1			0.0988135	0.971	0.0345531	0.845833	0.0513057	1.08133	0.0407163	0.813333
5	2-4-Dichlorophenoxybutyric acid_neg	Pesticides	5	13.78	5	0	22	0.0653339	0.115417	1.043	0.235198	OK	OK	1			0.0508301	1.11967	0.0615088	0.8975	0.0674406	1.13867	0.0313728	0.845833
6	4-Bromo-3-5-dimethylphenyl-N-methylcarbamate	Pesticides	5	13.21	5	0	22	0.0406472	0.14922	0.9285	0.314475	OK	OK	1			0.0165908	0.957333	0.047628	0.805	0.0361025	1.095	0.0415974	0.803333
7	Abamectin B1a	Pesticides	5 → 20	17.49	5	0.340909	12	0.119	0.274	0.995	0.568	To be Checked	OK, higher LOQ	2	Initial validation OK at 20 µg/kg + stat at low level		-	-	0.0671106	0.890833	0.118895	1.04767	0.104548	0.873333
8	Acephate	Pesticides	5	3.33	5	0	22	0.0210725	0.0701861	0.8955	0.184871	OK	OK	1			0.0119144	0.893	0.0404736	0.791667	0.0100249	1.04367	0.039362	0.781667
9	Acetamiprid	Pesticides	5	7.47	5	0	22	0.0254703	0.0707124	1.029	0.144399	OK	OK	1			0.0210885	1.021	0.0399653	0.924167	0.0231725	1.09367	0.0375587	0.9175
10	Acetylintermedine	Plant Toxins (Pyrrolizidine alkaloids)	1	5.87	1	0	22	0.0632949	0.138773	0.91925	0.296455	OK	OK	1			0.123603	0.934	0.0698965	0.952083	0.0739936	0.958	0.0581381	0.828333
11	Acetylintermedine-N-oxide	Plant Toxins (Pyrrolizidine alkaloids)	1	5.96	1	0	22	0.0329751	0.101795	0.8425	0.27961	OK	OK	1			0.0338919	0.957	0.0336577	0.862917	0.039699	0.993333	0.0123014	0.896667
12	Acetyllycopsamine	Plant Toxins (Pyrrolizidine alkaloids)	1	5.9	1	0	22	0.0905597	0.178547	0.90875	0.377689	OK	OK	1			0.0888054	1.14017	0.0645776	1.01792	0.0379661	1.11333	0.0440783	1.05708
13	Acetyllycopsamine-N-oxide	Plant Toxins (Pyrrolizidine alkaloids)	1	6.01	1	0	22	0.0594899	0.113081	0.8635	0.279537	OK	OK	1			0.0178084	1.01367	0.0361002	0.862083	0.0298818	1.00717	0.0381914	0.880833
14	Acibenzolar-s-methyl	Pesticides	5	12.57	5	0	22	0.0362719	0.0627865	1.0405	0.133719	OK	OK	1			0.0285893	1.04833	0.0581581	0.884167	0.0178891	1.15467	0.0481699	0.8375
15	Aconitine	Pesticides	5	10.57	5	0	22	0.0289202	0.0644301	1.015	0.131468	OK	OK	1			0.024219	0.957	0.0398338	0.849167	0.011713	1.096	0.0395944	0.83
16	Acrinathrin	Pesticides	5	17.3	5	0	22	0.102854	0.123111	0.9785	0.249839	OK	OK	1			0.0421904	1.149	0.553736	0.348833	0.139206	1.08667	0.108165	0.896667
17	Aflatoxin B1	Mycotoxins	1	10.01	1	0	22	0.0284912	0.0694618	0.9015	0.179001	OK	OK	1			0.0200758	0.942167	0.0356616	0.715833	0.0312898	1.00733	0.0292078	0.772083
18	Aflatoxin B2	Mycotoxins	1	9.59	1	0	22	0.0396836	0.142599	0.885	0.319025	OK	OK	1			0.0261368	0.9455	0.0368474	0.77	0.0251727	0.9155	0.0236265	0.71375
19	Aflatoxin G1	Mycotoxins	1	9.15	1	0	22	0.0344666	0.0645695	0.9125	0.162855	OK	OK	1			0.0355178	0.907167	0.0358484	0.782083	0.0266047	0.992667	0.0193746	0.83125
20	Aflatoxin G2	Mycotoxins	1	8.71	1	0	22	0.021106	0.0652302	0.94375	0.145964	OK	OK	1			0.0128224	1.075	0.0397621	0.844167	0.0411103	0.995	0.0174784	0.855417
21	Akton	Pesticides	5	16.39	5	0.0454545	22	0.055	0.388	0.65	0.96	To be Checked	Lack of reproducibility	3			0.0926857	0.576333	0.246307	0.472417	0.107252	0.784	0.0806019	0.6225
22	Alachlor	Pesticides	5	14	5	0	22	0.03934	0.0743439	0.986	0.151566	OK	OK	1			0.0236398	0.984333	0.0493649	0.845	0.0254196	1.138	0.0350407	0.829167
23	Aldicarb	Pesticides	5	8.79	5	0	22	0.0345551	0.0591725	0.9405	0.136147	OK	OK	1			0.0120721	0.952667	0.0451659	0.855833	0.0178284	1.076	0.0404478	0.851667
24	Aldicarb-sulfone	Pesticides	5	4.7	5	0	22	0.0331169	0.0896438	1.013	0.183045	OK	OK	1			0.029069	0.961667	0.0506467	0.866667	0.0138194	1.17367	0.037994	0.843333
25	Aldicarb-sulfoxide	Pesticides	5	4.38	5	0	22	0.0289282	0.116982	0.906	0.260606	OK	OK	1			0.0773801	0.916	0.0368928	0.8075	0.0287597	1.059	0.0415946	0.831667
26	Allethrin & Bioallethrin	Pesticides	5	16.24	10	0.0454545	22	0.0769005	0.217862	1.002	0.444912	OK	OK	1			0.0783049	0.958167	0.0790928	0.824167	0.0773845	1.09317	0.0876808	0.767917
27	Allidochlor	Pesticides	5	9.07	5	0	22	0.0470494	0.11472	0.869	0.278496	OK	OK	1			0.0473074	0.717667	0.124234	0.649167	0.0328183	0.972333	0.0660078	0.741667
28	Alloxydim	Pesticides	5	14.34	4.68	0	22	0.0436383	0.113034	1.07799	0.241849	OK	OK	1			0.0258189	1.15	0.0632796	0.841667	0.0713574	1.125	0.0516213	0.815
29	alpha-Hydroxymethyl atropine	Plant Toxins (Tropane alkaloids)	1	4.73	1	0	22	0.0257929	0.216573	0.63	0.735531	OK	OK	1			0.0265119	0.749333	0.0923235	0.661667	0.0226367	0.763833	0.0593593	0.60375
30	alpha-Zearalanol_neg	Mycotoxins	10 →40	12.82	10	0.285714	15	0.082	0.219	1.285	0.502	To be Checked	OK, higher LOQ	2	High background, risk of over estimation, 4xLOQ OK		0.0688645	1.79833	0.108424	1.08458	0.0763593	1.44333	0.0144202	1.02125
31	alpha-Zearalenol_neg	Mycotoxins	10	13.06	10	0	22	0.0521312	0.0777851	1.0055	0.158288	OK	OK	1			0.0703079	1.13667	0.0265358	0.91875	0.0499668	1.06967	0.0373716	0.8925
32	Altenuene_neg	Mycotoxins (Alternaria toxins)	10	9.84	10	0	22	0.0473647	0.0661236	0.95175	0.143703	OK	OK	1			0.0865948	0.9535	0.0338883	0.845	0.0359423	1.007	0.0516053	0.852083
33	Alternariol monomethylether_neg	Mycotoxins (Alternaria toxins)	10	13.81	10	0	22	0.033818	0.133915	1.24	0.335188	OK	OK	1			0.062089	1.76333	0.0438734	1.17375	0.0343843	1.145	0.0267582	1.08542
34	Alternariol_neg	Mycotoxins (Alternaria toxins)	10	11.32	10	0	22	0.0224488	0.110953	1.1675	0.268361	OK	OK	1			0.0312239	1.355	0.0271039	1.15708	0.0279942	1.16667	0.0355868	0.992917
35	Ametoctradin	Pesticides	5	15.04	5	0	22	0.0263587	0.107933	0.875	0.262795	OK	OK	1			0.0143665	0.937667	0.0454196	0.760833	0.0446882	0.759333	0.0475696	0.759167
36	Ametryne	Pesticides	5	10.74	5	0	22	0.0306167	0.066666	0.993	0.136016	OK	OK	1			0.0198521	0.941667	0.0496447	0.7975	0.0109674	1.07833	0.0399092	0.8225
37	Amicarbazone	Pesticides	5	9.93	5	0.0454545	22	0.104903	0.256517	0.7795	0.595134	OK	OK	1			0.0698594	0.675	0.10946	0.5975	0.18683	0.723	0.314942	0.4775
38	Amidosulfuron	Pesticides	5	10.77	5	0	22	0.0296655	0.0649487	0.9895	0.132515	OK	OK	1			0.025463	0.947333	0.0459266	0.86	0.0160863	1.063	0.0356894	0.848333
39	Aminocarb	Pesticides	5	3.59	5	0	22	0.0347138	0.0653376	0.906	0.168841	OK	OK	1			0.0398271	0.899667	0.0402161	0.838333	0.0214401	1.02767	0.0404085	0.795833
41	Amitraz metabolite - DMA (2-4-Dimethylaniline)	Pesticides	5 → 20	5.04	5	0.545455	10	0.082	0.187	0.755	0.508	To be Checked	OK, higher LOQ	2	Initial validation OK at 20 µg/kg + stat at low level		-	-	0.132347	0.6225	-	-	0.0894479	0.40175
42	Amitraz metabolite - DMF (2-4-Dimethylphenylformamide)	Pesticides	5	9.35	5	0	22	0.0444321	0.190447	0.873	0.415522	OK	OK	1			0.0451128	0.817667	0.0558395	0.671667	0.0422756	0.91	0.0472231	0.741667
43	Ancymidol	Pesticides	5	10.44	5	0	22	0.0250967	0.114287	0.919	0.249665	OK	OK	1			0.00850416	0.900667	0.039827	0.8725	0.0205855	1.05	0.0458123	0.809167
44	Anilofos	Pesticides	5	14.72	5	0	22	0.0326655	0.073955	1.027	0.150913	OK	OK	1			0.0448265	1.006	0.0508762	0.871667	0.03475	1.14033	0.0399749	0.8325
45	Anisodamine	Plant Toxins (Tropane alkaloids)	1	4.71	1	0	22	0.0558809	0.140853	0.666	0.578088	OK	OK	1			0.0363909	0.6855	0.0464394	0.712083	0.0233435	0.740333	0.0368668	0.72625
46	Anisodine	Plant Toxins (Tropane alkaloids)	1	3.61	1	0	22	0.0527318	0.102258	0.62625	0.632181	OK	OK	1			0.0435167	0.659	0.013218	0.6975	0.0331713	0.718833	0.0296551	0.706667
47	Apoatropine	Plant Toxins (Tropane alkaloids)	1	8.31	1	0	22	0.0360975	0.117303	0.85675	0.292198	OK	OK	1			0.0258247	0.979	0.0435831	0.79875	0.0165635	1.00567	0.0302318	0.86375
48	Aposcopolamine	Plant Toxins (Tropane alkaloids)	1	6.84	1	0	22	0.0253436	0.123659	0.848	0.309867	OK	OK	1			0.0240973	0.983667	0.0468504	0.844167	0.0212336	1.007	0.0166968	0.905417
49	Aristolochic acid I	Plant Toxins (Aristolochic Acids)	10	13.5	10	0	22	0.0353552	0.109276	1.023	0.22321	OK	OK	1			0.0215625	1.15167	0.0397761	0.982917	0.0127407	1.11	0.0327662	0.95875
50	Aristolochic acid II	Plant Toxins (Aristolochic Acids)	10	12.98	10	0	22	0.0406195	0.0993931	0.98075	0.202885	OK	OK	1			0.0314342	1.006	0.058215	0.955417	0.0241781	1.09167	0.024715	0.8725
51	Aspon	Pesticides	5	16.8	5	0	22	0.0381409	0.105526	1.017	0.215489	OK	OK	1			0.030972	1.03433	0.12626	0.7475	0.0646283	1.17867	0.0645541	0.813333
52	Asulam	Pesticides	5	3.89	5	0	21	0.078	0.411	0.617	1.044	To be Checked	Lack of reproducibility	3	ML 50 µg/kg in cereals		0.10702	0.399667	0.0974934	0.681667	0.180534	0.493333	0.295984	0.4265
53	Atraton	Pesticides	5	8.58	5	0	22	0.0295015	0.072007	0.995	0.146982	OK	OK	1			0.0220195	0.963667	0.0427988	0.820833	0.0133138	1.10967	0.0421009	0.821667
54	Atrazine	Pesticides	5	11.5	5	0	22	0.0276338	0.0860763	0.9105	0.201436	OK	OK	1			0.0190128	0.855667	0.0712626	0.71	0.0277112	0.818667	0.0470051	0.77
55	Atrazine desisopropyl	Pesticides	5	6.09	5	0	22	0.0435261	0.200436	0.843	0.450018	OK	OK	1			0.0442232	0.676667	0.0630764	0.643333	0.0249855	0.946333	0.031776	0.740833
56	Atrazine-desethyl	Pesticides	5	8	5	0	22	0.0324368	0.13117	0.808	0.358218	OK	OK	1			0.0158106	0.808	0.0522374	0.656667	0.0280082	0.689	0.0383472	0.675
57	Atropine	Plant Toxins (Tropane alkaloids)	1	5.96	1	0	22	0.032493	0.114612	0.855	0.289132	OK	OK	1			0.0170436	0.947833	0.0264216	0.86875	0.0266008	0.9435	0.0126606	0.877917
58	Atropine-N-oxide	Plant Toxins (Tropane alkaloids)	1	6.72	1	0	22	0.0270862	0.116089	0.8515	0.294457	OK	OK	1			0.0205874	0.970333	0.035957	0.85125	0.0248685	1.00783	0.0186984	0.873333
59	Azaconazole	Pesticides	5	12.05	5	0	22	0.0258161	0.0899756	0.934	0.196944	OK	OK	1			0.0234289	0.932	0.0509395	0.795	0.0139647	1.06567	0.0385622	0.825833
60	Azamethiphos	Pesticides	5	9.89	5	0	22	0.031388	0.0770591	1.002	0.157297	OK	OK	1			0.0185157	0.977333	0.0498706	0.8525	0.0142809	1.123	0.045279	0.850833
61	Azimsulfuron	Pesticides	5	11.65	5	0	22	0.0280254	0.0804124	1.01	0.164222	OK	OK	1			0.0195625	1.00933	0.0477777	0.975	0.0119628	1.124	0.0420761	0.905
62	Azinphos-ethyl	Pesticides	5	13.77	5	0	22	0.0455808	0.0836219	0.966	0.174045	OK	OK	1			0.0562934	1.02833	0.0577515	0.8825	0.0534206	1.171	0.0553048	0.901667
63	Azinphos-Methyl	Pesticides	5	12.24	5	0	22	0.0483939	0.0790044	0.9965	0.1609	OK	OK	1			0.0978641	0.949333	0.0557874	0.864167	0.0429954	1.15167	0.0540899	0.875
64	Aziprotryne	Pesticides	5	13.1	5	0	22	0.020317	0.0872841	1.032	0.178386	OK	OK	1			0.0218799	1.16833	0.0382219	0.9675	0.0171242	1.095	0.042174	0.845
65	Azoxystrobin	Pesticides	5	12.83	5	0	22	0.0403215	0.0734193	1.04	0.154509	OK	OK	1			0.0193821	1.036	0.0374173	0.8525	0.0200337	1.15333	0.0420077	0.845
66	Barban	Pesticides	5	13.32	5	0.0454545	22	0.202549	0.273996	0.942	0.55697	To be Checked	OK	1	Repeatability accepted		0.135587	0.985	0.0806411	0.919167	0.189501	1.25933	0.0763878	0.893333
67	Beauvericin	Mycotoxins	10	16.8	10	0	22	0.0542679	0.105444	1.0625	0.222908	OK	OK	1			0.0289815	1.07833	0.0475765	0.898333	0.14307	0.845833	0.0810763	0.901667
68	Beflubutamid	Pesticides	5	14.61	5	0	22	0.0327932	0.0893303	1.023	0.182408	OK	OK	1			0.0282302	1.06167	0.0433753	0.918333	0.0453784	1.108	0.047666	0.865
69	Benalaxyl	Pesticides	5	14.77	5	0	22	0.0301831	0.0724586	1.042	0.153289	OK	OK	1			0.0257499	1.05633	0.0526311	0.861667	0.0175658	1.12867	0.0399948	0.830833
70	Benazolin	Pesticides	5 → 20	9.89	5	0.0909091	22	0.0803153	0.277208	0.8615	0.588735	To be Checked	OK, higher LOQ	2	all peaks not confirmed at 5 µg/kg, ok at 20 µg/kg		0.145722	0.961	0.0605165	0.8175	0.11301	1.099	0.0924336	0.809167
71	Bendiocarb	Pesticides	5	10.19	5	0	22	0.0462058	0.0720747	1.021	0.146729	OK	OK	1			0.0359862	1.007	0.0637979	0.803333	0.0389335	1.19667	0.028425	0.89
72	Benfuresate	Pesticides	5	12.03	5	0	22	0.0492975	0.090506	0.9995	0.184482	OK	OK	1			0.0573114	1.01967	0.0450129	0.941667	0.0260139	1.16233	0.0466864	0.8825
73	Benodanil	Pesticides	5	11.4	5	0	22	0.0294276	0.0695414	0.9975	0.141932	OK	OK	1			0.0161993	0.986667	0.0491897	0.878333	0.0147894	1.11733	0.0388848	0.893333
74	Benoxacor	Pesticides	5	12.33	5	0	22	0.0326253	0.0665987	0.964	0.140875	OK	OK	1			0.0342158	0.951	0.0468913	0.8225	0.0217977	1.08667	0.0304959	0.846667
75	Bensulfuron-methyl	Pesticides	5	12.36	5	0	22	0.0402248	0.0774804	1.0425	0.163154	OK	OK	1			0.0180401	1.04	0.031138	0.961667	0.0217513	1.14167	0.0465357	0.8775
76	Bensulide	Pesticides	5	14.4	5	0	22	0.0389543	0.0885877	1.0765	0.194242	OK	OK	1			0.0719827	1.16133	0.0609038	0.928333	0.0300669	1.26467	0.0475704	0.953333
77	Bentazon_neg	Pesticides	5	10.36	5	0	22	0.0360123	0.14059	1.048	0.287294	OK	OK	1			0.0448763	1.19367	0.0604336	1.17667	0.0165109	1.14767	0.0487986	0.938333
78	Bentazon-methyl	Pesticides	5	12.02	5	0	22	0.163007	0.17125	0.984	0.346732	OK	OK	1			0.180922	1.06733	0.0533865	1.20583	0.171291	1.15867	0.0755983	0.880833
79	Benthiavalicarb-isopropyl	Pesticides	5	13.42	5	0	22	0.0299013	0.0673145	1.157	0.193083	OK	OK	1			0.0219544	1.09267	0.0592422	0.986667	0.0226604	1.229	0.0448427	0.990833
80	Benzoximate	Pesticides	5	15.16	5	0	22	0.0531083	0.159744	0.987	0.326276	OK	OK	1			0.0668797	0.997333	0.0827707	0.795	0.0604974	1.097	0.0608744	0.8275
81	Benzoylprop-ethyl	Pesticides	5	14.98	5	0	22	0.0422812	0.0867147	0.967	0.176868	OK	OK	1			0.0281921	0.999667	0.0437897	0.870833	0.0413846	1.08867	0.040317	0.8475
82	Benzthiazuron	Pesticides	5	10	5	0	22	0.0339935	0.293336	0.771	0.669285	OK	OK	1			0.0303688	0.817	0.0540874	0.623333	0.0121833	0.808667	0.0468179	0.487333
83	Berberine	Plant Toxins (Isoquinoline alkaloids)	10	8.33	10	0	22	0.0250205	0.135223	1.0475	0.276422	OK	OK	1			0.0303798	0.985667	0.0400268	0.910833	0.02505	0.999333	0.0183552	0.98875
84	beta-Zearalanol_neg	Mycotoxins	10 →40	11.91	10	0.47619	10	0.036	0.056	1.318	0.268	To be Checked	OK, higher LOQ	2	High background, risk of over estimation, 4xLOQ OK		0.156811	2.50667	0.124095	1.1575	0.0668776	2.14333	0.143149	0.900417
85	beta-Zearalenol_neg	Mycotoxins	10	12.23	10	0.047619	22	0.037358	0.143232	1.1225	0.312368	OK	OK	1			0.0997964	1.02683	0.0481085	0.914167	0.0442466	1.11333	0.0447202	0.907917
86	Bifenthrin	Pesticides	5 → 20	17.99	5	0.25	14	0.17	0.306	0.726	0.736	To be Checked	OK, higher LOQ	2	Initial validation OK at 20 µg/kg + stat at low level		-	-	0.150306	0.558583	0.326406	0.854667	0.163068	0.69
87	Bitertanol	Pesticides	5	15.13	5	0	22	0.053903	0.137416	0.953	0.280539	OK	OK	1			0.069382	0.949667	0.0575365	0.8875	0.0594422	0.894	0.0504203	0.838333
88	Bixafen	Pesticides	5	14.51	5	0	22	0.0521733	0.104996	0.9645	0.214135	OK	OK	1			0.0385875	0.997333	0.0642626	0.886667	0.0345854	1.12633	0.052028	0.84
89	Boscalid	Pesticides	5	13.17	5	0	22	0.0355376	0.233075	1.2095	0.507011	OK	OK	1			0.0275512	1.27867	0.0466216	1.13583	0.031866	1.30233	0.0441717	1.03167
90	Brodifacoum	Pesticides	5	17.68	5	0	22	0.0733851	0.185548	0.8	0.453853	OK	OK	1			0.0851332	0.948667	0.0963252	0.72	0.146646	0.908667	0.105187	0.7675
91	Bromacil	Pesticides	5	10.01	5	0	22	0.04219	0.176341	0.82	0.421975	OK	OK	1			0.0290638	0.873333	0.062876	0.695833	0.026037	1.00467	0.0662976	0.6875
92	Bromfenvinfos	Pesticides	5	15.05	5	0	22	0.0235226	0.0754436	0.9805	0.154115	OK	OK	1			0.0190909	1.013	0.044907	0.849167	0.0301292	1.09933	0.0517434	0.841667
93	Bromoxynil_neg	Pesticides	5	10.95	5	0	22	0.0250517	0.0656282	0.9625	0.139543	OK	OK	1			0.0408529	0.979	0.0455484	0.8775	0.00866357	1.08933	0.0497972	0.841667
94	Bromuconazole	Pesticides	5	13.58	5	0	22	0.0345423	0.124881	0.9105	0.273442	OK	OK	1			0.0548277	0.908	0.0440718	0.778333	0.0261254	1.07467	0.0544891	0.770833
95	Bufencarb	Pesticides	5	14.19	5	0	22	0.0467785	0.0798955	1.0085	0.162772	OK	OK	1			0.0179007	1.024	0.053755	0.833333	0.0248408	1.113	0.0453534	0.825
96	Bupirimate	Pesticides	5	13.06	5	0	22	0.0266055	0.0567563	1.0245	0.11823	OK	OK	1			0.0203793	1.018	0.0389281	0.845833	0.0123474	1.135	0.0405385	0.831667
97	Buprofezin	Pesticides	5	15.48	5	0	22	0.0324533	0.100233	0.9045	0.230359	OK	OK	1			0.0243496	0.912667	0.0375645	0.7375	0.0187793	1.07067	0.049145	0.789167
98	Butachlor	Pesticides	5	16.22	5	0	22	0.0413221	0.190287	0.685	0.602271	OK	OK	1			0.0377858	0.729333	0.0660439	0.66	0.0554663	0.819	0.0766898	0.580833
99	Butafenacil	Pesticides	5	13.81	5	0	22	0.0257558	0.0639597	1.099	0.158624	OK	OK	1			0.0226335	1.13667	0.0437833	0.9575	0.0308631	1.17267	0.0377585	0.934167
100	Butocarboxim	Pesticides	5	8.67	5	0	22	0.120312	0.130941	0.9585	0.265299	OK	OK	1			0.078529	1.03633	0.0407837	0.826667	0.0598168	1.02067	0.0549103	0.849167
101	Butocarboxim-sulfoxide	Pesticides	5	4.09	5	0	22	0.0297998	0.091943	0.8795	0.232469	OK	OK	1			0.0300724	0.858333	0.0486294	0.743333	0.0201179	1.02433	0.0435108	0.800833
102	Butoxycarboxim	Pesticides	5	4.53	5	0	22	0.0256419	0.0784155	1.063	0.170783	OK	OK	1			0.0288502	1.01167	0.0431328	0.899167	0.0251579	1.18733	0.0431294	0.884167
103	Butroxydim	Pesticides	5	16.09	5	0	22	0.0486942	0.0834642	1.098	0.192048	OK	OK	1			0.0344944	1.103	0.0484714	0.8525	0.0499684	1.17033	0.065422	0.986667
104	Buturon	Pesticides	5	11.68	5	0	22	0.0236047	0.0584728	1.0215	0.119362	OK	OK	1			0.0163986	1.05033	0.0544738	0.881667	0.00918774	1.15733	0.0416703	0.885
105	Butylate	Pesticides	5	15.8	5	0	22	0.0608083	0.174332	0.8965	0.374279	OK	OK	1			0.0468607	0.78	0.0855305	0.673333	0.030374	0.953667	0.0453695	0.69
106	Cadusafos	Pesticides	5	15.36	5	0	22	0.0316998	0.105442	0.926	0.229758	OK	OK	1			0.0273761	0.938333	0.0482973	0.798333	0.0120992	1.07467	0.0495458	0.825833
107	Cafenstrole	Pesticides	5	13.61	5	0	22	0.0404543	0.0716235	1.0625	0.157365	OK	OK	1			0.214835	0.822	0.0810544	0.9775	0.0187245	0.877333	0.0365743	0.955
108	Carbaryl	Pesticides	5	10.68	5	0	22	0.0314665	0.099177	0.9995	0.20259	OK	OK	1			0.033367	0.99	0.0496735	0.831667	0.0163409	1.137	0.0383845	0.866667
109	Carbendazim	Pesticides	5	4.85	5	0	22	0.0398861	0.0851318	0.9725	0.173674	OK	OK	1			0.0211961	0.965333	0.0441278	0.830833	0.0192657	1.07367	0.049242	0.810833
110	Carbetamide	Pesticides	5	9.44	5	0	22	0.0296898	0.0796822	1.024	0.1627	OK	OK	1			0.02153	1.01533	0.0475906	0.935	0.021642	1.15633	0.0362924	0.944167
111	Carbofuran	Pesticides	5	10.26	5	0	22	0.0359027	0.0722864	1.022	0.147425	OK	OK	1			0.0235698	0.954	0.0462144	0.810833	0.0230194	1.16133	0.0370228	0.8825
112	Carbofuran-3-hydroxy	Pesticides	5	7.51	5	0	22	0.0370303	0.0849701	1.0475	0.179232	OK	OK	1			0.0540823	1.01267	0.0505151	0.866667	0.0629205	1.13733	0.0416248	0.878333
113	Carbofuran-3-keto	Pesticides	5	8.91	5	0	22	0.0400137	0.0723349	1.048	0.154379	OK	OK	1			0.0168704	1.12133	0.042058	1.0275	0.0110841	1.15067	0.0358412	0.898333
114	Carbophenothion	Pesticides	5 → 20	16.68	5	0.613636		-	-	-	-	To be Checked	Quantification not reliable	3	Not approved substance (10 µg/kg)		-	-	0.22896	0.586917	-	-	0.342	0.547
115	Carbophenothion methyl sulfone	Pesticides	5	13.18	5	0	22	0.0662531	0.207091	1.076	0.423019	OK	OK	1			0.0587764	1.13667	0.0389462	0.983333	0.0394471	1.20767	0.0649729	0.953333
116	Carbophenothion-methyl-sulfoxide	Pesticides	5	13.01	5	0	22	0.0398451	0.105512	0.9735	0.215431	OK	OK	1			0.0376412	0.998	0.0485036	0.9075	0.0199777	1.10833	0.0478201	0.870833
117	Carboxin	Pesticides	5	10.54	5	0	22	0.0277405	0.156391	0.907	0.335743	OK	OK	1			0.0274045	0.882333	0.0463139	0.805	0.0206397	0.686333	0.0353506	0.813333
118	Carfentrazone-ethyl	Pesticides	5	14.47	5	0	22	0.048785	0.0745816	1.01	0.151805	OK	OK	1			0.0388193	1.01467	0.054136	0.940833	0.0236084	1.121	0.0363322	0.880833
119	Carpropamid	Pesticides	5	14.69	5	0	22	0.0309805	0.116616	0.9475	0.244648	OK	OK	1			0.0317021	1.03233	0.0464119	0.871667	0.0447268	1.08933	0.0543969	0.831667
120	Chinomethionate	Pesticides	5 → 20	15.66	5	0.886364	-	-	-	-	-	To be Checked	OK, higher LOQ	2	ok at higher LOQ		-	-	0.127243	0.9025	-	-	0.244016	0.802333
121	Chlorantraniliprole	Pesticides	5	12.39	5	0	22	0.0328938	0.0899687	0.988	0.183714	OK	OK	1			0.0477178	0.981667	0.0422739	0.895833	0.0136977	1.09133	0.0496215	0.855
122	Chlorbromuron	Pesticides	5	12.95	5	0	22	0.0477008	0.0754836	0.989	0.153689	OK	OK	1			0.0380653	0.988	0.0481311	0.863333	0.00953339	1.118	0.0287764	0.854167
123	Chlorbufam	Pesticides	5 → 20	12.8	5	0.0909091	22	0.11826	0.241009	0.984	0.491559	To be Checked	OK, higher LOQ	2	10 % FN, not confirmed at 1xLOQ -> increase LOQ		0.19848	1.13933	0.0660487	0.901667	0.0663507	1.144	0.0457143	0.875
124	Chlordimeform	Pesticides	5	5.73	5	0	22	0.0387682	0.0923664	0.9735	0.188522	OK	OK	1			0.016989	1.031	0.0418532	0.46125	0.0168417	1.10233	0.0415232	0.839167
125	Chlorfenvinphos	Pesticides	5	14.89	5	0	22	0.0393697	0.163617	0.932	0.342245	OK	OK	1			0.0257118	0.977333	0.0530261	0.741667	0.0198203	1.12667	0.0422007	0.835833
126	Chlorfluazuron	Pesticides	5	17.09	5	0	22	0.119514	0.218317	0.9035	0.457628	OK	OK	1			0.107119	0.969	0.346243	0.324417	0.118302	1.00367	0.0851894	0.858333
127	Chloridazon	Pesticides	5	7.36	5	0	22	0.0279413	0.107987	0.938	0.230354	OK	OK	1			0.0191855	0.954667	0.0458454	0.846667	0.0117261	1.09167	0.0416934	0.783333
128	Chloridazon-iso	Pesticides	5	9.86	5	0	22	0.0371598	0.111387	0.931	0.239273	OK	OK	1			0.0102985	0.914333	0.0482134	0.818333	0.0158357	1.08767	0.0420954	0.818333
129	Chlorimuron ethyl	Pesticides	5	13.2	5	0	22	0.0421777	0.112445	1.2925	0.322378	OK	OK	1			0.0200716	1.222	0.0367776	1.11917	0.0230653	1.287	0.0399947	1.23
130	Chlormequat chloride	Pesticides	5	1.1	5	0	20	0.042	0.285	0.469	1.274	To be Checked	Lack of accuracy	3			0.00484463	0.607667	0.130945	0.296583	0.0306926	0.632667	0.0588294	0.46925
131	Chlorobenzuron	Pesticides	5	14.53	5	0	22	0.029298	0.106371	0.823	0.305765	OK	OK	1			0.0453858	0.969333	0.040679	0.7725	0.0346314	1.02167	0.057812	0.75
132	Chloroxuron	Pesticides	5	13.66	5	0	22	0.0328606	0.0736989	0.989	0.150385	OK	OK	1			0.0273198	0.992667	0.0514521	0.859167	0.0289346	1.11233	0.0531553	0.835
133	Chlorpropham	Pesticides	5	13.28	5	0.0681818	20	0.154	0.369	0.749	0.826	To be Checked	OK	1	Accepted based on initial full validation,		0.0366581	0.829333	0.084228	0.858333	0.195577	0.979333	0.138994	0.695833
134	Chlorpyrifos	Pesticides	5	16.4	5	0	22	0.0624174	0.154256	0.823	0.381321	OK	OK	1			0.0411416	0.841667	0.143012	0.623333	0.0522798	0.965	0.0670102	0.695833
135	Chlorpyrifos-methyl	Pesticides	5	15.28	5	0.227273	12	0.08	0.255	0.725	0.652	To be Checked	Lack of reproducibility	3	No data in wheat Not approved, ML 10 µg/kg		0.427871	0.346	0.163332	0.28775	0.0785706	0.857	0.182863	0.650833
136	Chlorpyrifos-oxon	Pesticides	5	14.19	5	0	22	0.0212111	0.0762903	0.9885	0.155879	OK	OK	1			0.0673409	0.802	0.0537617	0.849167	0.0263151	1.12567	0.0413376	0.833333
137	Chlorsulfuron	Pesticides	5	10.92	5	0	22	0.0265034	0.0863661	1.068	0.187571	OK	OK	1			0.0208502	1.14733	0.0499804	1.32667	0.00757927	1.09967	0.0337491	0.911667
138	Chlorthiamid	Pesticides	5 → 20	7.79	5	0.636364	-	-	-	-	-	To be Checked	Quantification not reliable	3	Not approved and regulated 10 µg/kg		-	-	0.166052	0.516917	-	-	0.192244	0.226083
139	Chlorthiophos	Pesticides	5 → 20	16.69	5	0.295455	13	0.229	0.277	0.603	0.87	To be Checked	OK, higher LOQ	2	Initial validation OK at 20 µg/kg + stat at low level		-	-	0.129688	0.67	-	-	0.207942	0.636833
140	Chlortoluron	Pesticides	5	11.18	5	0	22	0.0231217	0.0677594	0.9975	0.138389	OK	OK	1			0.0183949	0.978333	0.0441956	0.810833	0.0166057	1.12833	0.0372142	0.848333
141	Chromafenozide	Pesticides	5	13.78	5	0	22	0.0437038	0.0880581	0.9835	0.179592	OK	OK	1			0.0191674	1.045	0.0493048	0.8575	0.025974	1.11867	0.0411555	0.891667
142	Cinerin I	Pesticides	5	16.79	0.22	1	-	-	-	-	-	To be Checked	OK	1	Marker of Pyrethrins, Could not be validated at 5 µg/kg (Technical mixture) -> Keep		-	-	-	-	-	-	-	-
143	Cinerin II	Pesticides	5	0	0.16	1	-	-	-	-	-	To be Checked	OK	1	Marker of Pyrethrins, Could not be validated at 5 µg/kg (Technical mixture) -> Keep		-	-	-	-	-	-	-	-
144	Cinidon-ethyl	Pesticides	5	16.01	5	0	22	0.0503288	0.071119	1.104	0.172613	OK	OK	1			0.0657968	1.15833	0.0449181	0.994167	0.0639286	1.165	0.0824022	0.9
145	Cinmethylin	Pesticides	5 → 20	16.1	5	0.636364	8	0.076	0.121	1.085	0.254	To be Checked	OK, higher LOQ	2	Initial validation OK at 20 µg/kg + stat at low level		-	-	0.111551	0.660833	-	-	0.0877259	0.795833
146	Cinosulfuron	Pesticides	5	9.78	5	0	22	0.0367545	0.162531	1.2265	0.380064	OK	OK	1			0.0207987	1.28533	0.0436126	1.2925	0.0186853	1.14767	0.0251709	0.965
147	Citrinin	Mycotoxins	100	11.4	100	0	22	0.0641371	0.177564	0.55575	0.877762	To be Checked	Lack of accuracy	3			-	-	-	-	0.0181708	0.621333	0.0458971	0.51875
148	Clarithromycin	Pesticides	5	12.3	5	0	22	0.022094	0.0819315	0.949	0.175827	OK	OK	1			0.0308047	0.956333	0.0422518	0.7475	0.0101255	1.08667	0.0469953	0.805833
149	Clethodim	Pesticides	5	15.68	5	0	22	0.0719007	0.183945	0.904	0.390259	OK	OK	1			0.0571935	0.897667	0.0687166	0.8825	0.0635275	1.03967	0.051274	0.819167
150	Climbazole	Pesticides	5	11.04	5	0	22	0.02636	0.09861	0.9545	0.207058	OK	OK	1			0.0272109	0.913	0.0466488	0.759167	0.0143437	1.07433	0.0410607	0.791667
151	Clodinafop (free acid)	Pesticides	5	13.39	5	0	22	0.0566441	0.0850335	1.1845	0.232825	OK	OK	1			0.0405472	1.11367	0.0501674	1.01917	0.0309701	1.25133	0.0410793	0.965833
152	Clodinafop-propargyl-ester	Pesticides	5	14.49	5	0	22	0.0376093	0.0788947	1.0035	0.160937	OK	OK	1			0.0161676	1.02433	0.0529452	0.924167	0.0320809	1.118	0.0356136	0.87
154	Clomazone	Pesticides	5	12.41	5	0	22	0.0372263	0.0833568	0.9575	0.175787	OK	OK	1			0.0280074	0.974333	0.0477213	0.825	0.012519	1.10067	0.0467418	0.845
155	Clomeprop	Pesticides	5	16.04	5	0	22	0.0399259	0.131748	0.8665	0.310127	OK	OK	1			0.0230729	0.942667	0.0518255	0.750833	0.0422246	1.036	0.0631906	0.72
156	Clopyralid (Lontrel)	Pesticides	Failed, out of scope	4.84	5	0.659091	-	-	-	-	-	To be Checked	OUT	4	Not confirmed 4xLOQ nor in cal curve		-	-	0.11017	0.426917	-	-	0.131132	0.518167
157	Cloquintocet-mexyl	Pesticides	5	16.13	5	0	22	0.0386155	0.0685936	1.0045	0.139786	OK	OK	1			0.0227562	1.017	0.0447523	0.849167	0.0708808	1.02867	0.064265	0.788333
158	Cloransulam-methyl	Pesticides	5	10.89	5	0	22	0.0412559	0.0747605	1.1435	0.197399	OK	OK	1			0.0148526	1.37433	0.0627699	1.57583	0.0357227	1.222	0.0430663	0.964167
159	Clothianidin	Pesticides	5	6.68	5	0	22	0.0363943	0.0867104	1.037	0.176978	OK	OK	1			0.0434251	1.28	0.0404028	1.36167	0.0247392	1.112	0.0447568	0.8675
160	Convolamine	Plant Toxins (Tropane alkaloids)	1	6.72	1	0	22	0.0273512	0.120015	0.84325	0.307766	OK	OK	1			0.0205874	0.970333	0.035957	0.85125	0.0248685	1.00783	0.0186984	0.873333
161	Convolidine	Plant Toxins (Tropane alkaloids)	1	5.57	1	0	22	0.0385472	0.127667	0.8295	0.332073	OK	OK	1			0.0226209	0.877333	0.034528	0.805833	0.0274889	0.917833	0.0399627	0.82875
162	Convolvine	Plant Toxins (Tropane alkaloids)	1	6.99	1	0	22	0.0318668	0.105155	0.88825	0.24895	OK	OK	1			0.0213047	0.979833	0.035762	0.957917	0.0124312	0.991333	0.0294062	0.89125
163	Coumaphos	Pesticides	5	14.71	5	0	22	0.0438147	0.0686536	1.1485	0.190405	OK	OK	1			0.040943	1.17467	0.0543988	1.035	0.0245764	1.25167	0.0456504	0.970833
164	Coumaphos-oxon	Pesticides	5	12.46	5	0	22	0.0285334	0.0547786	1.0655	0.127489	OK	OK	1			0.0346559	1.066	0.0444802	0.9425	0.0133299	1.16767	0.0337574	0.8825
165	Crimidine	Pesticides	5	7.21	5	0	22	0.0322572	0.0695435	1.0075	0.14188	OK	OK	1			0.0179854	0.985667	0.044742	0.923333	0.0103561	1.077	0.0318839	0.8575
166	Crotoxyphos	Pesticides	5	13.16	5	0	22	0.0393264	0.145142	1.013	0.29657	OK	OK	1			0.049151	1.05433	0.0624946	0.860833	0.0374292	1.173	0.0517049	0.9025
167	Crufomate	Pesticides	5	14.36	5	0	22	0.0355011	0.0857517	0.9745	0.175031	OK	OK	1			0.02292	0.986333	0.0563099	0.8875	0.0177757	1.09933	0.0465459	0.865833
168	Cumyluron	Pesticides	5	13.54	5	0	22	0.0327783	0.0745425	0.9595	0.157863	OK	OK	1			0.0180459	0.965333	0.0453281	0.844167	0.0284409	1.091	0.0348276	0.839167
169	Cyanazine	Pesticides	5	9.68	5	0	22	0.0328108	0.117893	0.9905	0.240882	OK	OK	1			0.0207597	0.94	0.0409587	0.981667	0.0186478	1.05667	0.0448699	0.909167
170	Cyanofenphos	Pesticides	5 → 20	14.65	5	0.340909	13	0.108	0.28	0.89	0.58	To be Checked	OK, higher LOQ	2	Initial validation OK at 20 µg/kg + stat at low level		0.118555	1.201	0.0634315	1.05833	0.113712	1.09367	0.134185	0.905833
171	Cyantraniliprole	Pesticides	5	11.16	5	0	22	0.033078	0.084624	0.9825	0.172764	OK	OK	1			0.0367998	0.990667	0.0430166	0.8875	0.0508024	1.066	0.0380072	0.804167
172	Cyazofamid	Pesticides	5	14.06	5	0	22	0.0236975	0.0700159	1.0175	0.143	OK	OK	1			0.034932	1.00833	0.0510366	0.918333	0.0305827	1.131	0.0462316	0.888333
173	Cyclanilide_neg	Pesticides	5	14.23	5	0	22	0.0396355	0.0726899	1.058	0.157982	OK	OK	1			0.0295477	1.05767	0.0328946	0.924167	0.0330731	1.14333	0.0429808	0.884167
174	Cycloate	Pesticides	5	15.37	5	0	22	0.0514018	0.13224	0.877	0.304236	OK	OK	1			0.0206556	0.851667	0.0501188	0.748333	0.0337524	0.997	0.0408683	0.755833
175	Cyclohexamide	Pesticides	5	9.46	5	0.0454545	21	0.085	0.302	1.312	0.662	To be Checked	OK	1	Reproducibility accepted		0.197493	1.12367	0.0725186	1.06583	0.0279745	1.32633	0.112563	1.10583
176	Cycloprothrin	Pesticides	5	16.93	5	0	22	0.0737258	0.126846	0.9385	0.266618	OK	OK	1			0.051862	1.03633	0.0873024	0.9325	0.123002	1.019	0.0825211	0.870833
177	Cyclosulfamuron	Pesticides	5	13.64	5	0	22	0.0222233	0.0592777	1.085	0.144176	OK	OK	1			0.0177183	1.08367	0.0530274	0.92	0.0230247	1.14767	0.0483342	0.886667
178	Cycloxidim	Pesticides	20 → 5	15.54	5	0	22	0.0586836	0.202485	0.8575	0.445822	OK	OK	1			0.0745574	0.806	0.0477691	0.835833	0.0325972	0.670333	0.0440731	0.770833
179	Cycluron	Pesticides	5	11.98	5	0	22	0.0332109	0.0737334	0.947	0.160521	OK	OK	1			0.0352899	0.942667	0.0530218	0.820833	0.0206418	1.09733	0.0351861	0.820833
180	Cyflufenamid	Pesticides	5	15.14	5	0	22	0.0365127	0.201789	0.9475	0.412501	OK	OK	1			0.0327061	0.975667	0.0524561	0.849167	0.0312627	1.093	0.0593407	0.814167
181	Cyhalofop-butyl	Pesticides	5 → 20	15.52	5	0.818182	-	-	-	-	-	To be Checked	OK, higher LOQ	2	Initial validation OK at 20 µg/kg		-	-	0.0675116	0.835833	-	-	0.371181	0.753917
182	Cymiazole	Pesticides	5	7.48	5	0	22	0.0349817	0.0875108	0.959	0.183689	OK	OK	1			0.0312162	0.941333	0.0419535	0.850833	0.00831623	1.08267	0.0428085	0.8575
183	Cymoxanil	Pesticides	5	7.81	5	0	22	0.0338532	0.165106	0.96	0.337479	OK	OK	1			0.0659048	1.07	0.0331129	0.955	0.0475996	0.98	0.0459972	0.716667
184	Cypermethrin (mix of isomers)	Pesticides	5	17.11	10	0	22	0.157792	0.282373	0.877	0.592318	OK	OK	1			0.191487	1.74533	0.133801	0.8425	0.132447	0.998333	0.073667	1.60583
185	Cyphenothrin	Pesticides	5	17.34	5	0	22	0.13567	0.153603	0.85	0.357958	OK	OK	1			0.219974	0.866667	0.184194	0.563333	0.160732	0.964333	0.0944953	0.7825
186	Cyprazine	Pesticides	5	11.59	5	0	22	0.0281061	0.0798867	0.9325	0.178482	OK	OK	1			0.0231742	0.891333	0.0639714	0.7125	0.0197625	1.059	0.0392505	0.7675
187	Cyproconazole	Pesticides	5	13.7	5	0	22	0.0340071	0.106145	0.894	0.247121	OK	OK	1			0.0262255	0.911	0.0514136	0.721667	0.0201333	1.05067	0.0412122	0.79
188	Cyprodinil	Pesticides	5	12.91	5	0	22	0.0335908	0.068936	0.9675	0.144563	OK	OK	1			0.0279363	0.921	0.0621389	0.779167	0.0275851	1.05133	0.0360733	0.795833
189	Cyprofuram	Pesticides	5	11.1	5	0	22	0.0403215	0.072808	0.988	0.148391	OK	OK	1			0.0169326	0.972333	0.0501698	0.855	0.00991031	1.12	0.0404877	0.864167
190	Cyprosulfamide	Pesticides	5	10	5	0	22	0.0562625	0.0907857	1.118	0.212882	OK	OK	1			0.0387679	1.19333	0.0487157	1.28917	0.0289718	1.177	0.0534365	0.945
191	Cyromazine	Pesticides	5	1.96	5	0	22	0.0315296	0.197043	0.399	1.5592	To be Checked	Lack of accuracy	3			0.0469822	0.280333	0.0330537	0.408417	0.0190512	0.520333	0.0655256	0.36175
192	Cythioate	Pesticides	5	9.14	5	0	22	0.050607	0.0658785	1.0565	0.144139	OK	OK	1			0.0137617	1.064	0.0419231	1.08	0.0121529	1.14333	0.0375947	0.875833
193	Daimuron	Pesticides	5	13.34	5	0	22	0.0377409	0.0791709	1	0.1615	OK	OK	1			0.040241	1.03033	0.0518714	0.86	0.0242055	1.107	0.0382733	0.853333
194	Daminozide	Pesticides	5 → 20	1.54	5	0.568182	22	-	-	-	-	To be Checked	OK, higher LOQ	2	approved with MRL 60 µg/kg, QuPPE		0.210291	0.890667	0.0407984	0.8375	0.0883175	0.957	0.106356	0.571667
195	Danitol (=Fenpropathrin)	Pesticides	5 → 20	16.84	5	0.227273	16	0.166	0.303	0.752	0.704	To be Checked	OK, higher LOQ	2	ok at higher LOQ		0.130246	0.808	0.320826	0.63175	0.513847	0.591	0.207624	0.64375
196	Demeton O and Demeton S	Pesticides	5	12.49	10	0	22	0.0608156	0.103145	0.92225	0.226408	OK	OK	1			0.0627519	0.906333	0.0607679	0.770833	0.0508905	1.06667	0.0494998	0.807083
197	Demeton-S-methyl	Pesticides	5 → 20	10.27	5	0.318182	15	0.188	0.206	0.87	0.446	To be Checked	OK, higher LOQ	2	Initial validation OK at 20 µg/kg (ISF at m/z 89 on EO480)		0.168308	0.827	0.111967	0.6525	0.140169	1.145	0.182445	0.809167
198	Demeton-S-methyl-sulfone	Pesticides	5	5.64	5	0	22	0.033785	0.0651033	1.024	0.132743	OK	OK	1			0.0295245	1.02233	0.0447025	0.896667	0.0118469	1.14333	0.046114	0.865833
199	Deoxynivalenol	Mycotoxins	10	4.96	15	0	22	0.0671265	0.137167	0.885	0.308474	OK	OK	1			0.094378	1.44	0.0382035	1.32875	0.0582608	0.952167	0.0273033	1.15917
200	Deoxynivalenol-15-acetyl	Mycotoxins	10	7.81	10	0.0454545	22	0.144983	0.194464	0.94725	0.395258	OK	OK	1			0.191224	1.05433	0.0625231	0.99875	0.153519	0.896833	0.103556	0.860833
201	Deoxynivalenol-3-acetyl	Mycotoxins	10	7.86	10	0.0454545	22	0.0959136	0.200539	0.94	0.409071	OK	OK	1			0.134655	1.22417	0.0420545	1.02667	0.162206	0.8515	0.110706	0.835
202	Deoxynivalenol-3-Glucoside	Mycotoxins	25	5.16	25	0.0454545	22	0.0482202	0.271525	0.487	1.19068	To be Checked	Lack of accuracy	3			0.0931872	0.737333	0.0346427	0.563	0.105241	0.559333	0.0391174	0.467667
203	Desmedipham	Pesticides	5	12.15	5	0	22	0.0146917	0.0859861	0.999	0.175781	OK	OK	1			0.0263092	0.99	0.0482167	0.845	0.0297709	1.12467	0.0458454	0.846667
204	Desmetryn	Pesticides	5	9.31	5	0	22	0.0335735	0.0977913	0.968	0.199722	OK	OK	1			0.0165009	0.859333	0.0492622	0.798333	0.00675338	0.781667	0.0425322	0.813333
205	Diacetoxyscirpenol	Mycotoxins	10	10.4	10	0	22	0.0286152	0.103211	1.0075	0.210885	OK	OK	1			0.0311932	1.00433	0.0414797	1.07708	0.0759065	0.924833	0.0289187	0.942917
206	Dialifos	Pesticides	5	15.22	5	0	22	0.0373807	0.200197	0.9255	0.409238	OK	OK	1			0.0520672	1.03767	0.0691865	0.8325	0.0747725	1.17367	0.0662651	0.73
207	Diazinon	Pesticides	5	14.77	5	0	22	0.0263324	0.117561	0.9555	0.240275	OK	OK	1			0.0232157	0.978333	0.058471	0.819167	0.0215624	1.09067	0.0420538	0.8125
208	Diazinon-Oxon	Pesticides	5	12.42	5	0	22	0.0340127	0.0804403	0.9555	0.170654	OK	OK	1			0.0473477	0.859333	0.0731538	0.681667	0.0154597	1.08367	0.0492054	0.796667
209	Dichlormid	Pesticides	5	10.29	5	0	22	0.0539772	0.137753	0.874	0.316025	OK	OK	1			0.061294	0.672333	0.127432	0.603583	0.0304263	0.977333	0.0680414	0.72
210	Dichloroaniline-3-4	Pesticides	5	11.55	5	0.0909091	22	0.118	0.205	1.024	0.418	To be Checked	OK	1	Metabolite (phenylurea herbicides), no regulation, accept		0.188401	1.005	0.0734098	0.974167	0.120216	0.990667	0.0685695	0.879167
211	Dichlorobenzamide-2-6	Pesticides	5	5.6	5	0	22	0.0309282	0.0935831	0.983	0.191145	OK	OK	1			0.0319444	0.926667	0.0447031	0.875	0.0255176	1.09467	0.0454287	0.8575
212	Dichlorprop_neg	Pesticides	5	13.05	5	0.0238095	22	0.0539215	0.0793575	1.011	0.161466	OK	OK	1			0.109038	1.054	0.0632689	0.866667	0.0489362	1.09433	0.0646924	0.845833
213	Dichlorvos	Pesticides	5	9.96	5	0	22	0.0556377	0.208854	1.0175	0.426767	OK	OK	1			0.0394486	0.772667	0.119284	0.644167	0.0512211	1.229	0.0551396	0.876667
214	Diclobutrazol	Pesticides	5	14.54	5	0	22	0.0304447	0.132762	0.792	0.377619	OK	OK	1			0.021057	0.849	0.0474011	0.6925	0.0300647	0.974667	0.0543479	0.715
215	Diclocymet	Pesticides	5	13.99	5	0	22	0.0400922	0.091996	0.9675	0.187738	OK	OK	1			0.0646096	0.969	0.0446696	0.916667	0.0687602	1.13067	0.0325316	0.856667
216	Diclofop-methyl	Pesticides	5	16.13	5	0	21	0.085	0.289	0.665	0.776	OK	Ok	1			0.080569	0.676	0.0708415	0.536417	0.085066	0.831333	0.0831987	0.563333
217	Diclosulam	Pesticides	5	11.17	5	0	22	0.0348581	0.101673	1.203	0.267569	OK	OK	1			0.0313589	1.28867	0.0678843	1.49333	0.0257491	1.26267	0.0343301	1.01917
218	Dicrotophos	Pesticides	5	6.63	5	0	22	0.0294867	0.0759937	0.9955	0.155149	OK	OK	1			0.0167708	1.00533	0.0387069	0.8675	0.0155869	1.109	0.03876	0.826667
219	Diethatyl-ethyl	Pesticides	5	14.43	5	0	22	0.029006	0.0753215	1.012	0.15378	OK	OK	1			0.0318988	1.02367	0.0517845	0.855833	0.0325432	0.840333	0.0465183	0.861667
220	Diethofencarb	Pesticides	5	12.73	5	0	22	0.0300639	0.0596315	1.081	0.142838	OK	OK	1			0.019814	1.10833	0.0365645	1.045	0.00495418	1.15367	0.0327662	0.895
221	Diethylaniline-2-6-	Pesticides	5	10.35	5	0.0909091	22	0.105026	0.253665	0.8285	0.557611	To be Checked	OK	1	Metabolite (dicarboximide fungicides), no regulation, accept		0.0308226	0.632667	0.0780278	0.671667	0.0750731	0.729667	0.0975279	0.618333
222	Difenoconazole	Pesticides	5	15.4	5	0	22	0.0293932	0.151897	0.856	0.353138	OK	OK	1			0.0344549	0.939333	0.0414486	0.761667	0.0559631	0.994	0.0565449	0.743333
223	Difenoxuron	Pesticides	5	11.89	5	0	22	0.0288208	0.0554054	1.0185	0.112968	OK	OK	1			0.0153929	1.00867	0.0518338	0.865833	0.0163435	1.12867	0.0450889	0.8525
224	Diflubenzuron	Pesticides	5	14.21	5	0	22	0.0413762	0.0734026	1.0895	0.170658	OK	OK	1			0.0260844	1.13	0.0486053	0.965	0.0442471	1.19133	0.0446689	0.924167
225	Diflufenican	Pesticides	5	15.53	5	0	22	0.0394042	0.087707	1.011	0.178962	OK	OK	1			0.0266777	1.14033	0.0409263	0.94	0.0554599	1.15633	0.0587817	0.848333
226	Dimefox	Pesticides	5	6.44	5	0	22	0.0729949	0.202127	0.833	0.458866	OK	OK	1			0.086628	0.681667	0.168872	0.558917	0.051233	0.959	0.0711882	0.711667
227	Dimefuron	Pesticides	5	12.47	5	0	22	0.0219447	0.064861	1.051	0.14108	OK	OK	1			0.0277884	1.03267	0.0450415	0.91	0.0255608	1.15067	0.0343426	0.865833
228	Dimepiperate	Pesticides	5	15.49	5	0	22	0.083731	0.15045	0.914	0.320737	OK	OK	1			0.0690337	0.946333	0.0695142	0.756667	0.0653176	0.992	0.0615768	0.764167
229	Dimethachlor	Pesticides	5	12.16	5	0	22	0.0284909	0.0742108	0.9935	0.151514	OK	OK	1			0.0267124	0.993	0.0538435	0.8175	0.0116306	1.10733	0.0384932	0.828333
230	Dimethametryn	Pesticides	5	13.01	5	0	22	0.0606664	0.109266	0.985	0.222694	OK	OK	1			0.0519582	0.997667	0.10116	0.801667	0.0450937	1.17333	0.0901718	0.775833
231	Dimethenamid	Pesticides	5	12.98	5	0	22	0.036671	0.0745888	0.972	0.152129	OK	OK	1			0.0163265	0.98	0.0439634	0.830833	0.0166105	1.114	0.0424506	0.820833
232	Dimethirimol	Pesticides	5	7.74	5	0	22	0.0231298	0.0870646	0.9065	0.205643	OK	OK	1			0.0223165	0.869667	0.0265219	0.735	0.00946829	1.075	0.0441358	0.765
233	Dimethoate	Pesticides	5	7.19	5	0	22	0.029561	0.0675684	0.993	0.137886	OK	OK	1			0.0229376	1.03267	0.0490505	0.905833	0.00966798	1.10567	0.030268	0.864167
234	Dimethomorph	Pesticides	5	13.49	5	0	22	0.0434696	0.0793214	1.1335	0.200028	OK	OK	1			0.0395323	1.07733	0.0478127	1.0025	0.0244389	1.16733	0.0437203	0.965
235	Dimethylvinphos	Pesticides	5	13.66	5	0	22	0.0352945	0.0840902	0.9505	0.179358	OK	OK	1			0.0461647	0.966667	0.0560192	0.8575	0.0118173	1.11067	0.0431065	0.844167
236	Dimetilan	Pesticides	5	8.08	5	0	22	0.029179	0.0695196	1.006	0.141892	OK	OK	1			0.0148853	1.00067	0.0474892	0.864167	0.015663	1.127	0.0368003	0.855
237	Dimoxystrobin	Pesticides	5	14.45	5	0	22	0.0258216	0.072256	1.015	0.147555	OK	OK	1			0.0279307	1.01333	0.0531301	0.8475	0.0241372	1.13933	0.0485539	0.843333
238	Diniconazole (sum of E-& Z- isomer)	Pesticides	5	15.3	10	0	22	0.0549179	0.338846	0.6395	0.893113	To be Checked	Lack of reproducibility	3			0.0465084	0.508167	0.0666254	0.33875	0.0303986	0.851667	0.0567952	0.571667
239	Dinitramine	Pesticides	5	15.05	5	0	22	0.0255438	0.0913988	0.985	0.186747	OK	OK	1			0.0648833	0.994333	0.0539162	0.8575	0.0547091	1.05133	0.0667278	0.8025
240	Dinotefuran	Pesticides	5	4.21	5	0	22	0.0424222	0.0884864	0.9885	0.180498	OK	OK	1			0.0291035	0.894333	0.0848799	0.695	0.0168709	1.119	0.0402139	0.865
241	Dioxacarb	Pesticides	5	7.37	5	0	22	0.105616	0.15026	0.8735	0.338196	OK	OK	1			0.204355	0.816333	0.105834	0.501083	0.0285553	1.03167	0.0732188	0.655
242	Dioxathion	Pesticides	5	16.04	5	0	22	0.0297538	0.0698799	1.1275	0.18201	OK	OK	1			0.00967174	1.268	0.0495449	0.941667	0.0683215	1.19633	0.0677556	0.905
243	Diphenamid	Pesticides	5	12.25	5	0	22	0.02797	0.0538481	1.012	0.109793	OK	OK	1			0.0210088	1.02	0.0420353	0.853333	0.014661	1.11967	0.0411631	0.833333
244	Diphenyl Phosphate	Pesticides	5	10.21	5	0	15	0.072	0.19	0.642	0.682	OK	OK	1	8 positives samples removed		0.121328	0.424	0.364003	0.407333	0.0640427	0.892667	0.0931703	0.461167
245	Diphenylamine	Pesticides	5 → 20	13.5	5	1	-	-	-	-	-	To be Checked	OK, higher LOQ	2	High S/N, LOQ at 5 µg/kg not robust, data ok at 4x LOQ -> increase LOQ		0.13502	1.051	0.0903782	1.035	0.204769	0.924667	0.116373	0.7275
246	Dipropetryn	Pesticides	5	13.01	5	0	22	0.055694	0.0909587	0.96	0.189874	OK	OK	1			0.052047	0.998333	0.0293539	0.809167	0.114741	0.970333	0.0330547	0.826667
247	Disulfoton	Pesticides	Failed, out of scope	0	5	1	-	-	-	-	-	To be Checked	OUT	4	ISF at m/z 89 that can not be isolated		-	-	-	-	-	-	-	-
248	Disulfoton-sulfone	Pesticides	5	11.48	5	0	22	0.0307888	0.072241	1.0215	0.147437	OK	OK	1			0.0151436	1.02867	0.0466225	0.93	0.0085432	1.16033	0.0398978	0.933333
249	Disulfoton-sulfoxide	Pesticides	5	11.33	5	0	22	0.0328414	0.10135	1.0215	0.207019	OK	OK	1			0.0184813	1.04567	0.058493	0.865	0.0213632	1.142	0.0425315	0.845833
250	Ditalimfos	Pesticides	5	13.6	5	0	22	0.0371006	0.0668608	0.989	0.136269	OK	OK	1			0.0296941	0.988667	0.037532	0.869167	0.0170398	1.11267	0.040317	0.8475
251	Dithiopyr	Pesticides	5	15.66	5	0	22	0.0528862	0.105844	0.9515	0.221794	OK	OK	1			0.0458945	1.04467	0.0615706	0.8575	0.0483136	1.13833	0.0657069	0.823333
252	Diuron	Pesticides	5	11.78	5	0	22	0.0284622	0.0660964	0.9945	0.134891	OK	OK	1			0.0267257	0.994667	0.0472874	0.863333	0.0154323	1.135	0.0422532	0.8525
253	DMSA	Pesticides	5	8.95	5	0	22	0.0285406	0.0797074	1.0285	0.16277	OK	OK	1			0.0404784	1.09133	0.0430255	1.06	0.0282665	1.11933	0.0394595	0.876667
254	DMST	Pesticides	5	10.46	5	0	22	0.0263356	0.0827807	1.035	0.169096	OK	OK	1			0.0338427	1.11733	0.046542	1.1425	0.00885262	1.15567	0.042581	0.925833
255	Dodemorph	Pesticides	5	11.45	5	0	22	0.0302307	0.0808683	0.971	0.16512	OK	OK	1			0.0188408	0.948667	0.0495578	0.764167	0.0207134	1.13167	0.0456957	0.81
256	Dodine	Pesticides	5	14.4	5	0	22	0.0330192	0.0842049	0.8255	0.272464	OK	OK	1			0.0325958	0.814	0.0544329	0.676667	0.0314634	0.645333	0.0475117	0.703333
257	Doramectin	Pesticides	Failed, out of scope	17.86	5	0.795455	-	-	-	-	-	To be Checked	OUT	4	Remove from method		-	-	-	-	-	-	0.207092	0.566167
258	Dyfonate	Pesticides	5	14.69	5	0	22	0.0322749	0.130515	0.9095	0.284676	OK	OK	1			0.0527827	0.931667	0.0448001	0.784167	0.0301107	0.975667	0.0518095	0.736667
259	Echimidine	Plant Toxins (Pyrrolizidine alkaloids)	1	7.39	1	0	22	0.0361031	0.231036	0.95825	0.472332	OK	OK	1			0.023653	1.00917	0.0295912	0.924583	0.0266529	1.01383	0.0380186	1.2075
260	Echimidine-N-oxide	Plant Toxins (Pyrrolizidine alkaloids)	1	7.31	1	0	22	0.0448464	0.107797	0.9	0.246489	OK	OK	1			0.0150899	0.9845	0.0355211	0.855833	0.0209155	1.01217	0.023455	0.89875
261	Echinatine and Rinderine	Plant Toxins (Pyrrolizidine alkaloids)	1	4.41	2	0	22	0.0381221	0.120154	0.6875	0.516578	OK	OK	1			0.0757278	0.7	0.177745	0.694375	0.0452233	0.7425	0.0264523	0.740208
262	Echinatine-N-oxide	Plant Toxins (Pyrrolizidine alkaloids)	1	4.75	1	0	22	0.0693336	0.170187	0.6275	0.687805	OK	OK	1			0.113998	0.5455	0.113315	0.57375	0.0490535	0.725167	0.0734829	0.41375
263	Edifenphos	Pesticides	5	14.66	5	0	22	0.0342194	0.070351	1.011	0.143494	OK	OK	1			0.0147979	1.02367	0.0372133	0.864167	0.0170366	1.11967	0.0524376	0.828333
264	Emamectin B1a	Pesticides	20 → 5	15.66	5	0	22	0.022162	0.145537	1.088	0.308337	OK	OK	1			0.0352548	1.09867	0.0521353	0.825	0.0325463	1.15467	0.0465834	0.8025
265	Empenthrin	Pesticides	5 → 20	17.05	5	0.909091	-	-	-	-	-	To be Checked	OK, higher LOQ	2	Initial validation OK at 20 µg/kg + stat at low level		-	-	0.15437	0.918333	-	-	0.158635	0.7725
266	Enniatin A	Mycotoxins	10	17.28	10	0	22	0.0407822	0.0899933	1.02825	0.18362	OK	OK	1			0.045362	1.19667	0.221238	0.670833	0.105603	0.769	0.0600232	0.88
267	Enniatin A1	Mycotoxins	10	17.03	10	0	22	0.063279	0.128426	0.98575	0.261931	OK	OK	1			0.0181512	1.08333	0.0420455	0.82625	0.0724817	0.814333	0.0516255	0.814167
268	Enniatin B	Mycotoxins	10	16.43	10	0	22	0.0306837	0.121218	1.025	0.247711	OK	OK	1			0.0400481	1.01633	0.0477167	0.925833	0.0635881	0.954	0.0314471	0.840833
269	Enniatin B1	Mycotoxins	10	16.75	10	0	22	0.0616681	0.123441	1.105	0.269081	OK	OK	1			0.0365883	1.21	0.0455761	0.909583	0.0826543	0.994	0.045261	0.914583
270	EPN	Pesticides	5 → 20	15.41	5	0.909091	-	-	-	-	-	To be Checked	OK, higher LOQ	2	Initial validation OK at 20 µg/kg		-	-	0.112664	0.715833	-	-	0.176095	0.766667
271	Epoxiconazole	Pesticides	5	13.97	5	0	22	0.0470669	0.114575	0.9355	0.243822	OK	OK	1			0.0385075	0.966333	0.0324675	0.845833	0.0218772	1.08233	0.0464945	0.806667
272	Eprinomectin B1a	Pesticides	5 → 20	17.28	5	0.295455	12	0.185	0.202	0.94	0.414	To be Checked	OK, higher LOQ	2	Initial validation OK at 20 µg/kg + stat at low level		-	-	-	-	0.495036	1.14267	0.109359	0.856667
273	EPTC	Pesticides	5	14.35	5	0.0227273	22	0.0604274	0.152664	0.9195	0.32372	OK	OK	1			0.0483233	0.746667	0.135302	0.61475	0.065225	0.916	0.0576218	0.684167
274	Ergocornine	Mycotoxins (Ergot alkaloids)	1	9.91	1	0	22	0.0296787	0.100846	0.90075	0.233645	OK	OK	1			0.0488716	0.868667	0.0563255	0.77375	0.0129882	0.855167	0.0258789	0.795833
275	Ergocorninine	Mycotoxins (Ergot alkaloids)	1	10.75	1	0	22	0.0315857	0.0802597	0.91275	0.189696	OK	OK	1			0.0405907	0.861833	0.0340591	0.683333	0.0220647	0.942167	0.0245165	0.7925
276	Ergocristine	Mycotoxins (Ergot alkaloids)	1	10.7	1	0	22	0.03118	0.107452	0.95825	0.219532	OK	OK	1			0.0473643	0.867167	0.041735	0.739167	0.0492294	1.02217	0.0265121	0.812083
277	Ergocristinine	Mycotoxins (Ergot alkaloids)	1	11.3	1	0	22	0.0281092	0.118492	0.91375	0.259907	OK	OK	1			0.0406956	0.748667	0.0596079	0.762083	0.0299475	0.839833	0.0248103	0.799583
278	Ergocryptine	Mycotoxins (Ergot alkaloids)	1	10.62	1	0	22	0.0268371	0.106288	0.918	0.234852	OK	OK	1			0.039128	0.8125	0.0268366	0.758333	0.0426607	0.860333	0.0305537	0.825833
279	Ergocryptinine	Mycotoxins (Ergot alkaloids)	1	11.19	1	0	22	0.0251139	0.119589	0.8975	0.269801	OK	OK	1			0.0350959	0.821167	0.0456933	0.71	0.0348499	0.892333	0.0264767	0.779583
280	Ergometrine	Mycotoxins (Ergot alkaloids)	1	4.99	1	0	22	0.0278136	0.157005	0.735	0.482707	OK	OK	1			0.0513614	0.649333	0.029785	0.742083	0.0240955	0.718667	0.0329407	0.698333
281	Ergometrinine	Mycotoxins (Ergot alkaloids)	1	6.27	1	0	22	0.0178535	0.169045	0.734	0.500803	OK	OK	1			0.0332148	0.666833	0.024782	0.747917	0.0234705	0.7915	0.0336059	0.778333
282	Ergosine	Mycotoxins (Ergot alkaloids)	1	9.61	1	0	22	0.0277951	0.233163	0.8675	0.500604	OK	OK	1			0.0630734	0.684333	0.0344586	0.78375	0.0511495	0.7295	0.0347668	0.804167
283	Ergosinine	Mycotoxins (Ergot alkaloids)	1	9.49	1	0	22	0.033914	0.0759682	0.881	0.205607	OK	OK	1			0.0483632	0.949667	0.0388306	0.687917	0.0357385	0.939167	0.0198746	0.765833
284	Ergotamine	Mycotoxins (Ergot alkaloids)	1	9.8	1	0	22	0.0593305	0.126544	0.9365	0.266913	OK	OK	1			0.0651017	0.755167	0.0881525	0.756667	0.0293207	0.888167	0.142276	0.75625
285	Ergotaminine	Mycotoxins (Ergot alkaloids)	1	9.76	1	0	22	0.0590787	0.113398	0.905	0.253923	OK	OK	1			0.0754979	0.797167	0.03913	0.725833	0.11694	0.7665	0.0424786	0.800417
286	Erucifoline	Plant Toxins (Pyrrolizidine alkaloids)	1	3.6	1	0	22	0.0318769	0.136928	0.80575	0.369369	OK	OK	1			0.0282446	0.905333	0.0304691	0.816667	0.0171686	0.939667	0.0233567	0.839167
287	Erucifoline-N-oxide	Plant Toxins (Pyrrolizidine alkaloids)	1	4.14	1	0	22	0.0371638	0.158238	0.77575	0.433762	OK	OK	1			0.0275595	0.822	0.0388041	0.585417	0.0140167	0.9505	0.0145371	0.845417
288	Esprocarb	Pesticides	5	16.06	5	0	22	0.025997	0.0906061	0.9275	0.200946	OK	OK	1			0.0255528	0.934	0.0577177	0.793333	0.0343025	1.033	0.042689	0.7725
289	Etaconazole	Pesticides	5	13.96	5	0.0238095	22	0.0242462	0.181409	0.908	0.384491	OK	OK	1			0.0222323	0.887667	0.0414359	0.838333	0.0123644	1.037	0.0343748	0.773333
290	Ethaboxam	Pesticides	5	10.81	5	0	22	0.0335068	0.0737884	1.0325	0.15381	OK	OK	1			0.0239927	1.139	0.042814	0.9875	0.0235689	1.15033	0.0416334	0.9075
291	Ethametsulfuron-methyl	Pesticides	5	11.06	5	0	22	0.0219278	0.05737	1.004	0.117132	OK	OK	1			0.0230419	0.990667	0.0412228	0.903333	0.01742	1.129	0.0391059	0.858333
292	Ethidimuron	Pesticides	5	6.79	5	0	22	0.033077	0.0823075	1.141	0.20857	OK	OK	1			0.0273853	1.26467	0.0331123	1.2875	0.0160403	1.23033	0.0406073	0.970833
293	Ethiofencarb	Pesticides	5	10.99	5	0	22	0.0557575	0.155718	0.9025	0.335842	OK	OK	1			0.0648063	0.871667	0.055386	0.771667	0.0332286	1.017	0.0391358	0.826667
294	Ethiofencarb sulfone	Pesticides	5	6.57	5	0	22	0.0265542	0.0678966	0.987	0.138614	OK	OK	1			0.0214374	1.01	0.0476675	0.866667	0.0093377	1.115	0.0512545	0.855833
295	Ethiofencarb sulfoxide	Pesticides	5	6.84	5	0	22	0.0405751	0.109414	1.0335	0.223412	OK	OK	1			0.0622234	1.04833	0.0456994	0.893333	0.0292898	1.15833	0.0393856	0.899167
296	Ethion	Pesticides	5	16.23	5	0	22	0.0743516	0.153894	0.705	0.523095	OK	OK	1			0.0427361	0.818333	0.073524	0.729167	0.0920379	0.821667	0.0579455	0.620833
297	Ethiozin	Pesticides	5	11.35	5	0	22	0.0384832	0.157707	0.8445	0.371185	OK	OK	1			0.027508	0.798333	0.0409631	0.700833	0.0509752	0.931333	0.136202	0.619917
298	Ethiprole	Pesticides	5	13.05	5	0	22	0.0214576	0.0804848	1.026	0.16446	OK	OK	1			0.0206793	1.043	0.0289479	1.05583	0.00796878	1.11867	0.0606147	0.919167
299	Ethirimol	Pesticides	5	8.01	5	0	22	0.028061	0.100927	0.934	0.217989	OK	OK	1			0.0183026	0.817	0.0455344	0.753333	0.0142554	0.971	0.0425925	0.794167
300	Ethofumesate	Pesticides	5	12.76	5	0	22	0.0414245	0.0798756	0.987	0.162863	OK	OK	1			0.0138133	1.03467	0.04584	0.929167	0.0176467	1.11833	0.0350786	0.8775
301	Ethoprophos	Pesticides	5	13.95	5	0	22	0.0291522	0.0978588	0.935	0.211665	OK	OK	1			0.0278621	0.951667	0.045953	0.84	0.0129507	1.092	0.0374829	0.8125
302	Ethoxysulfuron	Pesticides	5	13.35	5	0	22	0.0379981	0.0645965	1.076	0.149356	OK	OK	1			0.0248328	1.06167	0.0458496	0.915	0.0272481	1.14033	0.0354142	0.945
303	Ethyclozate	Pesticides	5	12.49	5	0	22	0.0295887	0.0782917	1.0275	0.159854	OK	OK	1			0.0303584	1.024	0.041681	0.961667	0.0222615	1.112	0.0403437	0.871667
304	Etobenzanid	Pesticides	5	14.73	5	0	22	0.0354346	0.0855244	1.0355	0.174566	OK	OK	1			0.0490101	1.03933	0.0465074	0.915833	0.0400032	1.16467	0.0560587	0.896667
305	Etofenprox	Pesticides	5	17.83	5	0	22	0.0919468	0.263116	0.6385	0.780569	OK	OK	1			0.093515	0.433	0.0702882	0.500917	0.228737	0.503667	0.0935442	0.676667
306	Etoxazole	Pesticides	5	16.66	5	0	22	0.0566134	0.100336	1.037	0.20447	OK	OK	1			0.0347802	1.16133	0.109226	0.69	0.0783472	1.15667	0.0679156	0.803333
307	Etrimfos	Pesticides	5	14.55	5	0	22	0.0251169	0.0634103	0.96	0.13599	OK	OK	1			0.018848	0.994667	0.0491338	0.818333	0.0199756	1.07167	0.047628	0.805
308	Europine	Plant Toxins (Pyrrolizidine alkaloids)	1	4.34	1	0	22	0.042569	0.132884	0.67725	0.548441	OK	OK	1			0.0169847	0.769833	0.0374026	0.769583	0.0258544	0.785333	0.0404855	0.720833
309	Europine-N-oxide	Plant Toxins (Pyrrolizidine alkaloids)	1	4.63	1	0	22	0.0403068	0.172373	0.68925	0.572165	OK	OK	1			0.0385629	0.722	0.0512037	0.76625	0.0300563	0.693333	0.0227088	0.792083
310	Famoxadone	Pesticides	5	14.92	5	0.0227273	22	0.109084	0.27804	0.913	0.567626	OK	OK	1			0.232858	0.808667	0.0958662	0.831667	0.0780489	1.19267	0.0864318	0.8975
311	Famphur	Pesticides	5	11.52	5	0	22	0.0308207	0.0607598	1.1565	0.183477	OK	OK	1			0.0252445	1.20533	0.0411506	1.21667	0.0245283	1.20767	0.0468889	1.03917
312	Fenamidone	Pesticides	5	13.06	5	0	22	0.0414415	0.126399	0.936	0.267078	OK	OK	1			0.0193078	0.889667	0.0501542	0.786667	0.0256499	1.07667	0.0416106	0.806667
313	Fenamiphos	Pesticides	5	14.27	5	0	22	0.0379628	0.071145	1.077	0.161701	OK	OK	1			0.0137614	1.06667	0.0517359	0.938333	0.0186982	1.154	0.0442269	0.935
314	Fenamiphos-sulfone	Pesticides	5	10.8	5	0	22	0.0300311	0.0690826	1.152	0.193092	OK	OK	1			0.0310355	1.25467	0.0394878	1.20833	0.026117	1.23067	0.045762	0.975833
315	Fenamiphos-sulfoxide	Pesticides	5	10.56	5	0	22	0.0348954	0.0628867	1.0515	0.137208	OK	OK	1			0.0240129	1.07267	0.0438208	1.00167	0.00656369	1.13467	0.0384329	0.89
316	Fenarimol	Pesticides	5	13.94	5	0	22	0.0476256	0.182598	0.8805	0.397043	OK	OK	1			0.0396562	0.868667	0.0424239	0.801667	0.0311754	0.998333	0.0365093	0.763333
317	Fenazaquin	Pesticides	5	17.14	5	0	22	0.0409184	0.186049	0.743	0.514045	OK	OK	1			0.0221223	0.770667	0.103539	0.574167	0.0952295	0.845667	0.0611819	0.6325
318	Fenazox	Pesticides	5	14.76	5	0	22	0.0808206	0.227302	0.908	0.475112	OK	OK	1			0.126549	0.941667	0.0831782	0.745	0.0983476	1.072	0.106118	0.745833
319	Fenbuconazole	Pesticides	5	14.22	5	0	22	0.0396336	0.0526208	1.0845	0.132315	OK	OK	1			0.0331165	1.06567	0.0492619	0.938333	0.0284775	1.16033	0.0471513	0.900833
320	Fenchlorazol-ethyl	Pesticides	5	15.17	5	0	22	0.042649	0.155068	0.9095	0.332103	OK	OK	1			0.0518411	0.975	0.0618541	0.804167	0.0319904	1.05167	0.0425664	0.784167
321	Fenchlorphos-oxon	Pesticides	5	13.89	5	0	22	0.0445416	0.104353	0.965	0.212973	OK	OK	1			0.0214452	1.00733	0.0496478	0.845	0.0206707	1.11233	0.0449604	0.863333
322	Fenfuram	Pesticides	5	10.55	5	0	22	0.03267	0.160945	0.8985	0.347833	OK	OK	1			0.00973947	0.825667	0.0433229	0.665	0.0127815	1.052	0.0368314	0.784167
323	Fenhexamid	Pesticides	5	13.89	5	0	22	0.0527078	0.1046	0.9945	0.21331	OK	OK	1			0.0319813	1.00267	0.0511904	0.91	0.0243869	1.09867	0.0405765	0.866667
324	Fenobucarb	Pesticides	5	12.68	5	0	22	0.0936677	0.180612	1.0185	0.368261	OK	OK	1			0.101606	0.929333	0.0592351	0.833333	0.0506563	1.11767	0.0292063	0.843333
325	Fenoprop_neg	Pesticides	5	14.24	5	0	22	0.0635665	0.0832623	1.072	0.182029	OK	OK	1			0.0867188	1.04833	0.0250124	0.885	0.0225592	1.16	0.0410791	0.886667
326	Fenothiocarb	Pesticides	5	14.29	5	0	22	0.0401753	0.0933624	0.9655	0.190537	OK	OK	1			0.0276315	0.979333	0.0467624	0.859167	0.03044	1.074	0.0280606	0.848333
327	Fenoxanil	Pesticides	5	14.42	5	0	22	0.0254404	0.0922116	0.989	0.188412	OK	OK	1			0.0304973	1.04633	0.0551093	0.9	0.020412	1.127	0.0486459	0.856667
328	Fenoxaprop and Fenoxaprop-P (as Fenoxaprop)	Pesticides	5	14.66	5	0	22	0.0614324	0.142018	1.1775	0.326687	OK	OK	1			0.0457026	1.11033	0.0757223	0.948333	0.0435734	1.08333	0.0544102	0.918333
329	Fenoxaprop-ethyl and Fenoxaprop-P-ethyl (as Fenoxaprop-P-ethyl)	Pesticides	5	15.85	10	0	22	0.0415809	0.095123	1.0085	0.194117	OK	OK	1			0.0296685	1.03267	0.0450514	0.884167	0.0497125	1.10667	0.0505597	0.851667
330	Fenoxycarb	Pesticides	5	14.39	5	0	22	0.042515	0.0731151	1.011	0.148966	OK	OK	1			0.0328154	1.04033	0.0508701	0.975	0.0325199	1.128	0.0527014	0.91
331	Fenpiclonil	Pesticides	5	12.51	5	0	22	0.0314036	0.0646638	1.0015	0.131895	OK	OK	1			0.0276988	1.02767	0.0484656	0.886667	0.0241176	1.13633	0.0512121	0.874167
332	Fenpropidin	Pesticides	5	11.77	5	0	22	0.0228355	0.0527175	1.01	0.107584	OK	OK	1			0.0241209	0.998667	0.0483475	0.825833	0.00868442	1.10367	0.0419097	0.83
333	Fenpropimorph	Pesticides	5	11.94	5	0	22	0.0281229	0.0653083	1.0065	0.133283	OK	OK	1			0.0264526	0.966667	0.049844	0.801667	0.0204373	1.105	0.0412834	0.825
334	Fenpyroximate	Pesticides	5	16.86	5	0	22	0.05891	0.178618	0.872	0.393256	OK	OK	1			0.0413443	1.01167	0.11906	0.723333	0.0930921	1.08333	0.0671459	0.755
335	Fensulfothion	Pesticides	5	11.89	5	0	22	0.0302317	0.0620424	1.075	0.144504	OK	OK	1			0.0218238	1.113	0.0437207	1.03917	0.0122131	1.17367	0.0426399	0.913333
336	Fensulfothion-oxon	Pesticides	5	9.07	5	0	22	0.0284852	0.0612705	1.0305	0.128457	OK	OK	1			0.0161426	1.02067	0.0470424	0.923333	0.0169196	1.143	0.0476844	0.880833
337	Fensulfothion-oxon-sulfone	Pesticides	5	9.29	5	0	22	0.0349619	0.0588526	1.0495	0.128832	OK	OK	1			0.0206741	1.06267	0.0419826	0.998333	0.0149326	1.15033	0.043676	0.891667
338	Fensulfothion-sulfone	Pesticides	5	12.1	5	0	22	0.0345561	0.0594396	1.1225	0.163021	OK	OK	1			0.0266333	1.15133	0.0439425	1.00083	0.0192591	1.19567	0.0380281	0.9325
339	Fenthion	Pesticides	5	14.62	5	0	22	0.0481752	0.120143	0.9575	0.245256	OK	OK	1			0.043308	0.986333	0.0438438	0.899167	0.0660249	1.097	0.0456234	0.835833
340	Fenthion-ethyl	Pesticides	5	15.82	5	0	22	0.0358512	0.233585	0.9065	0.488559	OK	OK	1			0.027707	0.965667	0.0446798	0.848333	0.0479462	1.079	0.03876	0.826667
341	Fenthion-oxon	Pesticides	5	12.39	5	0	22	0.0283624	0.0715789	0.998	0.146125	OK	OK	1			0.0326591	0.998333	0.0480951	0.870833	0.0126269	1.12	0.0420342	0.856667
342	Fenthion-oxon-sulfone	Pesticides	5	8.04	5	0	22	0.0320685	0.0494919	1.1115	0.142172	OK	OK	1			0.0221233	1.09333	0.040754	0.985833	0.017727	1.194	0.0376072	0.949167
343	Fenthion-oxon-sulfoxide	Pesticides	5	7.79	5	0	22	0.0294027	0.0580593	1.034	0.122878	OK	OK	1			0.0233939	1.077	0.0393425	0.983333	0.0224147	1.15433	0.0362152	0.893333
344	Fenthion-sulfone	Pesticides	5	10.98	5	0	22	0.0306293	0.0770185	1.1295	0.194591	OK	OK	1			0.028014	1.20433	0.0427988	1.18833	0.0150047	1.20233	0.0411475	0.943333
345	Fenthion-sulfoxide	Pesticides	5	10.67	5	0	22	0.0380012	0.0859067	1.1035	0.198815	OK	OK	1			0.0171834	1.161	0.0376237	1.08833	0.0150597	1.20967	0.038555	0.925833
346	Fenuron	Pesticides	5	6.94	5	0	22	0.0449855	0.0665067	1.072	0.151076	OK	OK	1			0.034635	1.01567	0.037263	0.954167	0.0204989	1.20867	0.0424386	0.910833
347	Ferimzone	Pesticides	5	10.84	5	0	22	0.0536449	0.10572	0.9185	0.233132	OK	OK	1			0.0784357	1.091	0.0472198	0.654167	0.135944	0.937667	0.0372669	0.725
348	Fillalbine	Plant Toxins (Tropane alkaloids)	1	5.38	1	0	22	0.0319603	0.122832	0.86925	0.29262	OK	OK	1			0.0204664	0.950167	0.0323471	0.843333	0.0162235	0.981333	0.0158312	0.885833
349	Fipronil sulfide_neg	Pesticides	5	14.57	5	0	22	0.0211484	0.0647599	1.041	0.138016	OK	OK	1			0.0262116	1.097	0.0343234	0.891667	0.016938	1.16033	0.0417841	0.874167
350	Fipronil sulfone_neg	Pesticides	5	14.83	5	0	22	0.0221777	0.116171	1.1345	0.265419	OK	OK	1			0.0356258	1.335	0.0352767	1.09667	0.0225866	1.23767	0.0398159	0.921667
351	Fipronil_neg	Pesticides	5	14.36	5	0	22	0.0386407	0.112223	1.1395	0.259841	OK	OK	1			0.032359	1.17167	0.030801	0.970833	0.022636	1.215	0.0552904	0.945
352	Fipronil-desulfinyl_neg	Pesticides	5	14.17	5	0	22	0.0238381	0.062449	1.0115	0.127503	OK	OK	1			0.0262273	1.06067	0.029758	0.8875	0.0119197	1.138	0.0462635	0.87
353	Flamprop-isopropyl and Flamprop-M-isopropyl	Pesticides	5	14.84	10	0	22	0.0453181	0.0919717	1.041	0.191671	OK	OK	1			0.0238662	1.06	0.0463207	0.883333	0.0291111	1.17833	0.0505645	0.88375
354	Flamprop-methyl	Pesticides	5	13.62	5	0	22	0.0381221	0.0771419	0.99	0.157332	OK	OK	1			0.0237247	1.00267	0.0501377	0.9025	0.0237565	1.132	0.0471212	0.875
355	Flazasulfuron	Pesticides	5	12.28	5	0	22	0.0352136	0.0655717	1.042	0.139615	OK	OK	1			0.0218629	1.06433	0.0438092	0.964167	0.0165079	1.12267	0.0449604	0.863333
356	Flonicamid	Pesticides	5	5.3	5	0.318182	15	0.049	0.092	1.029	0.19	To be Checked	Lack of reproducibility	3	Do not work in all corn samples (RT 5.3 min)		0.034479	1	0.035194	0.944167	-	-	0.111591	0.260917
357	Florasulam	Pesticides	5	8.82	5	0	22	0.0377787	0.102787	1.1655	0.253409	OK	OK	1			0.0252828	1.21567	0.0410991	1.32917	0.0171703	1.21367	0.0429871	0.990833
358	Fluacrypyrim	Pesticides	5	15.43	5	0	22	0.0457538	0.0945313	1.054	0.199509	OK	OK	1			0.0495277	1.203	0.0566517	0.8625	0.0279067	1.238	0.0454933	0.878333
359	Fluazifop (free acid)	Pesticides	5	13.24	5	0	22	0.0278079	0.126269	1.3195	0.353884	OK	OK	1			0.0409281	1.127	0.0484234	1.0525	0.036814	1.28167	0.034987	1.09833
360	Fluazifop-butyl and fluazifop-P-butyl	Pesticides	5	15.96	10	0	22	0.0289869	0.0716907	1.085	0.165993	OK	OK	1			0.0219334	1.16833	0.0387499	0.92125	0.0482035	1.19833	0.0419638	0.901667
361	Fluazinam_neg	Pesticides	5	16.3	5	0	22	0.0229058	0.397228	1.8765	0.937005	To be Checked	Lack of reproducibility	3			0.0397133	2.33333	0.0369213	2.16917	0.0292915	1.83233	0.0442473	1.415
362	Fluazuron	Pesticides	5	16.54	5	0	22	0.0373512	0.106676	1.0385	0.217856	OK	OK	1			0.0203571	1.12433	0.0445479	0.950833	0.0416799	1.13367	0.0561757	0.898333
363	Flubendiamide	Pesticides	5	14.56	5	0	22	0.0451751	0.0727444	1.0675	0.161065	OK	OK	1			0.0183757	1.158	0.0563602	0.888333	0.021304	1.215	0.0526182	0.886667
364	Flucarbazone sodium	Pesticides	5	9.66	5	0	22	0.0369253	0.148871	1.306	0.383998	OK	OK	1			0.01788	1.267	0.0502932	1.47917	0.0523087	1.41533	0.0466941	1.22917
365	Flucycloxuron	Pesticides	5	16.62	5	0	22	0.0514289	0.0742135	1.06	0.161231	OK	OK	1			0.0343602	1.19667	0.0449169	0.999167	0.0801003	1.07967	0.0545327	0.903333
366	Flucythrinate	Pesticides	5	16.66	5	0	22	0.0359095	0.0705426	1.051	0.151813	OK	OK	1			0.081237	0.991	0.0610614	0.970833	0.0895943	1.11233	0.0837402	0.925
367	Fludioxonil_neg	Pesticides	5	13.06	5	0	22	0.0315944	0.0654659	1.095	0.159244	OK	OK	1			0.0279992	1.22533	0.0334194	1.07333	0.0169526	1.18133	0.0378244	0.948333
368	Flufenacet	Pesticides	5	13.93	5	0	22	0.0322406	0.0744828	0.9755	0.152003	OK	OK	1			0.0369602	0.979667	0.0503939	0.893333	0.0120658	1.123	0.0325922	0.880833
369	Flufenoxuron	Pesticides	5	16.76	5	0	22	0.0518872	0.182811	0.889	0.393828	OK	OK	1			0.0435911	0.890333	0.0757496	0.795833	0.0441844	0.846667	0.0609968	0.723333
370	Flumestulam	Pesticides	5	7.11	5	0	22	0.0293504	0.117662	1.143	0.27105	OK	OK	1			0.0274308	1.15067	0.0334654	1.165	0.0138992	1.161	0.0354626	0.905
371	Flumiclorac-pentyl	Pesticides	5	16.01	5	0	22	0.0521929	0.0635183	1.165	0.191529	OK	OK	1			0.0343877	1.25033	0.0525333	1.00667	0.0693888	1.24633	0.0470353	0.954167
372	Flumioxazin	Pesticides	5	12.4	5	0	22	0.0646521	0.120464	1.054	0.250858	OK	OK	1			0.0451134	1.097	0.0726617	1.07083	0.0478334	1.16367	0.0311504	0.885
373	Flumorph	Pesticides	5	12.38	5	0	22	0.0343724	0.0684452	1.0065	0.139583	OK	OK	1			0.0391948	0.993	0.0455947	0.934167	0.011329	1.11467	0.0431874	0.8625
374	Fluoglycofene-ethyl	Pesticides	5	15.65	5	0	22	0.0469733	0.100956	0.982	0.205963	OK	OK	1			0.0372958	1.06533	0.0344753	0.919167	0.0474549	1.13633	0.0642463	0.874167
375	Fluometuron	Pesticides	5	11.01	5	0	22	0.0272709	0.0741434	0.9995	0.151396	OK	OK	1			0.0201824	0.963667	0.0493354	0.8025	0.0168503	1.13267	0.0389537	0.849167
376	Fluopicolide	Pesticides	5	13.35	5	0	22	0.0232744	0.0997905	1.036	0.203946	OK	OK	1			0.027834	1.04367	0.048987	0.934167	0.0198046	1.12167	0.0341007	0.905833
377	Fluopyram	Pesticides	5	13.79	5	0	22	0.036132	0.0751953	0.9865	0.153384	OK	OK	1			0.0139352	1.00533	0.0404418	0.879167	0.0183949	1.132	0.042977	0.863333
378	Fluorochloridone	Pesticides	5	13.52	5	0	22	0.0380287	0.0967641	1.02	0.197545	OK	OK	1			0.0265899	1.03533	0.0503075	0.954167	0.0218535	1.119	0.0445125	0.894167
379	Fluotrimazol	Pesticides	5	15.42	5	0	22	0.0404898	0.116846	0.958	0.238633	OK	OK	1			0.0362333	1.016	0.0534134	0.860833	0.0478983	1.056	0.0475295	0.843333
380	Fluoxastrobin	Pesticides	5	13.89	5	0	22	0.0319245	0.0811102	1.018	0.165587	OK	OK	1			0.0142763	1.017	0.0591661	0.850833	0.0142349	1.124	0.0419263	0.8525
381	Flupyradifurone	Pesticides	5	7.55	5	0	22	0.0245111	0.0673305	1.0265	0.137489	OK	OK	1			0.0226832	0.959	0.0406981	0.898333	0.0272039	1.133	0.0422359	0.881667
382	Flupyrsulfuron methyl	Pesticides	5	12.91	4.77	0	22	0.0224191	0.0621709	1.02935	0.130119	OK	OK	1			0.0225618	1.02	0.0515009	0.836667	0.0166469	1.09433	0.0378831	0.805
383	Fluquinconazole	Pesticides	5	13.72	5	0	22	0.043812	0.0880999	1.005	0.179675	OK	OK	1			0.0311641	1.037	0.0657087	0.89	0.0408293	1.039	0.0460435	0.811667
384	Flurenol-butyl	Pesticides	5	13.93	5	0	22	0.0452529	0.0925769	1.112	0.214006	OK	OK	1			0.0343735	1.08333	0.045519	1.1175	0.0459917	0.926333	0.0311614	0.980833
385	Flurenol-methyl	Pesticides	5	10.89	5	0	22	0.0390814	0.0768313	1.073	0.170807	OK	OK	1			0.0164741	1.16867	0.0475747	1.21917	0.0133776	1.10133	0.0374898	0.883333
386	Fluridone	Pesticides	5	12.43	5	0	22	0.0307286	0.0524831	1.0235	0.109362	OK	OK	1			0.0213131	1.005	0.0486425	0.83	0.0166282	1.118	0.0422841	0.831667
387	Fluroxypyr	Pesticides	5 → 20	9.57	5	0.5	11	0.106	0.282	1.066	0.586	To be Checked	OK, higher LOQ	2	Initial validation OK at 20 µg/kg + stat at low level		0.159313	0.963	0.0414328	0.939167	0.201372	0.831333	0.181338	0.51875
388	Fluroxypyr-meptyl	Pesticides	5	16.67	5	0	22	0.0918461	0.213132	0.799	0.502471	OK	OK	1			0.0437384	0.92	0.0582797	0.704167	0.0877217	1.053	0.0774168	0.709167
389	Flurprimidol	Pesticides	5	13.43	5	0	22	0.0230675	0.175472	0.8635	0.392046	OK	OK	1			0.0151653	0.885333	0.0385156	0.740833	0.031062	0.993667	0.0511277	0.728333
390	Flurtamone	Pesticides	5	12.83	5	0	22	0.0311857	0.0686767	1.0085	0.140125	OK	OK	1			0.0258559	1.032	0.044061	0.8575	0.0231218	1.13133	0.0436754	0.843333
391	Flusilazole	Pesticides	5	14.33	5	0	22	0.0260756	0.162177	0.8845	0.35634	OK	OK	1			0.0198993	0.931333	0.0497416	0.808333	0.0257539	1.01333	0.0456885	0.78
392	Fluthiacet-methyl	Pesticides	5	14.51	5	0	22	0.0372566	0.0742885	1.013	0.1515	OK	OK	1			0.0230281	0.964	0.03565	0.8725	0.0301947	1.09133	0.0442127	0.8425
393	Flutolanil	Pesticides	5	13.3	5	0	22	0.0373629	0.157864	0.954	0.322628	OK	OK	1			0.0264592	1.01233	0.0467288	0.880833	0.0243268	1.138	0.0457747	0.8225
394	Flutriafol	Pesticides	5	11.66	5	0	22	0.0289049	0.104459	0.943	0.221829	OK	OK	1			0.036022	0.885333	0.0508577	0.8125	0.0168745	1.03167	0.0410932	0.8025
395	Fomesafen_neg	Pesticides	5	13.54	5	0	22	0.046534	0.168668	1.1715	0.374435	OK	OK	1			0.0258837	1.244	0.0443516	1.03917	0.034325	1.358	0.0385736	0.911667
396	Foramsulfuron	Pesticides	5	10.8	5	0	22	0.0515509	0.0628342	1.1185	0.165811	OK	OK	1			0.0351373	1.08933	0.0435912	1.08917	0.0271857	1.134	0.0457165	1
397	Forchlorfenuron	Pesticides	5	11.67	5	0	22	0.0388692	0.112683	0.944	0.237655	OK	OK	1			0.0212979	0.922	0.0505281	0.778333	0.0110699	1.096	0.0523996	0.806667
398	Formetanate hydrochloride	Pesticides	5	3.51	5	0	22	0.0263876	0.0730898	0.9535	0.157018	OK	OK	1			0.0216849	0.915667	0.0308604	0.836667	0.0101141	1.05133	0.0450384	0.793333
399	Fosthiazate	Pesticides	5	11.19	5	0	22	0.0265005	0.0706613	0.989	0.144278	OK	OK	1			0.0109532	0.985	0.0474402	0.8075	0.00696014	1.11167	0.0351451	0.850833
400	Fuberidazole	Pesticides	5	6.01	5	0	22	0.0294719	0.0869503	0.996	0.177587	OK	OK	1			0.0164232	0.966333	0.0439961	0.8825	0.00809941	1.082	0.0387971	0.820833
401	Fumonisin B1	Mycotoxins	100	12.07	100	0	22	0.0596223	0.162999	0.36925	1.74032	To be Checked	Lack of accuracy	3			0.0804858	0.321833	0.058704	0.508667	0.207226	0.395333	0.106513	0.501083
402	Fumonisin B2	Mycotoxins	100	13.57	100	0	22	0.0855156	0.134464	0.4965	1.0504	To be Checked	Lack of accuracy	3			0.114432	0.491667	0.0640887	0.596417	0.128033	0.5525	0.0715359	0.570583
403	Fumonisin B3	Mycotoxins	100	12.91	100	0	22	0.0225453	0.206862	0.558	0.897969	To be Checked	Lack of accuracy	3			0.0762884	0.727	0.0575197	0.60475	0.0847454	0.630333	0.0604439	0.610917
404	Furalaxyl	Pesticides	5	12.86	5	0	22	0.0302963	0.0670936	1.0035	0.136899	OK	OK	1			0.0139881	0.993333	0.039883	0.859167	0.0166423	0.917333	0.0361089	0.84
405	Furathiocarb	Pesticides	5	15.95	5	0	22	0.0245402	0.0526343	1.068	0.124837	OK	OK	1			0.0317038	1.132	0.0405973	0.876667	0.0354894	1.13533	0.0358775	0.85
406	Furilazole	Pesticides	5	11.35	5	0	22	0.0300007	0.0996143	0.9435	0.212133	OK	OK	1			0.0226212	0.946333	0.044319	0.824167	0.0160605	1.08467	0.0373526	0.836667
407	Furmecyclox	Pesticides	5	14.67	5	0	22	0.0269778	0.0952268	0.9715	0.194564	OK	OK	1			0.025986	1.01133	0.0413376	0.833333	0.0200619	1.07	0.0442091	0.7925
408	Fusarenon X	Mycotoxins	10	6.35	10	0	22	0.0456269	0.0806668	0.988	0.164385	OK	OK	1			0.0590892	1.23167	0.0415257	0.899167	0.0816846	1.05483	0.0300915	0.884583
409	Halfenprox	Pesticides	5 → 20	18.2	5	0.0909091	22	0.175344	0.428505	0.4245	1.61339	To be Checked	Lack of reproducibility	3	Low recovery, not approved, ML 10 µg/kg		0.556772	0.192267	0.140769	0.236083	0.176033	0.610333	0.0780568	0.511833
410	Halofenozide_neg	Pesticides	5	12.96	5	0	22	0.0337558	0.06235	1.087	0.150197	OK	OK	1			0.0302924	1.169	0.0406109	1.0025	0.0191148	1.159	0.0458523	0.898333
411	Halosulfuron-methyl	Pesticides	5	13.72	5	0	22	0.0375756	0.079671	0.9765	0.162529	OK	OK	1			0.0103274	1.00567	0.0493165	0.908333	0.0184551	1.081	0.0382954	0.855833
412	Haloxyfop (free acid)	Pesticides	5	14.77	5	0	22	0.0329124	0.0587637	1.083	0.142181	OK	OK	1			0.0350285	1.09867	0.0579619	0.8725	0.0246703	1.17667	0.0500604	0.850833
413	Haloxyfop-2-ethoxyethyl	Pesticides	5	15.95	5	0	22	0.0290099	0.0740226	1.048	0.157908	OK	OK	1			0.0410156	1.11767	0.0448322	0.895	0.0432306	1.15433	0.0344704	0.878333
414	Haloxyfop-methyl and Haloxyfop-P-methyl	Pesticides	5	15.46	10	0	22	0.0344778	0.158112	0.897	0.342958	OK	OK	1			0.0221683	0.992	0.0409713	0.815	0.026842	1.13	0.0487234	0.834583
415	Heliosupine	Plant Toxins (Pyrrolizidine alkaloids)	1	7.49	1	0	22	0.0356685	0.129948	0.88175	0.297465	OK	OK	1			0.023653	1.00917	0.0323718	0.848333	0.0266529	1.01383	0.0268221	0.925833
416	Heliosupine-N-oxide	Plant Toxins (Pyrrolizidine alkaloids)	1	8.12	1	0	22	0.0316275	0.131372	0.84525	0.324962	OK	OK	1			0.0170137	0.9395	0.0368389	0.767083	0.0118478	0.9825	0.0233605	0.854583
417	Heliotrine	Plant Toxins (Pyrrolizidine alkaloids)	1	5.82	1	0	22	0.0619837	0.126486	0.8795	0.292107	OK	OK	1			0.0118333	1.035	0.032135	0.878333	0.0235059	1.02117	0.0433149	0.877917
418	Heliotrine-N-oxide	Plant Toxins (Pyrrolizidine alkaloids)	1	6.15	1	0	22	0.0435132	0.185717	0.84325	0.422631	OK	OK	1			0.0155766	0.953667	0.0405019	0.833333	0.0181322	0.990667	0.0213455	0.887083
419	Heptenophos	Pesticides	5	12.04	5	0	22	0.024523	0.0792708	0.9405	0.173855	OK	OK	1			0.0190787	0.951	0.0523267	0.795833	0.00958272	1.10767	0.0412639	0.838333
420	Hexaconazole	Pesticides	5	15.03	5	0	22	0.0281095	0.165444	0.8205	0.402805	OK	OK	1			0.0133812	0.811333	0.0327462	0.733333	0.0183816	0.975	0.0503585	0.735
421	Hexaflumuron_neg	Pesticides	5	15.61	5	0	22	0.0384267	0.0643074	1.064	0.144144	OK	OK	1			0.047868	1.10967	0.0413162	0.995	0.0550043	1.164	0.0489554	0.9175
422	Hexazinone	Pesticides	5	10.25	5	0	22	0.0294238	0.0772376	0.962	0.16257	OK	OK	1			0.0263048	0.940667	0.0480893	0.809167	0.0134595	1.10267	0.0375667	0.830833
423	Hexythiazox	Pesticides	5	16.47	5	0	22	0.0663261	0.229655	0.7745	0.552202	OK	OK	1			0.0470083	0.920667	0.0604256	0.689167	0.0663094	0.914333	0.0882383	0.595833
424	Homatropine	Plant Toxins (Tropane alkaloids)	1	4.76	1	0	22	0.0334701	0.156219	0.70475	0.526751	OK	OK	1			0.0224753	0.871167	0.0363366	0.765417	0.0260492	0.884333	0.0588473	0.63625
425	HT-2 Toxin	Mycotoxins	10	11.93	10	0.0454545	22	0.049193	0.1496	0.959	0.305565	OK	OK	1			0.0728967	1.11333	0.050784	0.76375	0.0865243	1.03067	0.0604655	0.80375
426	Hydramethylnon	Pesticides	5	14.82	5	0	22	0.0497376	0.111916	0.9485	0.234737	OK	OK	1			0.0358336	0.961333	0.0725773	0.746667	0.0986479	1.00733	0.053218	0.735
427	Hymexazole	Pesticides	5	3.31	5	0.0454545	22	0.105	0.194	0.945	0.394	OK	OK	1			0.0398406	0.810333	0.193764	0.553667	0.0853681	0.882667	0.043621	0.741667
428	Imazalil	Pesticides	5	10.77	5	0	22	0.0334939	0.110524	0.939	0.234949	OK	OK	1			0.0197328	0.915	0.059958	0.739167	0.0178047	0.823667	0.041283	0.816667
429	Imazamethabenz-methyl	Pesticides	5	9.74	5	0	22	0.0333972	0.0705559	1.0045	0.143931	OK	OK	1			0.01222	0.982	0.0494626	0.849167	0.00731502	1.14267	0.0437528	0.844167
430	Imazamox	Pesticides	5	8.26	5	0	22	0.0233086	0.0765219	0.9895	0.156325	OK	OK	1			0.0209419	0.904	0.0448145	0.824167	0.0128327	1.06467	0.0378044	0.826667
431	Imazapic	Pesticides	5	8.31	5	0	22	0.0309969	0.0902272	0.947	0.192585	OK	OK	1			0.0210434	0.887	0.0436565	0.77	0.0135304	1.07	0.0438712	0.798333
432	Imazaquin	Pesticides	5	10.35	5	0	22	0.0207488	0.0912533	0.96	0.191101	OK	OK	1			0.0185516	0.970667	0.0506369	0.781667	0.00425696	1.061	0.0370216	0.813333
433	Imazethapyr	Pesticides	5	9.6	5	0	22	0.0216653	0.124179	0.871	0.293902	OK	OK	1			0.0296499	0.873	0.0416345	0.773333	0.0214231	0.988	0.0372526	0.7
434	Imazosulfuron	Pesticides	5	13.08	5	0	22	0.035167	0.092603	1.103	0.210875	OK	OK	1			0.0162426	1.07533	0.0463441	1.11583	0.0236862	1.17	0.0480255	1.03833
435	Imibenconazole	Pesticides	5	16.25	5	0	22	0.142634	0.359359	0.5145	1.19525	To be Checked	Lack of reproducibility	3			0.1711	0.549	0.0675351	0.44475	0.113918	0.597	0.127467	0.322917
436	Imidacloprid	Pesticides	5	6.73	5	0	22	0.0323678	0.106309	1.166	0.25968	OK	OK	1			0.0200095	1.25267	0.047245	1.40667	0.0338422	1.25833	0.0396909	0.9975
437	Imidacloprid-olefin	Pesticides	5	5.93	5	0	22	0.0334964	0.201449	1.3145	0.476284	OK	OK	1			0.0641859	1.41667	0.0463261	1.60583	0.0399115	1.28333	0.0490811	1.21167
438	Imiprothrin	Pesticides	5	13.81	5	0	22	0.0992659	0.14377	0.9505	0.292475	OK	OK	1			0.0712677	1.10633	0.0599913	0.948333	0.0588743	1.086	0.0588992	0.881667
439	Inabenfide	Pesticides	5	12.66	5	0	22	0.0308865	0.179045	0.8825	0.389483	OK	OK	1			0.0322709	0.856667	0.0476899	0.743333	0.0277543	1.031	0.0426104	0.769167
440	Indanofan	Pesticides	5	13.98	5	0	22	0.0541848	0.156842	0.89	0.343335	OK	OK	1			0.0427704	0.940667	0.050319	0.8725	0.0700529	1.06233	0.0435035	0.846667
441	Indaziflam	Pesticides	5	13.5	5	0	22	0.0408523	0.0696976	0.9495	0.151629	OK	OK	1			0.0291477	0.909	0.0512449	0.800833	0.0198748	1.038	0.0481606	0.780833
442	Indicine and Lycopsamine	Plant Toxins (Pyrrolizidine alkaloids)	1	4.41	2	0	22	0.0386136	0.115292	0.67875	0.528639	OK	OK	1			0.0700591	0.603333	0.177745	0.694375	0.0408124	0.740833	0.0264523	0.740208
443	Indicine-N-oxide and Intermedine-NO	Plant Toxins (Pyrrolizidine alkaloids)	1	4.91	2	0	22	0.0478198	0.146238	0.7125	0.502038	OK	OK	1			0.0166632	0.735	0.0385144	0.718333	0.0223607	0.8	0.0290362	0.7725
444	Indoxacarb	Pesticides	5	15.54	5	0	22	0.0301686	0.120308	1.0425	0.245856	OK	OK	1			0.038637	1.10667	0.0463132	0.899167	0.0420816	1.203	0.0494576	0.914167
445	Integerrimine and Senecivernine	Plant Toxins (Pyrrolizidine alkaloids)	1	6.51	2	0.0227273	22	0.059	0.454	0.595	1.15	To be Checked	OK	1	Plant toxins regulated under the sum of 35 -> accept		0.0298329	1	0.0368933	0.812708	0.017768	1.05917	0.0192509	0.870833
446	Integerrimine-N-oxide and Senecionine-N-oxide	Plant Toxins (Pyrrolizidine alkaloids)	1	6.7	2	0	22	0.0287659	0.132466	0.82	0.348554	OK	OK	1			0.0157276	0.891667	0.0351684	0.794375	0.028713	0.951667	0.0214687	0.847292
447	Intermedine	Plant Toxins (Pyrrolizidine alkaloids)	1	4.32	1	0	22	0.0321968	0.151797	0.6675	0.586852	OK	OK	1			0.0236483	0.7145	0.035349	0.724583	0.022988	0.760167	0.0308256	0.739167
448	Iodosulfuron-methyl	Pesticides	5	12.38	4.79	0	22	0.0410336	0.102667	1.09342	0.226332	OK	OK	1			0.0228366	1.08033	0.0582208	1.09667	0.0255558	1.10833	0.0364351	0.853333
449	Ioxynil_neg	Pesticides	5	12.05	5	0	22	0.0320926	0.0718275	0.98	0.146565	OK	OK	1			0.0413981	1.027	0.0346821	0.865	0.0154269	1.087	0.0457336	0.831667
450	Ipconazole	Pesticides	5	15.64	5	0	22	0.0405278	0.139922	0.8795	0.317009	OK	OK	1			0.0407156	0.896333	0.0387734	0.800833	0.0427624	0.977333	0.0502441	0.764167
451	Iprobenfos	Pesticides	5	14.47	5	0	22	0.0486836	0.0689897	0.9475	0.150859	OK	OK	1			0.0348174	1.00067	0.0586963	0.845	0.0233173	1.10567	0.0448877	0.825833
452	Iprovalicarb	Pesticides	5	13.75	5	0	22	0.0275187	0.093553	0.9905	0.191131	OK	OK	1			0.0287121	0.994333	0.0567834	0.850833	0.0446447	1.09867	0.0433429	0.846667
453	Irgarol	Pesticides	5	12.59	5	0	22	0.0255957	0.0667995	0.983	0.136384	OK	OK	1			0.0255557	0.939667	0.0503027	0.815833	0.0199848	1.08233	0.0459691	0.821667
454	Isazofos	Pesticides	5	13.62	5	0	22	0.0348748	0.0683231	0.992	0.139321	OK	OK	1			0.016826	0.995667	0.0459973	0.846667	0.0136994	1.108	0.0423653	0.823333
455	Isocarbamid	Pesticides	5	8.08	5	0	22	0.0271352	0.0812507	1.0045	0.165952	OK	OK	1			0.0107255	0.968333	0.0420654	0.915833	0.0102022	1.102	0.0339026	0.865
456	Isocarbophos	Pesticides	5	11.96	5	0	22	0.0212111	0.0586543	0.9885	0.119775	OK	OK	1			0.0278517	0.994667	0.0537084	0.8425	0.0132109	1.09867	0.0365824	0.8325
457	Isofenphos	Pesticides	5	15.12	5	0	22	0.0295026	0.0870206	1.0305	0.17773	OK	OK	1			0.0308947	1.07033	0.0483844	0.883333	0.0212657	1.153	0.0480958	0.860833
458	Isofenphos-methyl	Pesticides	5	14.55	5	0	22	0.0402619	0.0636769	1.0155	0.129649	OK	OK	1			0.0266192	1.07067	0.0532261	0.8625	0.0331402	1.125	0.0519498	0.831667
459	Isofenphos-oxon	Pesticides	5	13.69	5	0	22	0.0375756	0.0688417	0.9765	0.140321	OK	OK	1			0.0369605	1.03333	0.0624308	0.833333	0.00985949	1.12333	0.0383482	0.851667
460	Isonoruron	Pesticides	5	12.73	5	0	22	0.0384215	0.0993209	0.955	0.208178	OK	OK	1			0.0560263	0.888	0.0782141	0.818333	0.0305962	1.03967	0.0368925	0.811667
461	Isoprocarb	Pesticides	5	11.55	5	0	22	0.0671032	0.102642	1.0155	0.208919	OK	OK	1			0.0487163	1.02567	0.0611731	0.765	0.0359484	1.176	0.0361766	0.82
462	Isopropalin	Pesticides	5	17.13	5	0	22	0.0614908	0.105398	0.8695	0.261987	OK	OK	1			0.0528894	0.957667	0.108005	0.704167	0.106762	0.995	0.0832109	0.776667
463	Isoprothiolane	Pesticides	5	13.31	5	0	22	0.0447777	0.169177	0.9365	0.345694	OK	OK	1			0.0190763	0.97	0.0515367	0.838333	0.0327457	1.11867	0.0397704	0.775
464	Isoproturon	Pesticides	5	11.73	5	0	22	0.0219606	0.0672469	1.0025	0.137357	OK	OK	1			0.0239685	1.01467	0.0497597	0.8425	0.0120888	1.11433	0.0430403	0.835833
465	Isouron	Pesticides	5	10.53	5	0	22	0.02451	0.0823233	0.941	0.179492	OK	OK	1			0.00966095	0.929667	0.0437589	0.7875	0.0228293	0.843333	0.0410528	0.806667
466	Isoxaben	Pesticides	5	13.35	5	0	22	0.0312491	0.0582501	1.04	0.124819	OK	OK	1			0.0297858	1.054	0.0494286	0.919167	0.0163134	1.14133	0.0401029	0.911667
467	Isoxadifen-ethyl	Pesticides	5	14.48	5	0	22	0.0398975	0.0655085	0.9985	0.13342	OK	OK	1			0.0185949	1.03033	0.0494649	0.936667	0.0257068	1.10867	0.03301	0.886667
468	Isoxaflutole	Pesticides	5	11.85	5	0	22	0.0384215	0.120692	1.146	0.27751	OK	OK	1			0.0309299	1.28833	0.0682114	1.47583	0.0290725	1.23267	0.0499993	0.955
469	Isoxathion	Pesticides	5	15.01	5	0	22	0.0278705	0.0834523	0.978	0.170449	OK	OK	1			0.025529	1.03033	0.044061	0.8575	0.0478924	1.09167	0.0476487	0.833333
470	Ivermectin	Pesticides	5 → 20	18.23	5	0.318182	22	0.544967	0.851155	0.8195	1.7328	To be Checked	Lack of reproducibility	3			-	-	0.081	0.334	0.233913	1.45867	0.0480039	1.33333
471	Jacobine	Plant Toxins (Pyrrolizidine alkaloids)	1	4.19	1	0	22	0.0461164	0.128879	0.82975	0.333716	OK	OK	1			0.0498397	0.987333	0.0530594	0.885833	0.0286079	0.979	0.027008	0.87375
472	Jacobine-N-oxide	Plant Toxins (Pyrrolizidine alkaloids)	1	4.49	1	0	22	0.036344	0.106873	0.79325	0.339964	OK	OK	1			0.0474131	0.805167	0.0303586	0.785417	0.0230684	0.9125	0.00849934	0.8525
473	Jacoline	Plant Toxins (Pyrrolizidine alkaloids)	1	3.09	1	0	22	0.029688	0.176973	0.565	0.85068	To be Checked	OK	1	PT regulated under sum		0.0208612	0.631167	0.0293336	0.617917	0.0201665	0.700333	0.0313457	0.660417
474	Jacoline-N-oxide	Plant Toxins (Pyrrolizidine alkaloids)	1	3.52	1	0	22	0.0530598	0.211691	0.6125	0.766417	OK	OK	1			0.023423	0.595667	0.040468	0.609583	0.0278193	0.715833	0.0267197	0.685
475	Jaconine and Merenskine	Plant Toxins (Pyrrolizidine alkaloids)	1	4.81	2	0	22	0.025148	0.144142	0.83375	0.355792	OK	OK	1			0.0342149	0.976667	0.0352941	0.85	0.028673	0.996667	0.0306672	0.852917
476	Jasmolin I	Pesticides	5	17.24	0.21	1	-	-	-	-	-	To be Checked	OK	1	Marker of Pyrethrins, Could not be validated at 5 µg/kg (Technical mixture) -> Keep		-	-	-	-	-	-	-	-
477	Jasmolin II	Pesticides	5	16.01	0.135	1	-	-	-	-	-	To be Checked	OK	1	Marker of Pyrethrins, Could not be validated at 5 µg/kg (Technical mixture) -> Keep		-	-	-	-	-	-	-	-
478	Amitraz metabolite - DMPF (2-4-Dimethylphenyl-N'-methylformamidine)	Pesticides	5	5.59	5	0	22	0.029561	0.0624513	0.993	0.127398	OK	OK	1			0.0268326	0.987333	0.0295408	0.859167	0.0134767	1.065	0.0482506	0.8
478	Karbutilate	Pesticides	5	10.35	5	0	22	0.0241002	0.0729428	1.0005	0.148987	OK	OK	1			0.0187289	0.970333	0.0507523	0.789167	0.0138249	1.11933	0.0417681	0.831667
479	Ketoprofen	Pesticides	5	12.44	5	0	22	0.0344531	0.0688439	1.065	0.153091	OK	OK	1			0.0388752	1.086	0.0478744	1.00917	0.017824	1.12133	0.0331652	0.861667
480	Kresoxim-methyl	Pesticides	5	14.52	5	0	22	0.0338015	0.0794209	1.0235	0.162092	OK	OK	1			0.0310133	1.12267	0.0383357	0.814167	0.0342035	1.14967	0.070937	0.8325
481	Lactofen	Pesticides	5	16.11	5	0	22	0.0580369	0.0839403	0.9935	0.170759	OK	OK	1			0.0274597	1.083	0.0531002	0.8225	0.0618648	1.177	0.0598988	0.8525
482	lambda-cyhalothrin	Pesticides	5	16.99	5	0	22	0.0985276	0.153419	0.8725	0.34482	OK	OK	1			0.095888	0.912667	0.0785791	0.828333	0.137443	0.968	0.100272	0.835833
483	Lasiocarpine	Plant Toxins (Pyrrolizidine alkaloids)	1	8.59	1	0	22	0.0235271	0.113382	0.93575	0.241709	OK	OK	1			0.0194713	1.04833	0.0314869	0.85625	0.0229223	1.05667	0.025658	0.913333
484	Lasiocarpine-N-oxide	Plant Toxins (Pyrrolizidine alkaloids)	1	9.2	1	0	22	0.0243321	0.170998	0.88325	0.373759	OK	OK	1			0.0131745	0.970167	0.0536994	0.808333	0.0202795	1.01233	0.0366247	0.89
485	Lenacil (Buracyl)	Pesticides	5	11.61	5	0	22	0.0358692	0.0854592	0.9645	0.178266	OK	OK	1			0.0300446	0.982333	0.0427846	0.875833	0.012406	1.073	0.0426772	0.8375
486	Levofloxacin	Pesticides	5	5.59	5	0	22	0.022162	0.0944806	1.088	0.209348	OK	OK	1			0.0216735	0.545667	0.035114	0.7575	0.0310691	1.275	0.0442946	0.913333
487	Linuron	Pesticides	5	12.66	5	0	22	0.0368584	0.0878161	0.9955	0.179235	OK	OK	1			0.0189384	0.998333	0.0546902	0.875	0.0151402	1.124	0.0363715	0.884167
488	Littorine	Plant Toxins (Tropane alkaloids)	1	6.11	1	0	22	0.0278984	0.128123	0.8455	0.319322	OK	OK	1			0.0235576	0.956	0.0310221	0.867083	0.0181396	0.975	0.0180776	0.872083
489	Lufenuron_neg	Pesticides	5	16.3	5	0	22	0.12548	0.142743	1.7545	0.51837	To be Checked	Lack of accuracy	3			0.0480847	1.94533	0.0579765	1.56	0.225906	1.683	0.0595099	1.71833
490	Lycopsamine-N-oxide	Plant Toxins (Pyrrolizidine alkaloids)	1	4.99	1	0	22	0.036601	0.151776	0.70175	0.526159	OK	OK	1			0.0147902	0.785	0.0337806	0.72625	0.0233419	0.796167	0.0251325	0.740833
491	Malaoxon	Pesticides	5	10.48	5	0	22	0.0304633	0.0783054	0.998	0.159867	OK	OK	1			0.010817	0.95	0.0488733	0.8075	0.0175994	0.916667	0.0372773	0.845833
492	Malathion	Pesticides	5	13.24	5	0	22	0.0282774	0.0857621	1.001	0.175172	OK	OK	1			0.0332739	1.00267	0.0536895	0.844167	0.0345684	0.863333	0.0325538	0.849167
493	Mandipropamid	Pesticides	5	13.28	5	0	22	0.0375395	0.0552302	1.145	0.169308	OK	OK	1			0.0225633	1.13433	0.0474291	0.9725	0.0173342	1.28567	0.0325576	1
494	MCPA_neg	Pesticides	5	12.12	5	0	22	0.0532532	0.0688254	1.004	0.139826	OK	OK	1			0.0668192	0.98	0.0501945	0.813333	0.0143902	1.111	0.0468908	0.808333
495	MCPB_neg	Pesticides	5	13.88	5	0.047619	20	0.24	0.206	1.01	0.416	To be Checked	OK	1	Repeatability slightly above target, initial validation OK		0.19942	0.975667	0.0865079	0.859167	0.108586	1.06633	0.0815279	0.895833
496	Mecarbam	Pesticides	5	13.83	5	0	22	0.0344408	0.0708063	1.0045	0.144422	OK	OK	1			0.0281143	1.06033	0.0588235	0.85	0.0287325	1.09567	0.0548761	0.8425
497	Mecoprop and Mecoprop-p (as Mecoprop)_neg	Pesticides	5	13.17	5	0	22	0.0694781	0.165533	1.1015	0.350199	OK	OK	1			0.10198	1.20733	0.0318443	0.86	0.0519223	1.18233	0.041624	0.986667
498	Mefenacet	Pesticides	5	13.57	5	0	22	0.0267491	0.0772545	1.019	0.157775	OK	OK	1			0.0210838	1.00867	0.0483764	0.850833	0.0222854	1.14567	0.038877	0.8325
499	Mefenpyr-diethyl	Pesticides	5	14.97	5	0	22	0.0322252	0.0813065	1.0085	0.165984	OK	OK	1			0.038561	1.02933	0.0435187	0.875	0.0379828	0.855333	0.053447	0.854167
500	Mefluidide	Pesticides	5	10.36	5	0	22	0.0238972	0.0734781	1.009	0.150086	OK	OK	1			0.0169899	0.987	0.0424465	0.9025	0.0199806	1.12967	0.0412228	0.903333
501	Mepanipyrim	Pesticides	5	13.54	5	0	22	0.0242268	0.0844363	0.952	0.179731	OK	OK	1			0.0199106	0.938	0.0545548	0.806667	0.0474298	1.04433	0.0461083	0.774167
502	Mephosfolan	Pesticides	5	10.11	5	0	22	0.0288775	0.0654487	1.0165	0.133556	OK	OK	1			0.0226618	0.972667	0.0534583	0.848333	0.0129139	1.13667	0.0449234	0.865
503	Mepiquat chloride	Pesticides	5	1.22	5	0	22	0.028815	0.0668136	0.6185	0.631706	OK	OK	1			0.0629425	0.669667	0.0622941	0.501833	0.0318686	0.723667	0.0636038	0.507917
504	Mepronil	Pesticides	5	13.3	5	0	22	0.0324991	0.146712	1	0.299858	OK	OK	1			0.0197738	1.02633	0.0454707	0.92	0.0251047	1.14167	0.0436349	0.871667
505	Merenskine-N-oxide	Plant Toxins (Pyrrolizidine alkaloids)	1	4.93	1	0	22	0.0374845	0.174314	0.867	0.387906	OK	OK	1			0.0435815	1.02067	0.0579971	0.9225	0.0545225	1.07833	0.0368734	0.9375
506	Merepoxine	Plant Toxins (Pyrrolizidine alkaloids)	1	4.49	1	0	22	0.0690277	0.126803	0.78975	0.371054	OK	OK	1			0.0229402	0.860167	0.0560772	0.795833	0.0190697	0.931833	0.047782	0.831667
507	Merepoxine-N-oxide	Plant Toxins (Pyrrolizidine alkaloids)	1	4.67	1	0	22	0.0383452	0.131081	0.6835	0.534922	OK	OK	1			0.0578228	0.610333	0.0562283	0.700417	0.0738148	0.581667	0.0465556	0.782917
508	Mesosulfuron-methyl	Pesticides	5	11.55	5	0	22	0.0321062	0.0678286	1.1755	0.203557	OK	OK	1			0.0193732	1.20333	0.0349327	1.24917	0.0171338	1.217	0.0410109	1.02417
509	Mesotrione	Pesticides	20 → 5	8.85	5	0	22	0.0500649	0.116565	1.047	0.23789	OK	OK	1			0.0597183	1.1	0.0651889	1.065	0.0512062	1.06067	0.0496342	0.879167
510	Metaflumizone_neg	Pesticides	5	16.19	5	0	22	0.0671307	0.283171	1.4055	0.646646	To be Checked	Lack of accuracy	3			0.142833	1.98867	0.0784792	1.92083	0.0896931	1.60767	0.149651	2.06083
511	Metalaxyl and metalaxyl-M	Pesticides	5	11.92	10	0	22	0.0321911	0.0813718	0.977	0.166118	OK	OK	1			0.023238	0.993833	0.0527185	0.84125	0.0185532	1.11333	0.0441995	0.844583
512	Metamitron	Pesticides	5	6.95	5	0	22	0.0262388	0.125523	0.879	0.291163	OK	OK	1			0.0325765	0.797333	0.0357647	0.8875	0.0814956	0.848667	0.120468	0.699167
513	Metazachlor	Pesticides	5	11.72	5	0	22	0.0368399	0.0713784	0.996	0.145542	OK	OK	1			0.0278521	1.003	0.0565759	0.824167	0.014816	1.11533	0.0439128	0.844167
514	Metconazole	Pesticides	5	15.04	5	0	22	0.0441791	0.126835	0.878	0.293945	OK	OK	1			0.0276246	0.865667	0.0494531	0.77	0.0416246	0.982667	0.0452894	0.773333
515	Methabenzthiazuron	Pesticides	5	11.45	5	0	22	0.0214527	0.0842235	0.9285	0.188553	OK	OK	1			0.0177342	0.893	0.0467194	0.745833	0.00997971	1.068	0.0462168	0.795
516	Methacrifos	Pesticides	5	12.15	5	0	22	0.0614635	0.0812094	0.904	0.196247	OK	OK	1			0.0398031	0.826667	0.0914725	0.6825	0.0351855	1.04667	0.0253163	0.77
517	Methamidophos	Pesticides	5	2.48	5	0	22	0.0249279	0.113236	0.757	0.395737	OK	OK	1			0.064818	0.784	0.0506023	0.703333	0.0213042	0.915333	0.0434257	0.723333
518	Methfuroxam	Pesticides	5	12.26	5	0	22	0.0256104	0.0967132	0.9415	0.207161	OK	OK	1			0.0276676	0.921667	0.0467418	0.845	0.0209439	1.105	0.0418337	0.8375
519	Methidathion	Pesticides	5	11.98	5	0	22	0.035925	0.0838202	0.963	0.175327	OK	OK	1			0.0379512	0.976667	0.053546	0.813333	0.0211418	1.13467	0.0461773	0.851667
520	Methiocarb	Pesticides	5	12.9	5	0	22	0.0309597	0.0755037	0.982	0.154119	OK	OK	1			0.020084	1.017	0.0547838	0.849167	0.0295531	1.11667	0.0370041	0.861667
521	Methiocarb-sulfone	Pesticides	5	7.88	5	0	22	0.0366526	0.0537082	1.1155	0.150537	OK	OK	1			0.0191366	1.10933	0.0453653	1.08083	0.014682	1.21967	0.0416984	0.9525
522	Methiocarb-sulfoxide	Pesticides	5	7.29	5	0	22	0.035486	0.0602587	1.034	0.127088	OK	OK	1			0.0300778	0.999333	0.0389759	0.915833	0.0173552	1.161	0.0446528	0.894167
523	Methomyl	Pesticides	5	5.3	5	0.340909	15	0.051	0.146	1.031	0.3	To be Checked	Lack of reproducibility	3	Do not work in all corn samples (RT 5.3 min)		0.0291852	1.14067	0.0688514	0.8675	-	-	0.337588	0.283167
524	Methomyl-oxime	Pesticides	20 → 5	3.46	5	0.0454545	22	0.0564945	0.124873	0.8165	0.339744	OK	OK	1			0.0898205	0.669	0.135416	0.5925	0.0453746	0.94	0.0313966	0.700833
525	Methoprotryne	Pesticides	5	11.11	5	0	22	0.0243558	0.0795855	0.99	0.162582	OK	OK	1			0.0298158	0.969667	0.0436031	0.796667	0.0115237	1.114	0.0430621	0.813333
526	Methoxyfenozide	Pesticides	5	13.41	5	0.0454545	22	0.0901366	0.257267	0.756	0.616611	OK	OK	1			0.054292	0.781333	0.0563556	0.846667	0.0819094	0.905667	0.0760073	0.785
527	Metobromuron	Pesticides	5	11.26	5	0	22	0.0275465	0.0731485	0.9895	0.149354	OK	OK	1			0.0300038	0.986	0.0424547	0.830833	0.00938662	1.11667	0.0381645	0.845
528	Metolachlor and S-metolachlor	Pesticides	5	14.1	10	0	22	0.0317444	0.0653654	0.99075	0.133326	OK	OK	1			0.0137127	0.9975	0.0489946	0.850417	0.0122352	1.11667	0.0425385	0.835833
529	Metolcarb	Pesticides	5	9.35	5	0	22	0.073	0.149	0.982	0.304	OK	OK	1			0.152042	1.06667	0.133331	0.614833	0.149852	0.949667	0.0615021	0.705
533	Metosulam	Pesticides	5	10.62	5	0	22	0.034976	0.0863358	1.139	0.214365	OK	OK	1			0.02241	1.154	0.0314249	1.23417	0.0152402	1.20467	0.0319438	0.98
534	Metoxuron	Pesticides	5	8.9	5	0	22	0.0259841	0.0575809	1.049	0.126434	OK	OK	1			0.0246727	1.04367	0.0487844	0.899167	0.0128112	1.16267	0.0367591	0.871667
535	Metrafenone	Pesticides	5	15.21	5	0	22	0.0498187	0.13943	0.968	0.284732	OK	OK	1			0.0171793	1.02467	0.0457707	0.8975	0.0425122	1.12267	0.0614344	0.813333
536	Metribuzin	Pesticides	5	9.87	5	0	22	0.0343121	0.159384	0.8555	0.366953	OK	OK	1			0.0160683	0.819667	0.0437287	0.755	0.0448858	0.943	0.111039	0.656667
537	Metrifonate	Pesticides	5	7.2	5	0	22	0.0305941	0.0701269	1.028	0.143109	OK	OK	1			0.0269029	1.04467	0.0389602	1.145	0.0121762	1.10267	0.0374976	0.8875
538	Metsulfuron-methyl	Pesticides	5	10.33	5	0	22	0.0309571	0.113491	1.253	0.307483	OK	OK	1			0.0307826	1.21667	0.0500673	1.35083	0.0198084	1.29367	0.0472436	1.11
539	Mevinphos-(E)	Pesticides	5	8.44	5	0	22	0.0441414	0.0914821	0.95	0.193883	OK	OK	1			0.0373573	0.885333	0.0611218	0.7825	0.0389159	1.2	0.037563	0.8575
540	Mevinphos-(Z)	Pesticides	5	7.45	5	0	22	0.0434827	0.0893095	0.9885	0.182162	OK	OK	1			0.0508907	0.952	0.0582155	0.819167	0.0366392	0.873667	0.0371442	0.905
541	Mexacarbate	Pesticides	5	5.82	5	0	22	0.0450005	0.114305	0.9505	0.239095	OK	OK	1			0.0220172	1.00567	0.0412228	0.903333	0.0163667	1.08933	0.0412431	0.830833
542	MGK-264	Pesticides	Failed, out of scope	15.38	5	0.909091	-	-	-	-	-	To be Checked	OUT	4	Remove from method		-	-	-	-	-	-	-	-
543	Molinate	Pesticides	5	13.35	5	0	22	0.0444171	0.117011	0.9205	0.254039	OK	OK	1			0.0353911	0.842	0.0684932	0.73	0.0123651	1.00967	0.0411907	0.76
544	Monocrotaline	Plant Toxins (Pyrrolizidine alkaloids)	1	3.01	1	0	22	0.0429466	0.145838	0.6835	0.550633	OK	OK	1			0.0233573	0.719167	0.0287949	0.691667	0.0123589	0.790167	0.0358714	0.72125
545	Monocrotaline-N-oxide	Plant Toxins (Pyrrolizidine alkaloids)	1	3.95	1	0	22	0.0335072	0.200095	0.62575	0.724591	OK	OK	1			0.0195693	0.656	0.0359455	0.660417	0.0166849	0.781833	0.0188288	0.71625
546	Monocrotophos	Pesticides	5	5.99	5	0	22	0.0273295	0.0776792	0.959	0.164296	OK	OK	1			0.0156803	0.997	0.0474091	0.853333	0.0154643	1.09333	0.032977	0.849167
547	Monolinuron	Pesticides	5	10.77	5	0	22	0.0405678	0.0682578	0.982	0.139047	OK	OK	1			0.0235158	0.970333	0.0413782	0.796667	0.0162252	1.10367	0.0377233	0.835833
548	Monuron	Pesticides	5	9.6	5	0	22	0.0311051	0.149068	0.91	0.320342	OK	OK	1			0.0271368	0.963667	0.041246	0.815	0.0100094	1.009	0.0420061	0.715833
549	Moxidectin	Pesticides	20 → 5	17.98	5	0	21	0.183	0.278	0.962	0.566	OK	OK	1			0.313561	0.868	0.0954831	0.998333	0.315526	0.592333	0.141441	1.08167
550	Myclobutanil	Pesticides	5	13.57	5	0	22	0.033963	0.0680164	1.0495	0.146512	OK	OK	1			0.0224627	1.058	0.0450582	0.943333	0.0159373	1.11233	0.0354754	0.855
551	Mycophenolic acid	Mycotoxins	10	12.38	10	0	22	0.0414473	0.0814825	1.01175	0.166158	OK	OK	1			0.0272997	1.105	0.0420827	0.996667	0.0223598	0.8475	0.0269568	0.879167
552	N,N-Diethyl-m-toluamide (DEET)	Pesticides	5	11.81	5	0	22	0.0228808	0.0832241	1.008	0.170049	OK	OK	1			0.0207945	0.993333	0.060689	0.806667	0.0215367	0.808333	0.0422105	0.7215
553	Naphthalophos	Pesticides	5	13.01	5	0	22	0.0278052	0.0679266	1.018	0.138653	OK	OK	1			0.0212901	1.02333	0.0527325	0.868333	0.0120073	1.154	0.0464647	0.8575
554	Napropamide	Pesticides	5	13.98	5	0	22	0.0279286	0.0637374	1.0135	0.130068	OK	OK	1			0.0210453	1.02	0.0437236	0.851667	0.030118	1.09733	0.0403554	0.830833
555	Naptalam_neg	Pesticides	5	10.44	5	0	22	0.047855	0.0547533	0.942	0.126963	OK	OK	1			0.0823661	0.860333	0.0592999	0.811667	0.0380944	1.078	0.0534157	0.8025
556	Neburon	Pesticides	5	14.37	5	0	22	0.0281584	0.100553	0.968	0.205451	OK	OK	1			0.0240407	0.986333	0.0574827	0.896667	0.0213304	1.09933	0.0421646	0.879167
557	Neosolaniol	Mycotoxins	10	6.9	10	0	22	0.0299676	0.108692	1.032	0.222085	OK	OK	1			0.0170367	1.05	0.0321996	1.00833	0.0307144	1.065	0.0388381	1.12042
558	Nereistoxin	Pesticides	Failed, out of scope	1.59	3.12	0.136364	22	0.0257793	0.825002	0.782051	1.68707	To be Checked	OUT	4	RT=1.15 min, not retained, precursor of GC cpds (cartap, bensultap)		0.214006	0.305667	0.0511144	0.506417	0.0454061	0.679333	0.0527813	0.3425
559	Nicosulfuron	Pesticides	5	10.05	5	0	22	0.0395003	0.0707227	0.982	0.144133	OK	OK	1			0.0293418	0.955	0.046597	0.854167	0.0122789	1.06767	0.0381009	0.835833
560	Nitenpyram	Pesticides	5	4.92	5	0	22	0.0342637	0.0714985	0.9485	0.155624	OK	OK	1			0.0437514	0.947333	0.0570054	0.829167	0.0223141	1.051	0.0401251	0.809167
561	Nitralin	Pesticides	5	14.29	5	0	22	0.120108	0.247649	1.0125	0.505133	OK	OK	1			0.0528508	1.11867	0.126074	1.1225	0.0613565	1.193	0.0975957	0.953333
562	Nivalenol	Mycotoxins	100	3.81	100	0	22	0.0281754	0.0860299	0.66975	0.523469	OK	OK	1			0.0638603	0.619333	0.0340656	0.635417	0.0142408	0.684667	0.0324414	0.63125
563	Noratropine	Plant Toxins (Tropane alkaloids)	1	6.08	1	0.0454545	22	0.050635	0.153906	0.735	0.478345	OK	OK	1			0.0327594	0.877667	0.0448865	0.77875	0.0290555	0.884833	0.0368105	0.802917
564	Norflurazon	Pesticides	5	12	5	0	22	0.0253507	0.0801354	0.9925	0.163695	OK	OK	1			0.0253347	0.997	0.0445241	0.848333	0.0113557	1.14367	0.032057	0.846667
565	Norflurazon-desmethyl	Pesticides	5	11.2	5	0	22	0.0314665	0.0687304	0.9995	0.14023	OK	OK	1			0.0240763	0.939333	0.0401556	0.813333	0.0119918	1.125	0.0385003	0.859167
566	Norscopolamine	Plant Toxins (Tropane alkaloids)	1	4.89	1	0	22	0.0738333	0.22345	0.69575	0.632085	OK	OK	1			0.0761219	0.891667	0.0938004	0.80625	0.0342508	0.74	0.0430259	0.772083
567	Noruron	Pesticides	5	12.85	5	0	22	0.0318183	0.0698729	0.9555	0.149979	OK	OK	1			0.0182998	0.921333	0.0405997	0.825833	0.0156596	1.07667	0.0385822	0.801667
568	Novaluron	Pesticides	5	15.75	5	0	22	0.0850169	0.280336	0.9495	0.5727	OK	OK	1			0.0690185	1.023	0.0127824	1.0125	0.0653359	1.26133	0.0643278	0.881667
569	Nuarimol	Pesticides	5	12.91	5	0	22	0.0214066	0.126513	0.9305	0.269201	OK	OK	1			0.0306463	0.885	0.0471589	0.805833	0.0180054	1.042	0.0354047	0.8125
570	O-Acetylscopolamine	Plant Toxins (Tropane alkaloids)	1	6.82	1	0	22	0.0293566	0.242823	0.8035	0.553445	OK	OK	1			0.0395013	0.810167	0.0386971	0.879583	0.0207138	1.03167	0.0300398	0.9025
571	Ochratoxin A	Mycotoxins	2	13.62	2	0	22	0.0699769	0.0863444	1.01125	0.175305	OK	OK	1			0.139769	0.905	0.0425678	0.805833	0.073009	0.981667	0.0195734	0.80375
572	Ofurace	Pesticides	5	10.39	5	0	22	0.0210197	0.0703347	0.9975	0.143691	OK	OK	1			0.0269071	0.968	0.0429435	0.82	0.0205617	1.136	0.0355631	0.840833
573	Omethoate	Pesticides	5	3.95	5	0	22	0.035369	0.0711782	0.9485	0.154987	OK	OK	1			0.0246563	0.947	0.0430139	0.835	0.0107844	1.05833	0.0452875	0.79
574	Orbencarb	Pesticides	5	15.07	5	0	22	0.0304035	0.112243	0.931	0.241026	OK	OK	1			0.0228585	0.984333	0.037762	0.839167	0.0330471	1.06033	0.0521153	0.813333
575	Orysastrobin	Pesticides	5	13.4	5	0	22	0.0261122	0.0622131	1.084	0.148756	OK	OK	1			0.0135539	1.116	0.0555578	0.886667	0.0241376	0.941333	0.0393486	0.870833
576	Oryzalin_neg	Pesticides	5	14.03	5	0	22	0.0351798	0.0633992	1.043	0.135631	OK	OK	1			0.0269779	1.07167	0.0565602	0.938333	0.0199783	1.12133	0.0393051	0.885
577	Oxadiargyl	Pesticides	5	15.04	5	0	22	0.0403026	0.0885774	1.0665	0.191182	OK	OK	1			0.0439626	1.09767	0.0377872	1.00917	0.0364149	1.16633	0.0553814	0.944167
578	Oxadiazon	Pesticides	5	16.23	5	0	22	0.0532499	0.222048	0.7875	0.527961	OK	OK	1			0.109415	0.921	0.0473688	0.733333	0.0778996	0.958667	0.0638485	0.67
579	Oxadixyl	Pesticides	5	9.47	5	0	22	0.0353019	0.0806285	0.98	0.164537	OK	OK	1			0.0132221	0.969333	0.0442399	0.815	0.00658124	1.133	0.0413542	0.8575
580	Oxamyl	Pesticides	5	5.05	5	0.0454545	22	0.0585181	0.125701	0.9495	0.261902	OK	OK	1			0.0640351	0.957667	0.0642743	0.855	0.0708781	1.10567	0.0552037	0.8375
581	Oxamyl-oxime	Pesticides	5	3.93	5	0	22	0.0403215	0.0908941	0.988	0.185476	OK	OK	1			0.0184646	1.027	0.0282916	0.955	0.0154208	1.082	0.0541452	0.8275
582	Oxasulfuron	Pesticides	5	9.78	5	0	22	0.0421894	0.0748453	1.0685	0.165451	OK	OK	1			0.0192793	1.08933	0.0471771	1.01083	0.0144334	1.112	0.0370823	0.904167
583	Oxaziclomefone	Pesticides	5	15.91	5	0	22	0.0384719	0.0835719	0.981	0.170506	OK	OK	1			0.022912	0.981	0.0546784	0.823333	0.0493079	1.02667	0.057937	0.815833
584	Oxycarboxin	Pesticides	5	7.99	5	0	22	0.038156	0.0763844	1.1265	0.192034	OK	OK	1			0.0267121	1.08233	0.0414371	1.03917	0.0164505	1.19533	0.0365994	1.015
585	Oxydemeton-methyl	Pesticides	5	5.48	5	0	22	0.0233558	0.0891019	0.9875	0.182073	OK	OK	1			0.0286812	0.969	0.0383717	0.825833	0.0125283	1.078	0.0383991	0.8225
586	Paclobutrazol	Pesticides	5	13.25	5	0	22	0.0323602	0.108437	0.9395	0.230702	OK	OK	1			0.0266315	0.933667	0.0425322	0.813333	0.0253445	1.03933	0.0352083	0.811667
587	Paraoxon-ethyl	Pesticides	5	11.47	5	0	22	0.0370372	0.0876834	1.019	0.17896	OK	OK	1			0.0256947	0.942333	0.0450387	1.01667	0.0239084	1.15267	0.0363632	0.9275
588	Paraoxon-methyl	Pesticides	5	9.17	5	0	22	0.0310012	0.0851586	1.0145	0.173894	OK	OK	1			0.0244383	0.947	0.0425294	0.979167	0.0207149	1.10533	0.0499973	0.884167
589	Patulin	Mycotoxins	Failed, out of scope	3.12	100	0.954545	-	-	-	-	-	To be Checked	OUT	4	Remove from method		-	-	-	-	0.158309	0.921333	0.0330969	0.715
590	Pebulate	Pesticides	5	15.26	5	0	22	0.0579494	0.213719	0.796	0.506342	OK	OK	1			0.0537723	0.601	0.103014	0.593833	0.0348015	0.927667	0.0449929	0.701667
591	Penconazol	Pesticides	5	14.66	5	0	22	0.0236917	0.131115	0.885	0.297867	OK	OK	1			0.0236491	0.895667	0.0452145	0.793333	0.0235252	0.987667	0.0512564	0.764167
592	Metominostrobin (sum of E- & Z-isomer)	Pesticides	5	12.19	10	0	22	0.0320979	0.0664253	1.0125	0.135491	OK	OK	1			0.020323	1.01817	0.0474308	0.835833	0.0238145	1.10833	0.0345682	0.849167
592	Pencycuron	Pesticides	5	15.28	5	0	22	0.0704675	0.27804	0.848	0.595783	OK	OK	1			0.0310658	0.637	0.0517127	0.51125	0.0367808	1.031	0.0546365	0.758333
593	Pendimethalin	Pesticides	5	16.47	5	0	22	0.068886	0.126673	0.974	0.258206	OK	OK	1			0.0288361	0.946333	0.0487582	0.8375	0.166863	1.07667	0.071983	0.756667
594	Penfluron_neg	Pesticides	5	14.62	5	0	22	0.0422996	0.10549	1.0905	0.230782	OK	OK	1			0.0318158	1.09633	0.0328346	0.920833	0.0326892	1.166	0.0453506	0.878333
595	Penoxsulam	Pesticides	5	11.05	5	0	22	0.0239242	0.0685277	1.0955	0.16488	OK	OK	1			0.0245044	1.12433	0.0377753	1.12	0.0188158	1.17533	0.0339791	0.9525
596	Pentachlorophenol_neg	Pesticides	5	16.27	5	0	22	0.0745355	0.203795	1.6175	0.564728	To be Checked	Lack of accuracy	3			0.0402419	1.96433	0.0484819	1.74583	0.0545423	1.81733	0.0540725	1.42583
597	Pentanochlor	Pesticides	5	14.32	5	0	22	0.0367845	0.0847067	0.969	0.172865	OK	OK	1			0.019143	0.995	0.0373552	0.869167	0.0271401	1.096	0.0393457	0.841667
598	Penthiopyrad	Pesticides	5	14.71	5	0	22	0.0240886	0.088432	1.0445	0.185648	OK	OK	1			0.0292538	1.033	0.0508197	0.88	0.0182292	1.17433	0.0457343	0.850833
599	Pethoxamid	Pesticides	5	13.95	5	0	22	0.028482	0.0919579	0.957	0.193152	OK	OK	1			0.032483	0.983333	0.0471329	0.858333	0.0144839	1.12067	0.0391148	0.814167
600	Phenmedipham	Pesticides	5	12.34	5	0	22	0.0369326	0.0709995	0.9935	0.144763	OK	OK	1			0.0264533	0.994333	0.054072	0.825	0.0313663	1.13233	0.0379128	0.853333
601	Phenothrin	Pesticides	5	17.75	5	0	22	0.0927418	0.223684	0.8365	0.496646	OK	OK	1			0.149206	0.757667	0.195175	0.488167	0.160567	1.16967	0.12177	0.850833
602	Phenthoate	Pesticides	5	14.42	5	0	22	0.0216715	0.0575476	0.9675	0.122208	OK	OK	1			0.0206959	1.008	0.0585013	0.833333	0.0289711	1.09733	0.043219	0.860833
603	Phenylacetoxytropane	Plant Toxins (Tropane alkaloids)	1	7.1	1	0	22	0.035709	0.11519	0.88075	0.271483	OK	OK	1			0.0176444	0.994	0.0350589	0.843333	0.0225993	1.01933	0.0168526	0.895
604	Phenylurea	Pesticides	5	5.12	5	0	22	0.0498678	0.100507	0.925	0.220435	OK	OK	1			0.048289	1.01567	0.0469889	0.803833	0.020796	0.967	0.048673	0.794167
605	Phomopsin A	Mycotoxins	10	8.61	10	0	22	0.0533411	0.228929	0.511	1.0652	To be Checked	Lack of accuracy	3			0.0478681	0.444667	0.035549	0.651667	0.077936	0.517167	0.119237	0.472083
606	Phorate	Pesticides	5 → 20	14.96	5	0.863636	-	-	-	-	-	To be Checked	OK, higher LOQ	2	Initial validation OK at 20 µg/kg (ISF at m/z 74 hampered low detection)		-	-	0.17041	0.605667	0.515409	0.744333	0.140356	0.791667
607	Phorate sulfoxide	Pesticides	5	11.32	5	0	22	0.0322892	0.0596411	1.0065	0.121574	OK	OK	1			0.0325153	1.015	0.0521293	0.845833	0.00615362	1.13367	0.0407168	0.856667
608	Phorate-oxon	Pesticides	5	12.15	5	0	22	0.0336912	0.0717793	0.9335	0.162842	OK	OK	1			0.0363798	0.940333	0.062573	0.810833	0.0253613	1.09433	0.0400935	0.8375
609	Phorate-oxon sulfoxide	Pesticides	5	7.72	5	0	22	0.0253963	0.0677171	1.032	0.1417	OK	OK	1			0.0357709	0.931333	0.045177	0.873333	0.0133868	0.904667	0.0420356	0.845833
610	Phorate-oxon-sulfone	Pesticides	5	8.14	5	0	22	0.0380644	0.0770252	0.9915	0.157094	OK	OK	1			0.0168946	0.986667	0.0462087	0.848333	0.0126349	1.10767	0.0408775	0.8675
611	Phorate-sulfone	Pesticides	5	11.49	5	0	22	0.0348183	0.0525421	0.9635	0.113444	OK	OK	1			0.0408408	0.960333	0.0617606	0.834167	0.0221493	1.122	0.0282952	0.88
612	Phosalone	Pesticides	5	15.08	5	0	22	0.0309912	0.128917	0.981	0.263462	OK	OK	1			0.0282022	1.06367	0.0460454	0.899167	0.0185374	1.11167	0.047939	0.855
613	Phosfolan	Pesticides	5	8.94	5	0	22	0.0281929	0.0694425	1.004	0.141752	OK	OK	1			0.0244995	0.991333	0.0422015	0.845833	0.0112057	1.106	0.0370894	0.845833
614	Phosmet	Pesticides	5	12.33	5	0	22	0.0184823	0.0707183	1.021	0.144508	OK	OK	1			0.0186763	1.081	0.048948	0.925	0.0266679	1.15667	0.034132	0.896667
615	Phosmet-oxon	Pesticides	5	9.31	5	0	22	0.0298313	0.0757171	0.984	0.154576	OK	OK	1			0.0219773	0.991333	0.0468599	0.863333	0.0108707	1.11	0.0403893	0.859167
616	Phosphamidon	Pesticides	5	9.68	5	0	22	0.0307888	0.0650453	1.0215	0.13269	OK	OK	1			0.0212248	0.995	0.0483272	0.8475	0.0168703	1.13567	0.0447261	0.853333
617	Phospholan-methyl	Pesticides	5	6.08	5	0	22	0.0296655	0.0957337	0.9895	0.195566	OK	OK	1			0.0201313	0.988333	0.0468431	0.8975	0.0141461	1.08567	0.0462125	0.830833
618	Phoxim	Pesticides	5	14.94	5	0	22	0.0784205	0.103053	1.016	0.209408	OK	OK	1			0.0728059	1.02967	0.0385349	0.8675	0.0884113	0.887667	0.0308179	0.886667
619	Picolinafen	Pesticides	5	16.1	5	0	22	0.04868	0.151633	0.9045	0.327235	OK	OK	1			0.0104253	0.990667	0.0535441	0.764167	0.0485415	0.812	0.062539	0.7975
620	Picoxystrobin	Pesticides	5	14.39	5	0	22	0.0452233	0.0666351	1.02	0.135581	OK	OK	1			0.0296117	1.02133	0.0615725	0.8325	0.0249935	1.12333	0.0495054	0.850833
621	Piperalin	Pesticides	5	10.63	5	0	22	0.0244051	0.0897911	0.988	0.183471	OK	OK	1			0.0247572	0.934333	0.0438677	0.800833	0.0213059	1.08933	0.0345713	0.841667
622	Piperonyl butoxide	Pesticides	5	16.19	5	0	22	0.0697381	0.217649	0.917	0.444584	OK	OK	1			0.0533823	1.14167	0.0718045	1.01833	0.165277	0.969333	0.0542144	0.814
623	Piperophos	Pesticides	5	15.45	5	0	22	0.0260586	0.0604543	1.046	0.130979	OK	OK	1			0.0299872	1.104	0.0404587	0.889167	0.0322739	1.18533	0.0546077	0.855833
624	Pirimicarb	Pesticides	5	7.92	5	0	22	0.0378079	0.0836481	0.9705	0.170676	OK	OK	1			0.264786	0.867	0.031713	0.875	0.00782875	0.996	0.0459716	0.840833
625	Pirimicarb-desmethyl	Pesticides	5	6.04	5	0	22	0.0304633	0.0997454	0.998	0.203767	OK	OK	1			0.0148396	0.959333	0.0448592	0.9	0.010519	1.09333	0.0471436	0.830833
626	Pirimicarb-desmethyl-formamido	Pesticides	5	10.12	5	0	22	0.0326178	0.0634757	1.0285	0.132365	OK	OK	1			0.0500414	1.04333	0.0516571	0.885	0.0398007	0.909333	0.0454545	0.88
627	Pirimiphos-ethyl	Pesticides	5	15.84	5	0	22	0.0393458	0.0976868	1.0125	0.199412	OK	OK	1			0.0228986	1.04433	0.0391961	0.85	0.0269704	1.14633	0.0421852	0.819167
628	Pirimiphos-methyl	Pesticides	5	14.63	5	0	20	0.025	0.269	0.881	0.566	OK	OK	1			0.0202528	0.989	0.0403725	0.834167	0.0165636	0.852667	0.0534209	0.734
629	Pirimiphos-methyl-N-desethyl-	Pesticides	5	10.8	5	0	22	0.0325316	0.0763683	0.999	0.155861	OK	OK	1			0.0259748	0.928667	0.0498039	0.799167	0.0186487	1.08667	0.0413075	0.823333
630	Pirimisulfuron-methyl	Pesticides	5	13.41	5	0	22	0.0478008	0.126536	1.4475	0.402895	To be Checked	Lack of accuracy	3			0.039184	1.27967	0.0481265	1.345	0.0301945	1.42767	0.0477877	1.30417
631	Prallethrin	Pesticides	5	15.48	5	0	21	0.103	0.295	1.157	0.618	OK	OK	1			-	-	0.0615411	1.11833	0.188056	0.961	0.0657969	1.11417
632	Pretilachlor	Pesticides	5	15.64	5	0	22	0.025211	0.0814419	0.998	0.166371	OK	OK	1			0.0300189	0.99	0.0416991	0.843333	0.0254112	1.09133	0.0389959	0.821667
633	Probenazole	Pesticides	5	9.56	5	0	22	0.0314115	0.144018	0.9345	0.302588	OK	OK	1			0.021985	1.026	0.0337689	0.861667	0.0272601	1.069	0.0450528	0.748333
634	Prochloraz	Pesticides	5	14.49	5	0	22	0.0359565	0.0911763	0.933	0.199508	OK	OK	1			0.0497252	0.914	0.0474781	0.798333	0.0167913	1.04767	0.037088	0.798333
635	Procyazine	Pesticides	5	10.05	5	0	22	0.0439871	0.170303	0.9295	0.356178	OK	OK	1			0.0261438	0.918	0.0431054	0.990833	0.0210465	1.00867	0.0332778	0.8325
636	Profenofos	Pesticides	5	15.9	5	0	22	0.0311022	0.0964839	0.9775	0.197082	OK	OK	1			0.0174875	0.999	0.0486094	0.834167	0.0469602	1.07	0.0546834	0.83
637	Profoxydim	Pesticides	5	17.14	4.94	0	22	0.0759762	0.195231	0.935729	0.398581	OK	OK	1			0.0529575	1.13233	0.115237	0.758333	0.0815941	1.05033	0.0701137	0.901667
638	Prohydrojasmon	Pesticides	Failed, out of scope	15.27	5	0.227273	22	0.0654899	0.349568	1.0085	0.714575	To be Checked	OUT	4	Remove from method		-	-	0.0871708	0.656667	0.483263	1.38667	0.133677	0.934167
639	Promecarb	Pesticides	5	13.2	5	0	22	0.0716124	0.162349	0.893	0.352295	OK	OK	1			0.166573	1.00167	0.0500125	0.795833	0.0510575	1.123	0.0396055	0.775833
640	Prometon	Pesticides	5	9.95	5	0	22	0.028906	0.0643984	1.0155	0.131403	OK	OK	1			0.0328357	0.999667	0.0588398	0.8075	0.018168	1.10833	0.0535053	0.84
641	Prometryn	Pesticides	5	12.01	5	0	22	0.0443861	0.0688793	0.992	0.140218	OK	OK	1			0.0327935	0.932667	0.05446	0.793333	0.0609269	0.832	0.0550313	0.799167
642	Propachlor	Pesticides	5	11.76	5	0	22	0.0396618	0.0638069	0.978	0.129933	OK	OK	1			0.0177449	0.961	0.0476373	0.806667	0.00811822	1.10633	0.0385041	0.8325
643	Propamocarb hydrochloride	Pesticides	5	3.79	5	0	22	0.0183721	0.0762242	0.913	0.18261	OK	OK	1			0.0341452	0.896	0.0326954	0.805833	0.0130381	1.00667	0.0381502	0.771667
644	Propanil	Pesticides	5	12.69	5	0	22	0.0280765	0.101207	1.0455	0.20679	OK	OK	1			0.017257	1.034	0.0509568	0.974167	0.0257968	1.18867	0.0314002	0.926667
645	Propaphos	Pesticides	5	14.66	5	0	22	0.0395798	0.0915478	1.033	0.18683	OK	OK	1			0.0147641	1.07833	0.0427178	0.925833	0.0203898	1.14333	0.0526002	0.865833
646	Propaquizafop	Pesticides	5	16.07	5	0	22	0.032048	0.0774109	1.0795	0.174326	OK	OK	1			0.0291557	1.087	0.0498351	0.929167	0.0452491	1.175	0.0372634	0.928333
647	Propargite	Pesticides	5	16.71	5	0	22	0.0885778	0.139244	0.935	0.291891	OK	OK	1			0.0474444	1.11767	0.0571073	0.825833	0.0640473	1.09867	0.0708907	0.823333
648	Propazine	Pesticides	5	12.75	5	0	22	0.0368047	0.0734554	0.9115	0.178515	OK	OK	1			0.0265515	0.894333	0.0666069	0.7725	0.0256996	1.01667	0.0456953	0.763333
649	Propazine-2-hydroxy	Pesticides	5	7.42	5	0	22	0.0311779	0.157461	0.807	0.400988	OK	OK	1			0.0393556	0.793	0.0220174	0.76	0.0147872	0.964	0.0938124	0.528917
650	Propetamphos	Pesticides	5	13.53	5	0	22	0.0461058	0.0794292	0.955	0.168553	OK	OK	1			0.0766363	0.928333	0.0598802	0.835	0.034618	1.08233	0.0660934	0.8325
651	Propham	Pesticides	5	11.32	5	0	22	0.0949968	0.1033	0.927	0.223617	OK	OK	1			0.0654807	0.856667	0.0670354	0.719167	0.0686169	1.01333	0.0573253	0.769167
652	Propiconazole	Pesticides	5	14.93	5	0.0227273	22	0.03603	0.191435	0.902	0.406126	OK	OK	1			0.0346551	0.856	0.0434555	0.710833	0.0372115	1.00933	0.0541799	0.764167
653	Propisochlor	Pesticides	5	14.69	5	0	22	0.0380644	0.091264	0.9915	0.186277	OK	OK	1			0.0339604	1.018	0.0479072	0.859167	0.0281767	1.116	0.0360205	0.826667
654	Propoxur	Pesticides	5	10.13	5	0.0454545	22	0.0667313	0.236886	1.084	0.484002	OK	OK	1			0.0725795	1.051	0.0959289	0.783333	0.0218248	1.16733	0.0554052	0.8325
655	Propoxycarbazone sodium	Pesticides	5	10.73	5	0	22	0.0528745	0.0774297	1.0905	0.178058	OK	OK	1			0.0367476	1.15833	0.047442	1.22	0.0260654	1.16333	0.0410241	0.925
656	Propyzamide	Pesticides	5	13.2	5	0	22	0.0321418	0.196934	0.9785	0.402603	OK	OK	1			0.0397199	1.02967	0.0322679	0.9075	0.0283605	1.143	0.0370999	0.846667
657	Proquinazid	Pesticides	5	17	5	0	22	0.0458106	0.119395	0.8925	0.271901	OK	OK	1			0.0273349	0.878	0.0663402	0.74	0.0666087	1.005	0.0594783	0.785
658	Prosulfocarb	Pesticides	5	15.73	5	0	22	0.0303383	0.125832	0.933	0.266995	OK	OK	1			0.0169788	0.964667	0.0544405	0.816667	0.0403748	1.05567	0.0570635	0.796667
659	Prosulfuron	Pesticides	5	12.93	5	0	22	0.0346406	0.0700968	1.0895	0.164884	OK	OK	1			0.031674	1.106	0.0497476	1.04917	0.0192267	1.14267	0.043117	0.8975
660	Prothioconazole_neg	Pesticides	5 → 20	14.87	5	0.47619	11	0.07	0.238	0.718	0.632	To be Checked	OK, higher LOQ	2	Initial validation OK at 20 µg/kg + stat at low level		-	-	0.152387	0.8925	0.0167014	0.952	0.0859125	0.40225
661	Prothioconazole-desthio	Pesticides	5	14.02	5	0	22	0.02835	0.123916	0.8875	0.283209	OK	OK	1			0.018257	0.906	0.0475522	0.7575	0.033604	1.06	0.0369535	0.773333
662	Prothoate	Pesticides	5	12.03	5	0	22	0.0230985	0.0711741	0.9985	0.145381	OK	OK	1			0.0276154	0.992667	0.04795	0.833333	0.0159541	1.13633	0.0459973	0.846667
663	Pymetrozine	Pesticides	5	3.25	5	0	22	0.0331882	0.216698	0.537	0.969357	To be Checked	Lack of accuracy	3			0.0319203	0.628333	0.0482253	0.6775	0.0297521	0.696	0.0732763	0.581667
664	Pyracarbolid	Pesticides	5	10.27	5	0	22	0.0394479	0.115604	0.877	0.27462	OK	OK	1			0.0207834	0.907667	0.0451211	0.766667	0.0262316	0.824	0.0532934	0.768333
665	Pyraclofos	Pesticides	5	15.08	5	0	22	0.0364805	0.0864205	1.1495	0.219147	OK	OK	1			0.0346169	1.31933	0.0504253	1.07833	0.0452052	1.22367	0.0498255	0.975
666	Pyraclostrobin	Pesticides	5	14.99	5	0	22	0.0385771	0.066356	1.0055	0.135195	OK	OK	1			0.0242274	1.052	0.0508423	0.863333	0.0493394	1.1	0.0449189	0.83
667	Pyraflufen-ethyl	Pesticides	5	14.8	5	0	22	0.0426354	0.0812473	1.1065	0.191581	OK	OK	1			0.0414388	1.17567	0.0442454	0.9475	0.0281568	1.20933	0.0455043	0.936667
668	Pyrazolynate	Pesticides	5	15.24	5	0	22	0.0310932	0.111255	1.0115	0.227318	OK	OK	1			0.0229838	1.09333	0.0529403	0.89	0.0349461	1.157	0.0521062	0.859167
669	Pyrazophos	Pesticides	5	15	5	0	22	0.0369388	0.118961	1.192	0.291549	OK	OK	1			0.0238934	1.17833	0.0363166	1.02167	0.0402059	1.22633	0.0485713	0.958333
670	Pyrazosulfuron-ethyl	Pesticides	5	13.61	5	0	22	0.0392757	0.0816269	1.041	0.171097	OK	OK	1			0.0364025	1.01033	0.0401809	0.915833	0.0164062	1.12633	0.0424183	0.896667
671	Pyrazoxyfen	Pesticides	5	14.75	5	0	22	0.0437877	0.05816	1.0295	0.121623	OK	OK	1			0.0415807	0.989333	0.0496552	0.841667	0.0201279	1.129	0.0341461	0.845833
672	Pyrethrin I	Pesticides	5	16.86	2.79	0.181818	17	0.217	0.273	1.093	0.556	To be Checked	OK	1	Validation at 2.8 µg/kg due to technical mixture -> OK at 5 µg/kg		-	-	0.226491	0.99328	0.153314	1.38172	0.108553	1.477
673	Pyrethrin II	Pesticides	5	15.53	1.485	0.0681818	20	0.066	0.165	1.231	0.386	To be Checked	OK	1	Validation at 1.5 µg/kg due to technical mixture -> OK at 5 µg/kg		-	-	0.0505534	0.910213	0.164997	1.67789	0.0911832	1.09848
674	Pyributicarb	Pesticides	5	16.3	5	0	22	0.0562486	0.289586	0.5405	1.03592	To be Checked	Lack of accuracy	3			0.0624098	0.69	0.0408295	0.6375	0.0580923	0.615	0.0595821	0.397833
675	Pyridaben	Pesticides	5	17.26	5	0	22	0.0507372	0.157807	0.8265	0.384672	OK	OK	1			0.0596585	0.919667	0.37223	0.34425	0.0854692	1.001	0.0779813	0.74
676	Pyridafol	Pesticides	5	8.6	5	0	22	0.0211079	0.105117	0.894	0.245409	OK	OK	1			0.0214048	0.903333	0.039143	0.780833	0.0107319	1.03033	0.0476644	0.785
677	Pyridalyl	Pesticides	5	18.3	5	0	22	0.172095	0.28421	0.664	0.768866	OK	OK	1			0.149015	0.654	0.172447	0.448167	0.21978	0.783333	0.13704	0.6675
678	Pyridaphenthion	Pesticides	5	13.54	5	0	22	0.0234926	0.0591702	1.071	0.137788	OK	OK	1			0.0194979	1.06533	0.0359445	0.989167	0.0241777	1.15533	0.0301728	0.911667
679	Pyridate	Pesticides	5	17.63	5	0	22	0.0572074	0.160316	0.788	0.423746	OK	OK	1			0.037018	0.881	0.231254	0.555083	0.121805	0.899667	0.0810186	0.685
680	Pyrifenox	Pesticides	5	11.98	5	0	22	0.0193718	0.12713	0.92	0.274069	OK	OK	1			0.0302177	0.886667	0.0538396	0.7675	0.0175454	1.05567	0.0400819	0.785
681	Pyrimethanil	Pesticides	5	10.93	5	0	22	0.0266487	0.078684	0.9835	0.160704	OK	OK	1			0.0186456	0.907	0.0654008	0.751667	0.0158801	1.103	0.038245	0.799167
682	Pyriproxyfen	Pesticides	5	16.23	5	0	22	0.0490183	0.16996	0.663	0.615584	OK	OK	1			0.0410019	0.678	0.061106	0.6375	0.0611382	0.548333	0.0608161	0.508417
683	Pyroquilon	Pesticides	5	9.78	5	0	22	0.0221757	0.107731	0.9455	0.227622	OK	OK	1			0.0349549	0.933	0.0469322	0.758333	0.00744062	1.14567	0.0360635	0.829167
684	Pyroxsulam	Pesticides	5	10.22	5	0	22	0.0322107	0.0584399	1.0415	0.1256	OK	OK	1			0.0300509	1.03333	0.0440073	0.975833	0.0178911	1.13433	0.034076	0.893333
685	Quinalphos	Pesticides	5	14.37	5	0	22	0.0431987	0.0915452	0.995	0.186752	OK	OK	1			0.0233028	1.01067	0.0506869	0.918333	0.0301183	1.10133	0.0388714	0.908333
686	Quinclorac	Pesticides	5	9.53	5	0	22	0.0415901	0.24648	0.731	0.623951	OK	OK	1			0.0482837	0.801667	0.0353662	0.734167	0.006925	0.876	0.0451921	0.558333
687	Quinine sulfate	Pesticides	5	6.42	5	0	22	0.0324504	0.0665957	1.0015	0.135833	OK	OK	1			0.0262004	0.899	0.0290339	0.874167	0.0183702	1.03667	0.0465551	0.835833
688	Quinmerac	Pesticides	5	7.44	5	0	22	0.0250709	0.133278	0.7945	0.375668	OK	OK	1			0.0301401	0.741	0.0519726	0.650833	0.0177576	0.921667	0.0492991	0.635
689	Quinoclamine	Pesticides	5	9.42	5	0	21	0.037	0.297	0.786	0.666	OK	Ok	1			0.0431069	0.693	0.0389933	0.575833	0.0322024	0.906	0.0486893	0.650833
690	Quinoline	Pesticides	5	3.39	5	0.0454545	22	0.0723006	0.182718	0.928	0.373013	OK	OK	1			0.0870019	1.28	0.0781126	0.7625	0.0848996	0.876	0.0304866	0.738333
691	Quinoxyfen	Pesticides	5	16.31	5	0	22	0.0597577	0.319064	0.4035	1.6158	To be Checked	Lack of reproducibility	3			0.0524295	0.474	0.0591626	0.381917	0.0390728	0.514333	0.0502549	0.28125
692	Quinthiophos	Pesticides	5	14.4	5	0	22	0.0386398	0.0552356	1.031	0.116305	OK	OK	1			0.0198848	1.04267	0.0590235	0.856667	0.0412792	0.872333	0.0462053	0.831667
693	Quizalofop (free acid)	Pesticides	5	14.49	5	0	22	0.0286102	0.0703878	1.026	0.143681	OK	OK	1			0.0437769	1.008	0.0510295	0.846667	0.0328576	1.142	0.0335561	0.803333
694	Quizalofop-ethyl and Quizalofop-P-ethyl	Pesticides	5	15.83	10	0	22	0.024775	0.143828	0.97325	0.294025	OK	OK	1			0.0181354	1.02667	0.0434985	0.884167	0.0469784	1.12167	0.0407936	0.874167
695	Reserpine	Pesticides	5	11.27	5	0	22	0.0356011	0.0682275	1.119	0.175101	OK	OK	1			0.0430458	1.09267	0.057104	1.22667	0.0174198	1.21867	0.0443418	0.931667
696	Resmethrin and Bioresmethrin	Pesticides	5	17.48	10	0	22	0.043762	0.264641	0.8145	0.586999	OK	OK	1			0.0350035	0.882333	0.0569044	0.674583	0.116213	1.0345	0.0815534	0.811667
697	Retrorsine and Usaramine	Plant Toxins (Pyrrolizidine alkaloids)	1	5.36	2	0	22	0.038504	0.177309	0.74875	0.493899	OK	OK	1			0.021716	0.8075	0.0266186	0.752917	0.0237012	0.881667	0.015624	0.936667
698	Retrorsine-N-oxide	Plant Toxins (Pyrrolizidine alkaloids)	1	5.49	1	0	22	0.0418127	0.175475	0.6895	0.575672	OK	OK	1			0.052482	0.740167	0.0250091	0.74	0.111408	0.889333	0.0748005	0.78375
699	Riddelliine	Plant Toxins (Pyrrolizidine alkaloids)	1	4.61	1	0	22	0.0353177	0.139592	0.72725	0.471201	OK	OK	1			0.0219033	0.753333	0.0129073	0.735	0.0203851	0.798667	0.0164755	0.76625
700	Riddelliine-N-oxide	Plant Toxins (Pyrrolizidine alkaloids)	1	4.77	1	0	22	0.035045	0.167629	0.61325	0.717721	OK	OK	1			0.0492566	0.608333	0.0436183	0.654167	0.0534081	0.6925	0.0515121	0.574583
701	Rimsulfuron	Pesticides	5	10.85	5	0	22	0.0280594	0.0753064	1.0835	0.171996	OK	OK	1			0.0173492	1.05067	0.0492018	1.03917	0.0259937	1.182	0.0421939	0.993333
702	Rinderine-N-oxide	Plant Toxins (Pyrrolizidine alkaloids)	1	4.7	1	0	22	0.102672	0.251079	0.61775	0.803463	OK	OK	1			0.0921061	0.677167	0.0636044	0.629583	0.0903362	0.5725	0.0774179	0.84375
703	Roquefortine C	Mycotoxins	10	11.08	10	0	22	0.0217987	0.15461	0.64925	0.625921	OK	OK	1			0.0446061	0.5995	0.0301064	0.581667	0.0516642	0.659167	0.0963252	0.5975
704	Rotenone	Pesticides	5	14.29	5	0	22	0.0303472	0.0688151	1.14	0.18655	OK	OK	1			0.02631	1.10333	0.0466905	1	0.042783	0.917333	0.0394775	0.946667
705	Roxithromycin	Pesticides	5	12.49	5	0	22	0.0324444	0.0789533	1.034	0.161159	OK	OK	1			0.0260553	1.00367	0.0605452	0.755833	0.0129691	1.12233	0.0402689	0.790833
706	Saflufenacil	Pesticides	5	12.54	5	0	22	0.048917	0.0774406	1.093	0.179167	OK	OK	1			0.0378926	1.19133	0.0504241	1.12083	0.0438006	1.10333	0.0435068	0.8775
707	Sanguinarine	Plant Toxins (Isoquinoline alkaloids)	10	8.43	10	0	22	0.0297491	0.177232	0.881	0.386679	OK	OK	1			0.0401645	0.913667	0.0449124	0.880417	0.0229875	1.05367	0.0301894	1.12167
708	Sceleratine	Plant Toxins (Pyrrolizidine alkaloids)	1	3.3	1	0	22	0.0637124	0.248999	0.543	0.983479	To be Checked	OK	1	PT regulated under sum		0.028928	0.643167	0.0375219	0.615	0.0253778	0.706833	0.0652131	0.66
709	Sceleratine-N-oxide	Plant Toxins (Pyrrolizidine alkaloids)	1	3.62	1	0	22	0.0750635	0.165607	0.6215	0.69647	OK	OK	1			0.0434829	0.597833	0.0456142	0.697083	0.045094	0.6645	0.0356653	0.715417
710	Schradan (DMPA)	Pesticides	5	8.44	5	0	22	0.0360352	0.110029	0.7855	0.353664	OK	OK	1			0.0300032	0.746667	0.0427062	0.768333	0.0334844	0.867	0.0613317	0.72
711	Scopolamine	Plant Toxins (Tropane alkaloids)	1	4.72	1	0	22	0.049261	0.220998	0.7555	0.555656	OK	OK	1			0.062827	0.988667	0.124948	0.745	0.0236239	0.831833	0.0572837	0.731667
712	Scopolamine-N-oxide	Plant Toxins (Tropane alkaloids)	1	4.32	1	0	22	0.0689471	0.223348	0.72225	0.59671	OK	OK	1			0.255163	0.469	0.19031	0.654583	0.0129887	0.929	0.0557649	0.843333
713	Sebuthylazin	Pesticides	5	12.66	5	0	22	0.0285591	0.0902774	0.881	0.228588	OK	OK	1			0.0255759	0.816667	0.0657612	0.71	0.0220135	0.769667	0.0404716	0.7525
714	Sebuthylazin-desethyl	Pesticides	5	9.67	5	0	22	0.0288539	0.23145	0.763	0.566058	OK	OK	1			0.0124033	0.696667	0.0627292	0.558333	0.00802097	0.901333	0.0420176	0.6375
715	Secbumeton	Pesticides	5	9.95	5	0	22	0.0268413	0.0650724	1.0155	0.132824	OK	OK	1			0.0328357	0.999667	0.0588398	0.8075	0.0181068	1.115	0.0535053	0.84
716	Selamectin	Pesticides	5 → 20	18.29	5	0	22	0.270573	0.427196	1.174	0.869776	To be Checked	OK, higher LOQ	2	Initial validation OK at 20 µg/kg		-	-	0.203669	1.36417	0.496759	0.728	0.159092	0.9625
717	Senecionine	Plant Toxins (Pyrrolizidine alkaloids)	1	6.41	1	0	22	0.046688	0.222952	0.741	0.574317	OK	OK	1			0.015097	0.978	0.0228831	0.6875	0.0226253	0.995167	0.0365123	0.765417
718	Seneciphylline and Spartioidin	Plant Toxins (Pyrrolizidine alkaloids)	1	5.66	2	0	22	0.026209	0.16009	0.9	0.345627	OK	OK	1			0.0178179	0.966667	0.029159	0.839792	0.0274392	1.00083	0.016034	0.883958
719	Seneciphylline-N-oxide	Plant Toxins (Pyrrolizidine alkaloids)	1	5.9	1	0	22	0.0253763	0.11864	0.82625	0.320973	OK	OK	1			0.0196008	0.9125	0.033227	0.79875	0.0279822	0.959833	0.020542	0.85625
720	Senecivernine-N-oxide	Plant Toxins (Pyrrolizidine alkaloids)	1	6.52	1	0	22	0.0363201	0.102366	0.8515	0.27224	OK	OK	1			0.0163747	0.915167	0.0336482	0.80125	0.0246214	0.957833	0.0160445	0.867083
721	Senkirkin	Plant Toxins (Pyrrolizidine alkaloids)	1	7.49	1	0	22	0.0345355	0.110278	0.8955	0.253704	OK	OK	1			0.0209366	0.963667	0.0336342	0.812083	0.0231767	0.987833	0.017642	0.884583
722	Sethoxydim	Pesticides	5	15.95	5	0	22	0.0523584	0.158041	0.881	0.349922	OK	OK	1			0.0537396	0.873333	0.0246735	0.854167	0.0340185	0.985	0.0435615	0.825833
723	Siduron	Pesticides	5	12.73	5	0	22	0.0402421	0.0759604	1.016	0.15486	OK	OK	1			0.0187021	1.01	0.0465403	0.928333	0.0137375	1.123	0.0406912	0.8575
724	Silafluofen	Pesticides	5	18.59	5	0	22	0.121839	0.261791	0.5765	0.908237	To be Checked	Lack of accuracy	3			0.109028	0.672	0.120865	0.40525	0.22106	0.642333	0.0977703	0.579583
725	Silthiofam	Pesticides	5	14.45	5	0	22	0.0406506	0.0667451	0.98	0.135939	OK	OK	1			0.0195579	1.00333	0.0614402	0.854167	0.0338103	1.08667	0.0557089	0.840833
726	Simazine	Pesticides	5	10.02	5	0	22	0.0414053	0.0813388	0.9115	0.192193	OK	OK	1			0.0134648	0.885	0.0587671	0.670833	0.0126805	1.06233	0.034331	0.723333
727	Simeconazole	Pesticides	5	13.93	5	0	22	0.0232839	0.130172	0.9005	0.288131	OK	OK	1			0.0307375	0.881333	0.0441942	0.8	0.0128822	1.01767	0.0296482	0.766667
728	Simetone	Pesticides	5	7.13	5	0	22	0.0283482	0.0607341	0.9985	0.123904	OK	OK	1			0.0353407	1.006	0.0405566	0.859167	0.0485838	1.07833	0.0391747	0.835
729	Simetryn	Pesticides	5	9.31	5	0	22	0.0335735	0.0977913	0.968	0.199722	OK	OK	1			0.0165009	0.859333	0.0492622	0.798333	0.00675338	0.781667	0.0425322	0.813333
730	Spinetoram J (from Spinetoram)	Pesticides	5	14.98	3.825	0	22	0.0238113	0.0911083	1.03595	0.186174	OK	OK	1			0.0352817	1.13682	0.0535501	0.765795	0.030265	1.23137	0.0507999	0.808279
731	Spinetoram L (from Spinetoram)	Pesticides	5	15.42	1.175	0.0454545	22	0.0479498	0.0862824	1.0234	0.17585	OK	OK	1			0.0718394	0.928794	0.0598609	0.765957	0.038949	1.17872	0.0505377	0.805319
732	Spinosyn A (from Spinosad)	Pesticides	5	14.47	5	0	22	0.0258731	0.0638089	1.0535	0.139802	OK	OK	1			0.0263172	1.06467	0.0439457	0.806667	0.0174854	1.225	0.038227	0.813333
733	Spinosyn D (from Spinosad)	Pesticides	5	14.93	5	0	22	0.0322076	0.131446	0.9765	0.268625	OK	OK	1			0.0695408	1.03067	0.0471308	0.769167	0.0439926	1.14133	0.0461964	0.823333
734	Spirodiclofen	Pesticides	5	16.93	5	0	22	0.061141	0.108517	0.9945	0.221145	OK	OK	1			0.0286494	1.14233	0.0783445	0.879167	0.076434	1.117	0.0688967	0.855
735	Spiromesifen	Pesticides	5	16.64	5	0	22	0.0802664	0.0946307	1.071	0.203118	OK	OK	1			0.118007	1.16833	0.0896745	0.85	0.0461037	1.13767	0.0452328	0.846667
736	Spirotetramat	Pesticides	5	13.85	5	0	22	0.0372974	0.0828602	1.04	0.173391	OK	OK	1			0.0208039	1.05033	0.0394526	0.945	0.0249996	1.139	0.0528728	0.878333
737	Spirotetramat-enol	Pesticides	5	11.21	5	0.0454545	22	0.0406456	0.158262	1.0575	0.323405	OK	OK	1			0.0367134	0.986	0.0383701	1.07667	0.0196984	1.20033	0.0487722	1.00167
738	Spirotetramat-enol-glucoside	Pesticides	5	6.89	5	0	22	0.0515394	0.100764	0.895	0.236604	OK	OK	1			0.0324676	0.801667	0.0455607	0.83	0.0272979	1.03967	0.0542838	0.83
739	Spirotetramat-keto-hydroxy	Pesticides	5	12.09	5	0	22	0.0507424	0.0877246	1.095	0.198682	OK	OK	1			0.123785	1.12133	0.0476445	1	0.0404121	1.19667	0.038773	0.8925
740	Spirotetramat-monohydroxy	Pesticides	5	10.14	5	0	22	0.0349129	0.10285	1.081	0.223023	OK	OK	1			0.0219133	1.11133	0.0574815	1.17917	0.0108326	1.11033	0.0476374	0.889167
741	Spiroxamine	Pesticides	5	12.43	5	0	22	0.0254276	0.0600067	0.9895	0.122471	OK	OK	1			0.0222349	0.954333	0.0441942	0.8	0.0128378	1.07333	0.0426161	0.808333
742	Sterigmatocystin	Mycotoxins	10	13.69	10	0	22	0.0300246	0.0715343	1.0475	0.152883	OK	OK	1			0.0150738	1.08333	0.0403549	1.01625	0.0283614	1.0325	0.0226882	0.907083
743	Sulcotrione	Pesticides	20 → 5	9.83	5	0	22	0.0557907	0.133474	1.0335	0.272429	OK	OK	1			0.0736408	1.082	0.0280539	1.01083	0.0628784	1.08433	0.0376581	0.838333
744	Sulfallate	Pesticides	5	14.51	5	0	22	0.0666719	0.126175	0.912	0.27474	OK	OK	1			0.100632	0.861333	0.0515243	0.748333	0.0498558	1.09433	0.0338252	0.763333
745	Sulfamerazine	Pesticides	5	4.89	5	0	22	0.101392	0.463683	0.548	1.25638	To be Checked	Lack of reproducibility	3			0.134641	0.337	0.0974877	0.691667	0.250972	0.307667	0.255669	0.372667
746	Sulfamonomethoxine	Pesticides	5	6.46	5	0	22	0.0733452	0.334168	0.6575	0.858975	To be Checked	OK	1			0.0451144	0.47	0.126459	0.741667	0.124716	0.603333	0.253009	0.50425
747	Sulfentrazone	Pesticides	5	10.71	5	0	22	0.0544242	0.0764951	1.1365	0.196535	OK	OK	1			0.0229389	1.27267	0.0639459	1.53833	0.0259802	1.15567	0.0417987	0.964167
748	Sulfometuron methyl	Pesticides	5	10.28	5	0	22	0.0318973	0.0690995	0.986	0.140977	OK	OK	1			0.0153858	0.977667	0.050363	0.864167	0.0148167	1.109	0.0405973	0.876667
749	Sulfosulfuron	Pesticides	5	12.55	5	0	22	0.0329219	0.0635227	1.019	0.129521	OK	OK	1			0.0309201	1.02633	0.050863	0.906667	0.0229267	1.09467	0.0433428	0.8625
750	Sulfotep	Pesticides	5	14.53	5	0	22	0.0344076	0.0849021	0.975	0.17331	OK	OK	1			0.0231162	0.997667	0.0550816	0.823333	0.0291067	1.10233	0.0450649	0.823333
751	Sulfoxaflor	Pesticides	5	7.75	5	0	22	0.0349271	0.0945437	0.9605	0.197382	OK	OK	1			0.0881294	0.957	0.054581	0.7875	0.0536463	1.158	0.0465481	0.828333
752	Sulfuramid_neg	Pesticides	5	16.76	5	0	22	0.0603074	0.25545	1.269	0.563459	OK	OK	1			0.0514003	1.03633	0.157691	0.8925	0.0419981	1.18333	0.0478619	1.18083
753	Sulprofos sulfoxide	Pesticides	5	13.85	5	0	22	0.0409554	0.0798664	1.0495	0.169548	OK	OK	1			0.0239121	1.047	0.0314933	0.944167	0.0262341	1.14067	0.047939	0.855
754	T-2 Toxin	Mycotoxins	10	12.88	10	0	22	0.0334244	0.0891932	0.988	0.182117	OK	OK	1			0.0278894	1.033	0.0317143	0.894167	0.0358657	0.994667	0.024831	0.852917
755	Tau-fluvalinate	Pesticides	5	17.52	5	0.5	11	0.171	0.298	0.761	0.694	To be Checked	Lack of reproducibility	3	No data in wheat		-	-	0.107662	0.561667	0.229016	0.909	0.134865	0.7425
756	Tebuconazole	Pesticides	5	14.68	5	0	22	0.0392139	0.118304	0.8555	0.294818	OK	OK	1			0.0181972	0.882	0.0497099	0.759167	0.0266199	0.982667	0.0488813	0.736667
757	Tebufenozide	Pesticides	5	14.37	5	0.0454545	22	0.0767379	0.130657	0.888	0.294554	OK	OK	1			0.0788494	0.871667	0.0624435	0.7825	0.0593823	1.09067	0.0484515	0.8275
758	Tebufenpyrad	Pesticides	5	16.08	5	0	22	0.0252484	0.100872	0.955	0.211454	OK	OK	1			0.00885167	0.994333	0.0382898	0.83	0.0404058	1.074	0.0421908	0.823333
759	Tebupirimfos	Pesticides	5	16.11	5	0	22	0.0324985	0.102057	0.9355	0.219577	OK	OK	1			0.0253543	0.974333	0.0592429	0.6975	0.0340358	1.021	0.0581854	0.780833
760	Tebutam	Pesticides	5	14.08	5	0	22	0.0288918	0.0506671	1.016	0.103245	OK	OK	1			0.0265966	1.05133	0.0480309	0.8425	0.017452	1.146	0.0492362	0.821667
761	Tebuthiuron	Pesticides	5	10.46	5	0	22	0.0219437	0.0832128	0.9555	0.1763	OK	OK	1			0.013151	0.901	0.0551839	0.761667	0.0185335	1.092	0.0362397	0.821667
762	Teflubenzuron_neg	Pesticides	5	16.22	5	0	22	0.0760369	0.0977485	1.103	0.219433	OK	OK	1			0.0717346	1.064	0.0568687	1.06333	0.0486975	1.199	0.0563829	1.01833
763	Tembotrione	Pesticides	20 → 5	12.42	5	0	22	0.0442823	0.0905227	1.018	0.184632	OK	OK	1			0.0147783	1.07133	0.0378953	0.860833	0.0287307	1.10367	0.0415185	0.836667
764	Temephos	Pesticides	5	16.14	5	0	22	0.0530494	0.198982	0.83	0.455268	OK	OK	1			0.0416902	1.027	0.034914	0.803333	0.0738062	0.955667	0.0398725	0.684167
765	Tentoxin_neg	Mycotoxins (Alternaria toxins)	10	12.19	10	0	22	0.0604822	0.213323	1.04	0.435853	OK	OK	1			0.0931444	0.7935	0.0392955	0.917917	0.059917	1.06817	0.0218256	0.968333
766	TEPP	Pesticides	5	9.79	5	0	22	0.0411949	0.0805521	0.9925	0.164256	OK	OK	1			0.0158189	0.894	0.0484302	0.8175	0.0213254	1.16333	0.0298159	0.870833
767	Tepraloxydim	Pesticides	5	13.73	5	0	22	0.0446562	0.101785	0.986	0.207708	OK	OK	1			0.0579884	1.034	0.0752343	0.888333	0.0277569	1.10167	0.0355641	0.846667
768	Terbufos	Pesticides	5 → 20	15.97	5	0.886364	-	-	-	-	-	To be Checked	OK, higher LOQ	2	Initial validation OK at 20 µg/kg (ISF on OE480)		-	-	0.150352	0.82	-	-	0.0895664	0.810833
769	Terbufos-sulfone	Pesticides	5	12.66	5	0	22	0.0260009	0.0557673	1.008	0.113772	OK	OK	1			0.0207156	0.994	0.0498409	0.825833	0.0159706	1.106	0.038318	0.848333
770	Terbufos-sulfoxide	Pesticides	5	12.69	5	0	22	0.0359679	0.0856944	0.991	0.174905	OK	OK	1			0.0237291	1.03833	0.0530974	0.826667	0.0299337	1.12233	0.0345695	0.846667
771	Terbumeton	Pesticides	5	10	5	0	22	0.0570812	0.0809356	1.0285	0.164612	OK	OK	1			0.0651954	0.944667	0.0588398	0.8075	0.0171965	1.16167	0.0403139	0.861667
772	Terbumeton-desethyl	Pesticides	5	7.58	5	0	22	0.0334697	0.0739006	0.971	0.150786	OK	OK	1			0.0211981	0.934	0.0452783	0.828333	0.0164948	1.08833	0.0443361	0.854167
773	Terbutaline sulfate	Pesticides	5	3.32	5	0	22	0.049304	0.118878	0.808	0.33962	OK	OK	1			0.0633343	0.767667	0.0208152	0.780833	0.0459409	0.911	0.0485705	0.725
774	Terbuthylazine	Pesticides	5	12.98	5	0	22	0.0323124	0.0887603	0.876	0.229974	OK	OK	1			0.0429689	0.778667	0.0544068	0.696667	0.0222451	0.962333	0.0606419	0.715
775	Terbuthylazine-desethyl	Pesticides	5	10.55	5	0	22	0.0486278	0.345017	0.733	0.793888	To be Checked	Quantification not reliable	3	Impact of fenfuran for quantification (isobar)		0.123865	0.545333	0.173082	0.539333	0.0669864	0.936	0.119509	0.7525
776	Terbutol	Pesticides	5	15.5	5	0.0454545	22	0.0626391	0.157536	1.2385	0.374847	OK	OK	1			0.13941	1.24967	0.0625892	0.883333	0.14144	1.095	0.0545211	0.914167
777	Terbutryn	Pesticides	5	12.07	5	0	22	0.0370632	0.0629369	0.99	0.128217	OK	OK	1			0.0417649	0.960333	0.0747343	0.795	0.0298011	1.08933	0.0508848	0.8025
778	Terbutylazine-2-hydroxy	Pesticides	5	7.36	5	0	22	0.047734	0.135281	0.8785	0.308953	OK	OK	1			0.0173743	0.890667	0.0755201	0.769167	0.078146	0.813	0.299169	0.985833
779	Tetrachlorvinphos	Pesticides	5	14.46	5	0	22	0.0548304	0.107066	0.956	0.223118	OK	OK	1			0.0365595	1.005	0.0522915	0.898333	0.0262615	1.092	0.0447744	0.865
780	Tetraconazole	Pesticides	5	14	5	0	22	0.0364646	0.125819	0.92	0.271368	OK	OK	1			0.0431358	0.947333	0.0477718	0.801667	0.028545	1.08	0.0296421	0.794167
781	Tetramethrin	Pesticides	5	15.99	5	0	22	0.0427703	0.0644808	1.0785	0.150062	OK	OK	1			0.0532977	1.12467	0.0666854	0.916667	0.0423577	1.24367	0.0570911	0.909167
782	Thenylchlor	Pesticides	5	13.9	5	0	22	0.0317187	0.0857276	0.9585	0.180323	OK	OK	1			0.0214545	0.975333	0.0622232	0.8175	0.0117519	1.134	0.0505467	0.8175
783	Thiabendazole	Pesticides	5	5.55	5	0	22	0.0185357	0.0658166	0.9615	0.14031	OK	OK	1			0.0307886	0.911667	0.0449785	0.824167	0.0165829	1.059	0.0419926	0.7925
784	Thiabendazole-5-hydroxy	Pesticides	5	4.79	5	0	22	0.0355376	0.115162	0.7375	0.426654	OK	OK	1			0.061547	0.485333	0.0281279	0.705833	0.0281731	0.819	0.0716186	0.615
785	Thiacloprid	Pesticides	5	8.2	5	0	22	0.0271647	0.0614503	1.042	0.131714	OK	OK	1			0.0235508	1.03267	0.0443418	0.931667	0.0152317	1.14067	0.0384073	0.881667
786	Thiamethoxam	Pesticides	5	5.62	5	0	22	0.0259685	0.0889003	1.09	0.199515	OK	OK	1			0.0304233	1.09267	0.0528341	0.9975	0.0143155	1.141	0.0380517	0.916667
787	Thiazafluron	Pesticides	5	10.24	5	0	22	0.0310228	0.0838469	0.98	0.171207	OK	OK	1			0.0245251	0.944	0.0522061	0.8625	0.0144737	1.11033	0.042574	0.868333
788	Thiazopyr	Pesticides	5	14.64	5	0	22	0.0293932	0.0748345	1.07	0.166194	OK	OK	1			0.0231248	1.08667	0.0407356	0.9275	0.0184414	1.162	0.0408484	0.890833
789	Thidiazuron	Pesticides	5	9.97	5	0	22	0.0486039	0.229132	0.7765	0.549712	OK	OK	1			0.0277531	0.867667	0.0426498	0.869167	0.0377831	0.77	0.0316611	0.565
790	Thiencarbazone-methyl	Pesticides	5	9.63	5	0	22	0.0341346	0.114693	1.2285	0.299165	OK	OK	1			0.0362748	1.17667	0.0499002	1.2575	0.0272577	1.27967	0.0403884	1.14917
791	Thifensulfuron-methyl	Pesticides	5	10.03	5	0	22	0.0466378	0.105739	1.0565	0.222302	OK	OK	1			0.0335949	1.122	0.0361738	1.415	0.0247005	1.10833	0.0476595	0.976667
792	Thifluzamide	Pesticides	5	14.2	5	0	22	0.0669374	0.110838	1.065	0.233862	OK	OK	1			0.0377287	1.12933	0.0664321	0.944167	0.0725987	1.23367	0.0594211	0.9
793	Thiobencarb	Pesticides	5	15.21	5	0	22	0.0334328	0.181523	0.878	0.396231	OK	OK	1			0.0472233	0.911667	0.0477083	0.821667	0.050109	1.07533	0.0571664	0.749167
794	Thiocyclam	Pesticides	5	2.64	3.34	0	22	0.0496852	0.169477	0.947605	0.346249	OK	OK	1			0.0367482	0.654	0.0543791	0.437833	0.0581235	0.688333	0.0541016	0.428833
795	Thiodicarb	Pesticides	5	11.13	5	0	22	0.0594997	0.154456	0.8105	0.392565	OK	OK	1			0.032345	0.742	0.0466697	0.770833	0.0327679	0.844333	0.0581152	0.7275
796	Thiofanox-sulfone	Pesticides	5	7.2	5	0	22	0.0465232	0.12586	0.9915	0.256996	OK	OK	1			0.0622079	1.15467	0.0469652	0.950833	0.0583485	0.863	0.0400046	0.81
797	Thiofanox-sulfoxide	Pesticides	5	6.9	5	0	22	0.0536561	0.0862636	1.016	0.175661	OK	OK	1			0.116954	1.061	0.0327085	0.868333	0.0539603	1.12267	0.03382	1.02
798	Thionazine	Pesticides	5	11.66	5	0	22	0.0440874	0.080895	1.0225	0.164891	OK	OK	1			0.0287947	0.996333	0.0614318	0.855833	0.00833306	1.14267	0.0357835	0.886667
799	Thiophanate-ethyl	Pesticides	5	11.99	5	0	22	0.07	0.399	0.707	0.916	To be Checked	Lack of reproducibility	3	Linearity might be not stable over the batch		0.0653538	0.634	0.0906147	0.855833	0.0315946	0.590667	0.174641	0.449
800	Thiophanate-methyl	Pesticides	5	10.07	5	0	22	0.063	0.382	0.749	0.848	To be Checked	Lack of reproducibility	3			0.0652207	0.717	0.0797105	0.835	0.0259704	0.670333	0.183825	0.458333
801	Tiadinil_neg	Pesticides	5	13.47	5	0	22	0.0388425	0.198102	1.3495	0.480676	OK	OK	1			0.0466487	1.25867	0.0456149	1.065	0.048443	1.24033	0.0382018	1.0625
802	Tiamulin	Pesticides	5	10.83	4.05	0	22	0.0255981	0.166442	1.11235	0.354951	OK	OK	1			0.030188	0.977667	0.0511604	0.673333	0.0170713	1.104	0.0423751	0.686667
803	Tiocarbazil	Pesticides	5	16.7	5	0	22	0.0471602	0.165075	0.8225	0.400404	OK	OK	1			0.0209551	0.848667	0.0615642	0.716667	0.0547653	0.934333	0.0588439	0.7225
804	Tolclofos-methyl	Pesticides	5	15.06	5	0.05	22	0.0995907	0.347838	0.7895	0.759046	To be Checked	OK	1	Lower in wheat, impact on CViR. Approved ML 10 µg/kg		0.19792	0.954	0.0446526	0.744167	0.0922658	0.959333	0.128299	0.765833
805	Tolfenpyrad	Pesticides	5	16.2	5	0	22	0.0533365	0.174026	0.8845	0.378734	OK	OK	1			0.0332464	0.884667	0.0453478	0.749167	0.0444529	0.967333	0.0542128	0.741667
806	Tralkoxydim	Pesticides	5	16.45	5	0	22	0.035784	0.127208	0.9375	0.268325	OK	OK	1			0.0348199	0.906	0.0648626	0.779167	0.0836265	0.737667	0.0524928	0.768333
807	Triadimefon	Pesticides	5	13.44	5	0	22	0.0322006	0.0928429	1.1395	0.225697	OK	OK	1			0.0244033	1.04367	0.0483164	0.989167	0.0301802	1.19167	0.0475073	0.96
808	Triadimenol	Pesticides	5	13.68	5	0	22	0.0443515	0.13365	0.9455	0.278999	OK	OK	1			0.0388409	0.890333	0.0651893	0.838333	0.0396305	1.07833	0.0590985	0.744167
809	Tri-allate	Pesticides	5	16.57	5	0	22	0.0605382	0.143602	0.9005	0.313226	OK	OK	1			0.0688721	0.907667	0.0580639	0.6775	0.0838632	1.01	0.0870145	0.720833
810	Triasulfuron	Pesticides	5	10.1	5	0	22	0.0453121	0.141332	1.018	0.288695	OK	OK	1			0.0182199	1.015	0.0385984	1.11333	0.0200874	1.01667	0.0433429	0.846667
811	Triazamate	Pesticides	5	13.76	5	0	22	0.0349967	0.0811472	1.0185	0.165606	OK	OK	1			0.0195456	1.053	0.0469219	0.864167	0.00542326	1.13467	0.0392311	0.850833
812	Triaziflam	Pesticides	5	13.93	5	0	22	0.0336953	0.0743986	0.9645	0.1562	OK	OK	1			0.0349135	0.987333	0.043326	0.811667	0.0197767	1.07533	0.030557	0.784167
813	Triazophos	Pesticides	5	13.61	5	0	22	0.0326655	0.0581973	1.027	0.121481	OK	OK	1			0.00877275	1.017	0.0403791	0.888333	0.022953	1.124	0.0450287	0.864167
814	Triazoxid	Pesticides	5	9.6	5	0	22	0.0268081	0.279272	1.2905	0.613807	OK	OK	1			0.020788	1.45867	0.0331004	1.2075	0.0201587	1.002	0.0511814	0.865
815	Tribenuron-methyl	Pesticides	5	11.61	5	0	22	0.0417417	0.0726253	0.9795	0.147981	OK	OK	1			0.0307949	0.984667	0.0616153	0.973333	0.0333288	1.09433	0.0428523	0.878333
816	Tribufos (DEF)	Pesticides	5	17.27	5	0	22	0.0506922	0.130181	0.972	0.265775	OK	OK	1			0.0474889	1.071	0.326612	0.399333	0.093877	1.122	0.0755741	0.84
817	Trichodesmine	Plant Toxins (Pyrrolizidine alkaloids)	1	5.38	1	0	22	0.0269937	0.137728	0.835	0.343957	OK	OK	1			0.0188444	0.8935	0.0248447	0.815	0.0154282	0.9515	0.0206682	0.854167
818	Tricyclazole	Pesticides	5	8.59	5	0	22	0.0282729	0.103582	0.927	0.225824	OK	OK	1			0.0216276	0.933333	0.0365371	0.791667	0.011463	1.02133	0.0476031	0.7625
819	Tridemorph	Pesticides	5	13.99	5	0	22	0.0378325	0.0788597	1.053	0.168551	OK	OK	1			0.199858	0.911333	0.0492515	0.760833	0.195475	0.786333	0.0970182	0.8075
820	Trietazine	Pesticides	5	13.77	5	0	22	0.0457703	0.0710273	0.962	0.149889	OK	OK	1			0.0281037	0.963667	0.0550634	0.803333	0.0360186	1.04	0.0447809	0.790833
821	Trifloxystrobin	Pesticides	5	15.58	5	0	22	0.0335159	0.0745168	1.0635	0.163351	OK	OK	1			0.0304735	1.084	0.0503461	0.895833	0.0447608	1.16333	0.0432263	0.85
822	Trifloxystrobin (free acid)	Pesticides	5	14.85	5	0	22	0.0417308	0.136385	1.03	0.278616	OK	OK	1			0.0327047	0.976667	0.0556761	0.904167	0.02619	1.14233	0.0599274	0.919167
823	Trifloxysulfuron sodium	Pesticides	5	11.65	5	0	22	0.0331695	0.0681926	1.043	0.145073	OK	OK	1			0.0207364	1.04533	0.0412612	1.02083	0.0247194	1.188	0.0381019	0.944167
824	Triflumizole	Pesticides	5	15.29	5	0	22	0.039403	0.186149	0.878	0.405058	OK	OK	1			0.0608244	0.489667	0.0592564	0.570833	0.0370612	1.03433	0.0515966	0.749167
825	Triflumuron	Pesticides	5	15.04	5	0	22	0.0440396	0.121368	0.976	0.247836	OK	OK	1			0.0563506	1.019	0.0597498	0.928333	0.0571898	1.071	0.0464556	0.886667
826	Triflusulfuron-methyl	Pesticides	5	13.15	5	0	22	0.0458904	0.0986476	1.325	0.317281	OK	OK	1			0.0284347	1.24	0.049794	1.12833	0.0233147	1.352	0.0473221	1.20917
827	Triforine	Pesticides	5	12.62	5	0	22	0.0418699	0.116195	0.9765	0.237277	OK	OK	1			0.0517276	0.971	0.0683308	0.851667	0.0263148	1.04367	0.0538966	0.7975
828	Trimethacarb-2-3-5	Pesticides	5	11.84	5	0	22	0.0902507	0.185492	1.301	0.443478	OK	OK	1			0.0939646	0.815667	0.0471055	0.8925	0.210547	0.724667	0.047914	0.964167
829	Trimethacarb-3-4-5	Pesticides	5	11.95	5	0	22	0.076026	0.134145	2.62	0.676052	To be Checked	Interference	3	Interference in the blank samples that prevent proper integration		0.114475	1.19733	0.0750165	1.14083	0.366823	0.59	0.0562057	1.305
830	Trinexapac-ethyl	Pesticides	5	11.89	5	0	22	0.0621015	0.101582	0.996	0.206885	OK	OK	1			0.120287	1.05	0.0534586	0.9625	0.0871301	1.108	0.0434382	0.841667
831	Tris-2-cresyl phosphate	Pesticides	5	16.52	5	0	22	0.0557075	0.144772	1.0915	0.307232	OK	OK	1			0.0402363	1.337	0.0407159	0.953333	0.0387302	1.13767	0.040401	0.928333
832	Clofentezine	Pesticides	5	15.03	5	0.33	22	0.251187	1.44446	0.5505	3.0637	To be Checked	OK (correction on Dihydroclofentezine)	1	Compound corrected after validation		-	-	0.242987	0.519917	0.622957	1.27133	0.100498	3.16333
832	Triticonazole	Pesticides	5	13.93	5	0	22	0.0391178	0.11896	0.938	0.251812	OK	OK	1			0.0420252	0.931	0.0488692	0.869167	0.0232444	1.04167	0.0309708	0.825833
833	Tritosulfuron	Pesticides	5	12.95	5	0	22	0.0268318	0.0775748	1.094	0.18023	OK	OK	1			0.0429017	1.04633	0.052843	1.13333	0.0254445	1.152	0.0450578	0.903333
834	Uniconazole	Pesticides	5	14.23	5	0	22	0.0385469	0.163734	0.8975	0.353578	OK	OK	1			0.023341	0.912333	0.0370828	0.774167	0.0188346	1.01333	0.0502441	0.764167
835	Usaramine-N-oxide	Plant Toxins (Pyrrolizidine alkaloids)	1	5.45	1	0	22	0.0799537	0.177807	0.7605	0.480422	OK	OK	1			0.052482	0.740167	0.0795077	0.714167	0.111408	0.889333	0.0871651	0.819583
836	Vamidothion	Pesticides	5	7.48	5	0	22	0.035986	0.0681414	0.9905	0.138923	OK	OK	1			0.027355	0.999	0.0437688	0.87	0.0431021	1.03233	0.0409704	0.858333
837	Vamidothion sulfoxide	Pesticides	5	5.3	5	0	22	0.0328497	0.0807299	0.9255	0.183401	OK	OK	1			0.0208665	0.916667	0.0498088	0.836667	0.0431053	1.056	0.0375504	0.79
838	Vernolate	Pesticides	5	15.26	5	0	22	0.0579494	0.213719	0.796	0.506342	OK	OK	1			0.0249057	0.621333	0.103014	0.593833	0.0348015	0.927667	0.0449929	0.701667
839	XMC	Pesticides	5	11.02	5	0	22	0.0848746	0.118274	1.0005	0.240507	OK	OK	1			0.1066	1.00067	0.074818	0.731667	0.0711447	1.111	0.0991923	0.851667
840	Zearalanone_neg	Mycotoxins	10	13.19	10	0.047619	22	0.0620593	0.164552	1.1825	0.369732	OK	OK	1			0.0137324	1.80833	0.0299222	1.06167	0.0264079	1.21333	0.0442516	1.00708
841	Zearalenone_neg	Mycotoxins	10	13.37	10	0	22	0.0442968	0.077189	1.065	0.168708	OK	OK	1			0.0419768	1.14167	0.0394209	0.975417	0.0276556	1.05833	0.0218822	0.997083
841	Zoxamide	Pesticides	5	14.79	5	0	22	0.0404728	0.13918	0.9325	0.293423	OK	OK	1			0.0301838	0.979	0.047655	0.81	0.0266466	1.09867	0.0419536	0.851667

## Sheet: Fruits & Vegetables
	Criteria for Quantitative Assessment											Category	Nb of compounds	%
	Criteria	Min	Max									1	823	0.978597
	False Negative	-	0.05									2	8	0.00951249
	CVr [%]	-	0.2									3	4	0.00475624
	CViR [%]	-	0.3									4	6	0.00713436
	Rec [%]	0.6	1.4										841	1.00119
	U [%]	-	-
																	Initial Full Validation in 1 matrix at 2 levels, 6 replicates (n=10'092 data)
Full Validation: 1 sample spiked at LOQ level in duplicates over 6 days (n=10'092 data)
																	1xLOQ (x6 replicates)		4xLOQ (x6 replicates)
Index	Compounds	Family	LOQ (µg/kg)	RT (min)	Fortification (µg/kg)	False Negative Rate	n=	CVr [%]	CViR [%]	Rec [%]	U [%]	Status based on pure criteria	Final Assessment	Category	Comment		CVr [%]	Rec [%]	CVr [%]	Rec [%]
30	alpha-Zearalanol_neg	Mycotoxins	10	12.8112	10	0	6	0.032	0.056	1.054	0.118	OK	OK	1			0.0392078	1.07	0.0419219	0.886667
31	alpha-Zearalenol_neg	Mycotoxins	10	13.055	10	0	6	0.085	0.087	1.048	0.182	OK	OK	1			0.054128	0.959667	0.0317853	0.867917
67	Beauvericin	Mycotoxins	10	16.8188	10	0	6	0.054	0.187	1.109	0.402	OK	OK	1			0.0309135	1.12833	0.0202485	0.95875
84	beta-Zearalanol_neg	Mycotoxins	10	11.9075	10	0	6	0.072	0.162	1.025	0.348	OK	OK	1			0.0471882	1.02167	0.0303196	0.885
85	beta-Zearalenol_neg	Mycotoxins	10	12.2263	10	0	6	0.031	0.047	1.025	0.1	OK	OK	1			0.0214508	0.975833	0.0189383	0.8875
589	Patulin	Mycotoxins	Failed, out of scope	3.115	100	0.833333	6	-	-	-	-	To be Checked	out of scope	4	Bad performance at initial validation as well		-	-	-	-
147	Citrinin	Mycotoxins	100	11.2338	100	0	6	0.02	0.097	0.873	0.254	OK	OK	1			0.0308396	0.903667	0.031998	0.906667
199	Deoxynivalenol	Mycotoxins	10	4.965	15	0	6	0.053	0.179	0.928	0.386	OK	OK	1			0.0745311	0.91	0.0344608	0.763889
200	Deoxynivalenol-15-acetyl	Mycotoxins	10	7.82125	10	0	6	0.14	0.152	1.123	0.318	OK	OK	1			0.142232	0.981667	0.0674498	0.975417
201	Deoxynivalenol-3-acetyl	Mycotoxins	10	7.86625	10	0	6	0.119	0.179	0.987	0.38	OK	OK	1			0.0437405	0.987333	0.0632324	0.898333
202	Deoxynivalenol-3-Glucoside	Mycotoxins	25	5.165	25	0	6	0.045	0.191	0.749	0.53	OK	OK	1			0.115793	0.483333	0.0446667	0.702667
205	Diacetoxyscirpenol	Mycotoxins	10	10.4087	10	0	6	0.035	0.078	1.05	0.166	OK	OK	1			0.0273476	0.978833	0.0214648	0.900417
266	Enniatin A	Mycotoxins	10	17.3	10	0	6	0.057	0.104	1.105	0.222	OK	OK	1			0.0269024	0.727667	0.0117815	0.844417
267	Enniatin A1	Mycotoxins	10	17.0463	10	0	6	0.055	0.132	1.138	0.282	OK	OK	1			0.0187399	0.803333	0.0150478	0.875833
268	Enniatin B	Mycotoxins	10	16.4537	10	0	6	0.044	0.118	1.183	0.296	OK	OK	1			0.0236518	0.851	0.0322505	0.874833
269	Enniatin B1	Mycotoxins	10	16.7688	10	0	6	0.043	0.088	1.233	0.266	OK	OK	1			0.0282696	0.78	0.0142904	0.859583
403	Fumonisin B3	Mycotoxins	100	13.035	100	0	6	0.023	0.087	0.87	0.24	OK	OK	1			0.0228459	1.12167	0.0222488	0.909167
408	Fusarenon X	Mycotoxins	10	6.35375	10	0	6	0.029	0.082	1.088	0.176	OK	OK	1			0.0538835	1.01517	0.0247628	0.9075
401	Fumonisin B1	Mycotoxins	100	12.19	100	0	6	0.042	0.216	0.892	0.466	OK	OK	1			0.0324049	1.03283	0.0182273	0.8275
402	Fumonisin B2	Mycotoxins	100	13.695	100	0	6	0.052	0.125	0.83	0.338	OK	OK	1			0.0158306	1.13	0.0208699	0.89
551	Mycophenolic acid	Mycotoxins	10	12.3775	10	0	6	0.024	0.07	1.1	0.176	OK	OK	1			0.0356215	1.02617	0.0241654	0.929167
557	Neosolaniol	Mycotoxins	10	6.91	10	0	6	0.068	0.063	1.233	0.23	OK	OK	1			0.0301093	1.045	0.0246209	0.981667
562	Nivalenol	Mycotoxins	100	3.8125	100	0	6	0.028	0.163	0.685	0.58	OK	OK	1			0.0412395	0.631333	0.0342759	0.6325
571	Ochratoxin A	Mycotoxins	2	13.6	2	0	6	0.029	0.075	1.035	0.16	OK	OK	1			0.0517452	0.973333	0.0361639	0.855833
605	Phomopsin A	Mycotoxins	10	8.62	10	0	6	0.02	0.134	1.033	0.288	OK	OK	1			0.0323593	0.983167	0.0194527	0.874167
425	HT-2 Toxin	Mycotoxins	10	11.9313	10	0	6	0.079	0.355	0.821	0.766	To be Checked	OK	1	Regulated under Total T2/HT2		0.02505	0.684333	0.0226787	0.790833
703	Roquefortine C	Mycotoxins	10	11.2575	10	0	6	0.038	0.103	0.944	0.222	OK	OK	1			0.014929	0.896717	0.0210858	0.848508
754	T-2 Toxin	Mycotoxins	10	12.8825	10	0	6	0.03	0.085	1.006	0.184	OK	OK	1	Regulated under Total T2/HT2		0.0208065	0.977167	0.0224713	0.910417
17	Aflatoxin B1	Mycotoxins	1	10.0162	1	0	6	0.037	0.082	0.991	0.176	OK	OK	1			0.0152192	0.963	0.022532	0.878333
742	Sterigmatocystin	Mycotoxins	10	13.6925	10	0	6	0.03	0.071	1.06	0.152	OK	OK	1			0.0186382	1.018	0.0183284	0.90375
18	Aflatoxin B2	Mycotoxins	1	9.60375	1	0	6	0.033	0.081	1.019	0.174	OK	OK	1			0.0267457	0.962	0.0132605	0.879583
19	Aflatoxin G1	Mycotoxins	1	9.16375	1	0	6	0.07	0.082	0.978	0.172	OK	OK	1			0.0275633	0.9485	0.0224686	0.882917
20	Aflatoxin G2	Mycotoxins	1	8.71875	1	0	6	0.047	0.11	0.957	0.236	OK	OK	1			0.0304429	0.9295	0.0242748	0.860833
840	Zearalanone_neg	Mycotoxins	10	13.1937	10	0	6	0.079	0.1	1.043	0.212	OK	OK	1			0.0369346	1.00967	0.0188069	0.915833
841	Zearalenone_neg	Mycotoxins	10	13.365	10	0	6	0.055	0.078	1.055	0.166	OK	OK	1			0.0273973	1.022	0.0152145	0.9
32	Altenuene_neg	Mycotoxins (Alternaria toxins)	10	9.83875	10	0	6	0.195	0.16	0.958	0.328	OK	OK	1			0.042048	0.711667	0.0348402	0.813333
33	Alternariol monomethylether_neg	Mycotoxins (Alternaria toxins)	10	13.7963	10	0	6	0.068	0.087	1.24	0.266	OK	OK	1			0.0200739	1.125	0.0284425	0.976667
34	Alternariol_neg	Mycotoxins (Alternaria toxins)	10	11.3012	10	0	6	0.011	0.031	1.373	0.28	OK	OK	1			0.0241642	1.014	0.0241633	1.00142
765	Tentoxin_neg	Mycotoxins (Alternaria toxins)	10	12.1962	10	0	6	0.122	0.135	1.007	0.282	OK	OK	1			0.0335224	0.994833	0.0237679	0.894167
274	Ergocornine	Mycotoxins (Ergot alkaloids)	1	10.0412	1	0	6	0.026	0.071	1.13	0.192	OK	OK	1			0.0280967	0.935833	0.0202145	0.882917
275	Ergocorninine	Mycotoxins (Ergot alkaloids)	1	10.855	1	0	6	0.058	0.112	1.062	0.24	OK	OK	1			0.0277709	0.945167	0.0206233	0.865417
276	Ergocristine	Mycotoxins (Ergot alkaloids)	1	10.83	1	0	6	0.029	0.126	1.073	0.272	OK	OK	1			0.0196165	0.9815	0.0323637	0.870417
277	Ergocristinine	Mycotoxins (Ergot alkaloids)	1	11.3812	1	0	6	0.031	0.11	1.042	0.236	OK	OK	1			0.0548288	1.01183	0.0186273	0.876667
278	Ergocryptine	Mycotoxins (Ergot alkaloids)	1	10.75	1	0	6	0.029	0.095	1.098	0.204	OK	OK	1			0.0257987	0.970333	0.0195548	0.865833
279	Ergocryptinine	Mycotoxins (Ergot alkaloids)	1	11.2975	1	0	6	0.015	0.064	1.044	0.138	OK	OK	1			0.032715	0.9405	0.0335007	0.872083
280	Ergometrine	Mycotoxins (Ergot alkaloids)	1	5.07375	1	0	6	0.036	0.108	1.004	0.232	OK	OK	1			0.0396756	0.954667	0.022795	0.900833
281	Ergometrinine	Mycotoxins (Ergot alkaloids)	1	6.385	1	0	6	0.027	0.104	0.982	0.226	OK	OK	1			0.0213166	0.885833	0.018292	0.8425
282	Ergosine	Mycotoxins (Ergot alkaloids)	1	9.605	1	0	6	0.043	0.095	1.034	0.204	OK	OK	1			0.0299244	0.9195	0.0191791	0.863333
283	Ergosinine	Mycotoxins (Ergot alkaloids)	1	9.73	1	0	6	0.06	0.068	1.039	0.144	OK	OK	1			0.0279803	0.917167	0.0272195	0.85125
284	Ergotamine	Mycotoxins (Ergot alkaloids)	1	9.86875	1	0	6	0.019	0.127	1.13	0.274	OK	OK	1			0.049762	0.904833	0.0459124	0.895833
285	Ergotaminine	Mycotoxins (Ergot alkaloids)	1	9.92125	1	0	6	0.067	0.083	1.036	0.174	OK	OK	1			0.024644	0.944833	0.0294705	0.85
1	1-(3-4-Dichlorophenyl)-3-methyl urea	Pesticides	5	11.5237	5	0	6	0.037	0.111	1.131	0.266	OK	OK	1			0.0190757	0.988	0.0250607	0.930833
2	1-(4-nitrophenyl)-3-propylurea	Pesticides	5	10.4612	5	0	6	0.019	0.155	1.153	0.336	OK	OK	1			0.0380829	1.04067	0.0229416	0.949167
3	2-4-5-Trichlorophenoxyacetic acid_neg	Pesticides	5	13.24	5	0	6	0.044	0.15	1.133	0.322	OK	OK	1			0.0296563	1.103	0.0293101	0.9075
4	2-4-Dichlorophenoxyacetic acid_neg	Pesticides	5	11.805	5	0	6	0.047	0.191	1.127	0.412	OK	OK	1			0.0443384	1.02133	0.0372468	0.8975
5	2-4-Dichlorophenoxybutyric acid_neg	Pesticides	5	13.7788	5	0	6	0.066	0.179	1.085	0.384	OK	OK	1			0.0266915	1.04867	0.0262777	0.873333
6	4-Bromo-3-5-dimethylphenyl-N-methylcarbamate	Pesticides	5	13.2075	5	0	6	0.034	0.146	1.121	0.316	OK	OK	1			0.0331694	0.981	0.0285333	0.911667
7	Abamectin B1a	Pesticides	5	17.4913	5	0	6	0.126	0.231	1.198	0.494	OK	OK	1			0.121317	1.11233	0.0447198	0.991667
8	Acephate	Pesticides	5	3.34125	5	0	6	0.042	0.079	0.99	0.168	OK	OK	1			0.0216551	0.824	0.0195103	0.771667
9	Acetamiprid	Pesticides	5	7.4725	5	0	6	0.03	0.071	1.172	0.21	OK	OK	1			0.0263624	1.038	0.0191685	0.9725
14	Acibenzolar-s-methyl	Pesticides	5	12.5638	5	0	6	0.033	0.15	1.16	0.324	OK	OK	1			0.0288593	1.01	0.0159246	0.91
15	Aconitine	Pesticides	5	10.7462	5	0	6	0.036	0.131	1.167	0.316	OK	OK	1			0.0172271	1.03167	0.0217696	0.8925
16	Acrinathrin	Pesticides	5	17.3	5	0	6	0.067	0.278	0.996	0.598	OK	OK	1			0.465661	0.709	0.106627	0.705833
156	Clopyralid (Lontrel)	Pesticides	Failed, out of scope	4.80125	5	0.0833333	6	0.05	0.253	0.71	0.682	To be Checked	out of scope	4	Bad performance at initial validation as well		-	-	0.232941	0.403833
247	Disulfoton	Pesticides	Failed, out of scope	-	5	1	6	-	-	-	-	To be Checked	out of scope	4	Bad performance at initial validation as well		-	-	-	-
270	EPN	Pesticides	Failed, out of scope	15.3925	5	0.833333	6	-	-	-	-	To be Checked	out of scope	4	Bad performance at initial validation as well		#DIV/0!	0	0.242184	0.58775
542	MGK-264	Pesticides	Failed, out of scope	15.3825	5	0.5	6	0.033	2.385	0.45	5.152	To be Checked	out of scope	4	Bad performance at initial validation as well		-	-	0.563116	1.80917
21	Akton	Pesticides	5	16.3825	5	0	6	0.054	0.061	1.287	0.256	OK	OK	1			0.0460002	1.047	0.019765	0.928333
22	Alachlor	Pesticides	5	14.0137	5	0	6	0.036	0.163	1.14	0.352	OK	OK	1			0.0242581	1.02767	0.0164845	0.92
23	Aldicarb	Pesticides	5	8.8075	5	0	6	0.034	0.175	1.152	0.376	OK	OK	1			0.0246001	1.11167	0.0241175	1.01917
24	Aldicarb-sulfone	Pesticides	5	4.7075	5	0	6	0.017	0.097	1.074	0.21	OK	OK	1			0.0353393	0.940667	0.0249452	0.856667
25	Aldicarb-sulfoxide	Pesticides	5	4.39125	5	0	6	0.057	0.126	1.085	0.272	OK	OK	1			0.0250388	0.945667	0.0270774	0.8875
26	Allethrin & Bioallethrin	Pesticides	5	16.2462	10	0	6	0.119	0.177	1.23	0.42	OK	OK	1			0.0846466	1.23	0.0526462	1.01167
27	Allidochlor	Pesticides	5	9.07875	5	0	6	0.013	0.217	0.998	0.468	OK	OK	1			0.0194011	1.02967	0.0353918	0.88
28	Alloxydim	Pesticides	5	14.34	4.68	0	6	0.047	0.225	1.118	0.484	OK	OK	1			0.0185339	1.01994	0.0149262	0.944623
35	Ametoctradin	Pesticides	5	15.02	5	0	6	0.043	0.116	1.194	0.298	OK	OK	1			0.0164773	1.03967	0.019076	0.929167
36	Ametryne	Pesticides	5	10.7487	5	0	6	0.034	0.145	1.149	0.312	OK	OK	1			0.0167496	1.02067	0.0173645	0.8875
37	Amicarbazone	Pesticides	5	9.94125	5	0	6	0.083	0.165	1.118	0.354	OK	OK	1			0.0426696	0.975	0.0404261	0.885
38	Amidosulfuron	Pesticides	5	10.7762	5	0	6	0.013	0.144	1.095	0.31	OK	OK	1			0.0155565	0.985	0.0137882	0.878333
39	Aminocarb	Pesticides	5	3.65125	5	0	6	0.06	0.095	1.078	0.202	OK	OK	1			0.0349835	0.917333	0.0236924	0.865
41	Amitraz metabolite - DMA (2-4-Dimethylaniline)	Pesticides	5	5.1575	5	0	6	0.1	0.136	1.048	0.29	OK	OK	1			0.0155019	1.006	0.0252586	0.92
42	Amitraz metabolite - DMF (2-4-Dimethylphenylformamide)	Pesticides	5	9.355	5	0	6	0.029	0.137	1.097	0.296	OK	OK	1			0.114722	1.07267	0.122216	0.853333
43	Ancymidol	Pesticides	5	10.44	5	0	6	0.057	0.154	1.103	0.332	OK	OK	1			0.0196068	0.972	0.0209513	0.910833
44	Anilofos	Pesticides	5	14.7225	5	0	6	0.029	0.212	1.201	0.458	OK	OK	1			0.0254447	1.05533	0.0318836	0.923333
51	Aspon	Pesticides	5	16.8	5	0	6	0.04	0.142	1.253	0.366	OK	OK	1			0.02256	1.13033	0.0157861	0.9125
52	Asulam	Pesticides	5	3.89125	5	0	6	0.041	0.227	0.905	0.49	OK	OK	1			0.0368478	1.002	0.12881	0.839167
53	Atraton	Pesticides	5	8.65125	5	0	6	0.033	0.125	1.142	0.27	OK	OK	1			0.0218946	1.00633	0.0214215	0.91
54	Atrazine	Pesticides	5	11.5125	5	0	6	0.029	0.107	1.097	0.23	OK	OK	1			0.0171894	0.985667	0.0194217	0.901667
55	Atrazine desisopropyl	Pesticides	5	6.09125	5	0	6	0.024	0.104	0.963	0.224	OK	OK	1			0.0180845	0.820667	0.0132986	0.7425
56	Atrazine-desethyl	Pesticides	5	7.99875	5	0	6	0.036	0.169	0.997	0.366	OK	OK	1			0.0285354	0.890333	0.012434	0.820833
59	Azaconazole	Pesticides	5	12.05	5	0	6	0.025	0.103	1.154	0.258	OK	OK	1			0.0216602	0.975	0.026071	0.8975
60	Azamethiphos	Pesticides	5	9.9075	5	0	6	0.036	0.117	1.151	0.284	OK	OK	1			0.0151196	0.989	0.0169365	0.908333
61	Azimsulfuron	Pesticides	5	11.6487	5	0	6	0.047	0.153	1.142	0.33	OK	OK	1			0.0209221	1.01467	0.0175869	0.924167
62	Azinphos-ethyl	Pesticides	5	13.7625	5	0	6	0.045	0.132	1.056	0.282	OK	OK	1			0.0242905	1.01333	0.0351946	0.9625
63	Azinphos-Methyl	Pesticides	5	12.2325	5	0	6	0.084	0.129	1.139	0.3	OK	OK	1			0.0507926	1.00933	0.0389535	0.934167
64	Aziprotryne	Pesticides	5	13.1037	5	0	6	0.034	0.139	1.159	0.3	OK	OK	1			0.0184469	1.03633	0.0274891	0.894167
65	Azoxystrobin	Pesticides	5	12.8338	5	0	6	0.019	0.179	1.165	0.386	OK	OK	1			0.0321763	1.02167	0.0188303	0.910833
66	Barban	Pesticides	5	13.305	5	0	6	0.068	0.221	1.153	0.476	OK	OK	1			0.0360759	0.984667	0.0247537	0.961667
68	Beflubutamid	Pesticides	5	14.6037	5	0	6	0.026	0.211	1.193	0.456	OK	OK	1			0.0125707	1.015	0.0174319	0.925
69	Benalaxyl	Pesticides	5	14.7825	5	0	6	0.023	0.162	1.164	0.35	OK	OK	1			0.0183964	1.03233	0.0281672	0.916667
70	Benazolin	Pesticides	5	9.88375	5	0	6	0.152	0.147	1.144	0.33	OK	OK	1			0.113159	0.949333	0.0410727	0.873333
71	Bendiocarb	Pesticides	5	10.1962	5	0	6	0.018	0.125	0.99	0.27	OK	OK	1			0.0128173	0.768667	0.0150376	0.665
72	Benfuresate	Pesticides	5	12.0388	5	0	6	0.027	0.098	1.139	0.244	OK	OK	1			0.0282979	0.964333	0.0365799	0.921667
73	Benodanil	Pesticides	5	11.4	5	0	6	0.04	0.181	1.162	0.39	OK	OK	1			0.0222927	1.02867	0.0222654	0.935833
74	Benoxacor	Pesticides	5	12.3387	5	0	6	0.043	0.11	1.179	0.282	OK	OK	1			0.018605	0.969667	0.0202074	0.9225
75	Bensulfuron-methyl	Pesticides	5	12.3663	5	0	6	0.05	0.106	1.196	0.28	OK	OK	1			0.0274423	0.994667	0.0187363	0.930833
76	Bensulide	Pesticides	5	14.4025	5	0	6	0.049	0.13	1.267	0.35	OK	OK	1			0.0388096	1.06833	0.0266937	0.981667
77	Bentazon_neg	Pesticides	5	10.3588	5	0	6	0.037	0.187	1.135	0.402	OK	OK	1			0.026888	1.07833	0.0154833	0.9525
78	Bentazon-methyl	Pesticides	5	12.0162	5	0	6	0.103	0.104	1.15	0.252	OK	OK	1			0.0755265	1.00133	0.0455554	1.0125
79	Benthiavalicarb-isopropyl	Pesticides	5	13.4225	5	0	6	0.028	0.148	1.161	0.32	OK	OK	1			0.0263186	1.01433	0.0224292	0.931667
80	Benzoximate	Pesticides	5	15.1587	5	0	6	0.069	0.161	1.226	0.392	OK	OK	1			0.0344274	1.01333	0.0365261	0.898333
81	Benzoylprop-ethyl	Pesticides	5	14.9775	5	0	6	0.028	0.121	1.213	0.314	OK	OK	1			0.0189334	1.01467	0.0267953	0.941667
82	Benzthiazuron	Pesticides	5	9.995	5	0	6	0.04	0.179	1.086	0.386	OK	OK	1			0.017704	0.951667	0.028423	0.9225
86	Bifenthrin	Pesticides	5	17.9862	5	0	6	0.066	0.235	1.14	0.508	OK	OK	1			0.0674089	0.884667	0.0382802	0.8575
87	Bitertanol	Pesticides	5	15.125	5	0	6	0.015	0.119	1.224	0.316	OK	OK	1			0.0281888	0.978667	0.0296261	0.939167
88	Bixafen	Pesticides	5	14.49	5	0	6	0.045	0.185	1.107	0.4	OK	OK	1			0.0257941	0.982	0.0478896	0.969167
89	Boscalid	Pesticides	5	13.1738	5	0	6	0.03	0.186	1.151	0.402	OK	OK	1			0.0250315	1.039	0.02206	0.94
90	Brodifacoum	Pesticides	5	17.6687	5	0	6	0.052	0.195	1.224	0.42	OK	OK	1			0.0239842	0.995667	0.0145095	0.95
91	Bromacil	Pesticides	5	10.0137	5	0	6	0.041	0.131	1.065	0.282	OK	OK	1			0.0282493	0.952667	0.0271598	0.9075
92	Bromfenvinfos	Pesticides	5	15.0512	5	0	6	0.057	0.116	1.22	0.308	OK	OK	1			0.0289705	1.033	0.0190357	0.945833
93	Bromoxynil_neg	Pesticides	5	10.9337	5	0	6	0.033	0.187	1.139	0.404	OK	OK	1			0.0265857	0.991667	0.0170405	0.921667
94	Bromuconazole	Pesticides	5	13.58	5	0	6	0.045	0.146	1.162	0.314	OK	OK	1			0.0249046	1.01633	0.0194956	0.909167
95	Bufencarb	Pesticides	5	14.2	5	0	6	0.037	0.168	1.167	0.362	OK	OK	1			0.0136459	1.04633	0.02203	0.9275
96	Bupirimate	Pesticides	5	13.0137	5	0	6	0.018	0.129	1.156	0.31	OK	OK	1			0.0234936	1.02533	0.032067	0.923333
97	Buprofezin	Pesticides	5	15.4337	5	0	6	0.037	0.118	1.182	0.298	OK	OK	1			0.0217492	1.02633	0.0222222	0.9
98	Butachlor	Pesticides	5	16.235	5	0	6	0.036	0.12	1.22	0.316	OK	OK	1			0.0255266	1.03667	0.0190997	0.9475
99	Butafenacil	Pesticides	5	13.81	5	0	6	0.013	0.246	1.166	0.532	OK	OK	1			0.0152654	1.02633	0.0239036	0.941667
100	Butocarboxim	Pesticides	5	8.6825	5	0	6	0.053	0.097	1.168	0.252	OK	OK	1			0.0822106	1.105	0.0353219	0.9075
101	Butocarboxim-sulfoxide	Pesticides	5	4.10625	5	0	6	0.028	0.045	1.008	0.096	OK	OK	1			0.0326443	0.891	0.0234301	0.828333
102	Butoxycarboxim	Pesticides	5	4.5325	5	0	6	0.041	0.1	1.101	0.214	OK	OK	1			0.0171361	1.004	0.0209654	0.905
103	Butroxydim	Pesticides	5	16.0925	5	0	6	0.036	0.126	1.199	0.318	OK	OK	1			0.0459487	1.00533	0.0453069	0.943333
104	Buturon	Pesticides	5	11.6813	5	0	6	0.045	0.127	1.154	0.304	OK	OK	1			0.0200796	1.025	0.0181562	0.9175
105	Butylate	Pesticides	5	15.7975	5	0	6	0.018	0.285	1.134	0.616	OK	OK	1			0.0307271	1.08733	0.0399526	0.911667
106	Cadusafos	Pesticides	5	15.3712	5	0	6	0.073	0.101	1.246	0.292	OK	OK	1			0.031097	1.12333	0.0182344	1.0075
107	Cafenstrole	Pesticides	5	13.61	5	0	6	0.07	0.155	1.144	0.332	OK	OK	1			0.024419	1.00533	0.0341584	0.9475
108	Carbaryl	Pesticides	5	10.6862	5	0	6	0.044	0.139	1.14	0.298	OK	OK	1			0.0424276	1.03767	0.0256307	0.915
109	Carbendazim	Pesticides	5	4.92375	5	0	6	0.015	0.094	1.12	0.23	OK	OK	1			0.0129527	0.984667	0.0191378	0.880833
110	Carbetamide	Pesticides	5	9.45125	5	0	6	0.043	0.117	1.118	0.252	OK	OK	1			0.0244341	0.995333	0.019591	0.908333
111	Carbofuran	Pesticides	5	10.2775	5	0	6	0.029	0.127	1.094	0.274	OK	OK	1			0.0248619	1.007	0.0282029	0.901667
112	Carbofuran-3-hydroxy	Pesticides	5	7.51625	5	0	6	0.041	0.082	1.233	0.258	OK	OK	1			0.0266631	1.04333	0.0228795	0.913333
113	Carbofuran-3-keto	Pesticides	5	8.92125	5	0	6	0.028	0.182	1.233	0.392	OK	OK	1			0.028971	1.12033	0.0249749	1.005
115	Carbophenothion methyl sulfone	Pesticides	5	13.1813	5	0	6	0.036	0.179	1.137	0.386	OK	OK	1			0.0252018	1.001	0.0396122	0.936667
116	Carbophenothion-methyl-sulfoxide	Pesticides	5	13.0175	5	0	6	0.015	0.133	1.14	0.286	OK	OK	1			0.0148249	0.984	0.0356725	0.928333
117	Carboxin	Pesticides	5	10.5412	5	0	6	0.057	0.155	1.086	0.334	OK	OK	1			0.0158897	1.003	0.0279773	0.89
118	Carfentrazone-ethyl	Pesticides	5	14.4738	5	0	6	0.032	0.191	1.171	0.412	OK	OK	1			0.0216998	0.960333	0.013266	0.965833
119	Carpropamid	Pesticides	5	14.68	5	0	6	0.033	0.216	1.146	0.466	OK	OK	1			0.0260863	0.976333	0.019717	0.916667
273	EPTC	Pesticides	5	14.3537	5	0	6	0.004	0.354	1.008	0.764	To be Checked	OK	1	Check Calibration and QC of the day		0.0277263	1.06667	0.0308783	0.875
121	Chlorantraniliprole	Pesticides	5	12.3925	5	0	6	0.029	0.132	1.157	0.284	OK	OK	1			0.0408645	1.01367	0.0176933	0.935833
122	Chlorbromuron	Pesticides	5	12.9437	5	0	6	0.04	0.153	1.127	0.33	OK	OK	1			0.0125896	0.991667	0.0147438	0.926667
123	Chlorbufam	Pesticides	5	12.785	5	0	6	0.043	0.064	1.158	0.192	OK	OK	1			0.122961	0.968667	0.0348835	0.886667
124	Chlordimeform	Pesticides	5	5.87125	5	0	6	0.02	0.092	1.048	0.198	OK	OK	1			0.0196249	1.00767	0.0195272	0.9125
125	Chlorfenvinphos	Pesticides	5	14.895	5	0	6	0.032	0.087	1.229	0.264	OK	OK	1			0.00872175	1.10133	0.0221032	0.964167
126	Chlorfluazuron	Pesticides	5	17.0813	5	0	6	0.05	0.198	1.233	0.428	OK	OK	1			0.0472181	1.16567	0.0226815	1.015
127	Chloridazon	Pesticides	5	7.36125	5	0	6	0.028	0.132	1.086	0.284	OK	OK	1			0.020826	0.977	0.0181769	0.894167
128	Chloridazon-iso	Pesticides	5	9.865	5	0	6	0.041	0.15	1.1	0.324	OK	OK	1			0.0236131	0.966333	0.0210085	0.9125
129	Chlorimuron ethyl	Pesticides	5	13.2012	5	0	6	0.045	0.146	1.163	0.314	OK	OK	1			0.0798417	0.933333	0.0668525	0.893333
272	Eprinomectin B1a	Pesticides	5	17.2825	5	0	6	0.155	0.339	0.944	0.728	To be Checked	OK	1	Check QC of the day		-	-	0.486593	0.2415
131	Chlorobenzuron	Pesticides	5	14.5162	5	0	6	0.08	0.21	0.938	0.452	OK	OK	1			0.0487996	0.771	0.035653	0.781667
132	Chloroxuron	Pesticides	5	13.6525	5	0	6	0.026	0.145	1.143	0.312	OK	OK	1			0.0180209	1.022	0.0160965	0.909167
133	Chlorpropham	Pesticides	5	13.275	5	0	6	0.104	0.189	1.084	0.404	OK	OK	1			0.081806	1.07067	0.0850495	0.9375
134	Chlorpyrifos	Pesticides	5	16.395	5	0	6	0.027	0.084	1.251	0.27	OK	OK	1			0.0437908	1.071	0.0210194	0.975
135	Chlorpyrifos-methyl	Pesticides	5	15.2788	5	0	6	0.044	0.136	1.282	0.366	OK	OK	1			0.0718571	1.09333	0.0306967	0.9025
136	Chlorpyrifos-oxon	Pesticides	5	14.2	5	0	6	0.02	0.157	1.095	0.34	OK	OK	1			0.0339538	1.01933	0.0246811	0.915
137	Chlorsulfuron	Pesticides	5	10.9238	5	0	6	0.034	0.139	1.147	0.3	OK	OK	1			0.0144809	0.994667	0.0281463	0.94
138	Chlorthiamid	Pesticides	5	7.78625	5	0	6	0.088	0.228	0.921	0.488	OK	OK	1			0.0517841	1.162	0.0572585	0.891667
139	Chlorthiophos	Pesticides	5	16.6762	5	0	6	0.089	0.128	1.186	0.314	OK	OK	1			0.078098	0.945333	0.0471636	1.0425
140	Chlortoluron	Pesticides	5	11.1788	5	0	6	0.02	0.133	1.118	0.288	OK	OK	1			0.0246483	0.981333	0.0235103	0.938333
141	Chromafenozide	Pesticides	5	13.7837	5	0	6	0.039	0.225	1.104	0.486	OK	OK	1			0.0181029	0.987333	0.0261256	0.940833
328	Fenoxaprop and Fenoxaprop-P (as Fenoxaprop)	Pesticides	5	14.6375	5	0	6	0.029	0.36	1.14	0.778	To be Checked	OK	1	Coalescence with Carpropamid (refer to toolbox) that may affect accuracy when both compounds are present		0.0253883	1.01333	0.0162649	0.9475
144	Cinidon-ethyl	Pesticides	5	16.005	5	0	6	0.036	0.1	1.287	0.31	OK	OK	1			0.0566946	1.095	0.038388	0.969167
145	Cinmethylin	Pesticides	5	16.105	5	0	6	0.069	0.232	1.098	0.5	OK	OK	1			0.0675785	1.01567	0.0164241	0.916667
146	Cinosulfuron	Pesticides	5	9.78375	5	0	6	0.035	0.139	1.171	0.332	OK	OK	1			0.0279234	1.01233	0.0233073	0.94
148	Clarithromycin	Pesticides	5	12.4763	5	0	6	0.023	0.089	1.161	0.236	OK	OK	1			0.0132259	1.03633	0.0248167	0.91
149	Clethodim	Pesticides	5	15.6813	5	0	6	0.035	0.13	1.185	0.32	OK	OK	1			0.0343949	1.03867	0.0233029	0.894167
150	Climbazole	Pesticides	5	11.1363	5	0	6	0.034	0.138	1.157	0.298	OK	OK	1			0.0212533	0.999	0.030709	0.913333
151	Clodinafop (free acid)	Pesticides	5	13.3788	5	0	6	0.045	0.157	1.184	0.34	OK	OK	1			0.0334617	1.038	0.0369609	0.9125
152	Clodinafop-propargyl-ester	Pesticides	5	14.4887	5	0	6	0.02	0.223	1.172	0.482	OK	OK	1			0.0160869	0.989667	0.0244868	0.975
154	Clomazone	Pesticides	5	12.42	5	0	6	0.04	0.08	1.168	0.224	OK	OK	1			0.0296163	1.00133	0.0301618	0.92
155	Clomeprop	Pesticides	5	16.0325	5	0	6	0.03	0.129	1.238	0.338	OK	OK	1			0.0283681	1.01033	0.0218064	0.913333
114	Carbophenothion	Pesticides	5	16.6737	5	0	6	0.202	0.296	0.919	0.63	To be Checked	OK	1	Cvr slightly above, OK		0.187886	1.017	0.111744	1.04417
157	Cloquintocet-mexyl	Pesticides	5	16.1187	5	0	6	0.035	0.166	1.209	0.396	OK	OK	1			0.0175794	1.10167	0.0349725	0.976667
158	Cloransulam-methyl	Pesticides	5	10.8925	5	0	6	0.042	0.154	1.187	0.332	OK	OK	1			0.015005	1.05767	0.0253692	0.960833
159	Clothianidin	Pesticides	5	6.67	5	0	6	0.023	0.106	1.217	0.29	OK	OK	1			0.0268334	1.07667	0.022698	0.9925
163	Coumaphos	Pesticides	5	14.7125	5	0	6	0.023	0.207	1.198	0.446	OK	OK	1			0.0353909	1.04167	0.0316546	0.961667
164	Coumaphos-oxon	Pesticides	5	12.465	5	0	6	0.02	0.126	1.147	0.272	OK	OK	1			0.0212708	1.03	0.0169832	0.943333
165	Crimidine	Pesticides	5	7.2	5	0	6	0.017	0.097	1.18	0.258	OK	OK	1			0.0280537	1.06167	0.0154164	0.94
166	Crotoxyphos	Pesticides	5	13.1662	5	0	6	0.044	0.125	1.13	0.27	OK	OK	1			0.0154302	1.004	0.0249901	0.918333
167	Crufomate	Pesticides	5	14.3562	5	0	6	0.039	0.189	1.137	0.408	OK	OK	1			0.0211117	1.00733	0.0290941	0.935
168	Cumyluron	Pesticides	5	13.545	5	0	6	0.018	0.193	1.144	0.418	OK	OK	1			0.021313	1.00967	0.0137829	0.936667
169	Cyanazine	Pesticides	5	9.68125	5	0	6	0.034	0.081	1.139	0.212	OK	OK	1			0.012005	0.962333	0.0142566	0.958333
170	Cyanofenphos	Pesticides	5	14.6463	5	0	6	0.083	0.204	1.185	0.438	OK	OK	1			0.109932	0.923	0.0920245	1.0175
171	Cyantraniliprole	Pesticides	5	11.1613	5	0	6	0.034	0.163	1.118	0.352	OK	OK	1			0.0459022	0.920333	0.0402417	1.0025
172	Cyazofamid	Pesticides	5	14.0488	5	0	6	0.033	0.214	1.187	0.462	OK	OK	1			0.0172362	1.03633	0.02464	0.929167
173	Cyclanilide_neg	Pesticides	5	14.2012	5	0	6	0.04	0.205	1.125	0.442	OK	OK	1			0.0267812	1.02767	0.0126426	0.9275
174	Cycloate	Pesticides	5	15.3737	5	0	6	0.026	0.144	1.188	0.348	OK	OK	1			0.0172791	1.13033	0.0340462	0.989167
175	Cyclohexamide	Pesticides	5	9.475	5	0	6	0.068	0.066	1.239	0.236	OK	OK	1			0.0193894	1.02667	0.0311955	0.921667
176	Cycloprothrin	Pesticides	5	16.9187	5	0	6	0.062	0.221	1.274	0.476	OK	OK	1			0.0377607	1.18133	0.0324034	1.08417
177	Cyclosulfamuron	Pesticides	5	13.6387	5	0	6	0.027	0.126	1.17	0.308	OK	OK	1			0.101987	0.936333	0.0542698	0.925
178	Cycloxidim	Pesticides	5	15.5375	5	0	6	0.04	0.151	1.155	0.326	OK	OK	1			0.0125631	0.978333	0.0514385	0.931667
179	Cycluron	Pesticides	5	11.9962	5	0	6	0.042	0.124	1.109	0.266	OK	OK	1			0.0211577	0.986	0.0303161	0.913333
180	Cyflufenamid	Pesticides	5	15.1375	5	0	6	0.03	0.13	1.248	0.344	OK	OK	1			0.0164973	1.04967	0.0331816	0.969167
245	Diphenylamine	Pesticides	5 → 20	13.485	20	0.333333	6	0.05	1.316	0.204	4.822	To be Checked	OK	2	High FN, Poor at 1xLOQ, confirmed the 20ug/kg LOQ		#DIV/0!	0	0.0817063	0.861667
182	Cymiazole	Pesticides	5	7.62375	5	0	6	0.031	0.108	1.171	0.274	OK	OK	1			0.0221292	0.995667	0.0186963	0.895
183	Cymoxanil	Pesticides	5	7.8175	5	0	6	0.027	0.104	1.172	0.266	OK	OK	1			0.0409458	1.15533	0.034746	1.02833
184	Cypermethrin (mix of isomers)	Pesticides	5	17.1013	10	0	6	0.069	0.149	1.253	0.378	OK	OK	1			0.0374675	1.21333	0.0207189	1.13042
120	Chinomethionate	Pesticides	5 → 20	15.6463	5	0.666667	6	0.545	2.416	0.308	5.21	To be Checked	OK	2	High risk of FN at 1xLOQ, confirmed the 20ug/kg LOQ		0.510854	0.856667	0.0661052	0.933333
186	Cyprazine	Pesticides	5	11.5925	5	0	6	0.038	0.147	1.112	0.316	OK	OK	1			0.022012	0.984333	0.0216776	0.904167
187	Cyproconazole	Pesticides	5	13.7	5	0	6	0.016	0.189	1.146	0.408	OK	OK	1			0.0103607	0.989333	0.0197374	0.943333
188	Cyprodinil	Pesticides	5	12.8413	5	0	6	0.034	0.123	1.174	0.304	OK	OK	1			0.0189844	1.04167	0.0203636	0.924167
189	Cyprofuram	Pesticides	5	11.1113	5	0	6	0.039	0.142	1.113	0.306	OK	OK	1			0.0202834	0.988	0.030193	0.925
190	Cyprosulfamide	Pesticides	5	10	5	0	6	0.037	0.132	1.225	0.338	OK	OK	1			0.0152569	1.077	0.0280657	1.0125
257	Doramectin	Pesticides	5 → 20	17.8625	5	0.25	6	0.199	0.767	0.871	1.654	To be Checked	OK	2	High risk of FN Poor at 1xLOQ, confirmed the 20ug/kg LOQ		0.247682	0.647333	0.0672086	0.814167
192	Cythioate	Pesticides	5	9.13875	5	0	6	0.031	0.099	1.389	0.352	OK	OK	1			0.0207936	1.178	0.0318228	1.07333
193	Daimuron	Pesticides	5	13.3375	5	0	6	0.025	0.175	1.147	0.376	OK	OK	1			0.0218604	1.00333	0.0218579	0.915
768	Terbufos	Pesticides	5 → 20	15.9663	5	0.5	6	0.071	2.386	0.639	5.154	To be Checked	OK	2	High risk of FN Poor at 1xLOQ, confirmed the 20ug/kg LOQ		0.0623675	1.08533	0.0796287	0.8975
195	Danitol (=Fenpropathrin)	Pesticides	5	16.835	5	0	6	0.029	0.075	1.3	0.282	OK	OK	1			0.10223	1.00767	0.0349719	1.015
196	Demeton O and Demeton S	Pesticides	5	12.5025	10	0	6	0.046	0.1	1.133	0.244	OK	OK	1			0.068143	1.019	0.034474	0.900417
197	Demeton-S-methyl	Pesticides	5	10.2888	5	0	6	0.127	0.135	0.984	0.282	OK	OK	1			0.123705	0.774667	0.0728869	0.8
198	Demeton-S-methyl-sulfone	Pesticides	5	5.64875	5	0	6	0.018	0.078	1.143	0.21	OK	OK	1			0.0218561	1.007	0.0263752	0.918333
203	Desmedipham	Pesticides	5	12.1387	5	0	6	0.028	0.094	1.198	0.26	OK	OK	1			0.021693	1.01233	0.0276479	0.910833
204	Desmetryn	Pesticides	5	9.365	5	0	6	0.024	0.108	1.15	0.266	OK	OK	1			0.0162582	0.995333	0.0184897	0.905
206	Dialifos	Pesticides	5	15.2125	5	0	6	0.037	0.124	1.219	0.322	OK	OK	1			0.0250259	1.03667	0.0254914	0.92
207	Diazinon	Pesticides	5	14.7725	5	0	6	0.023	0.192	1.154	0.414	OK	OK	1			0.0150275	1.03233	0.0333331	0.903333
208	Diazinon-Oxon	Pesticides	5	12.425	5	0	6	0.031	0.089	1.107	0.214	OK	OK	1			0.0204567	0.984333	0.0298004	0.853333
209	Dichlormid	Pesticides	5	10.3075	5	0	6	0.024	0.288	0.974	0.622	OK	OK	1			0.0248389	1.00267	0.0325788	0.875833
210	Dichloroaniline-3-4	Pesticides	5	11.5237	5	0	6	0.076	0.087	1.17	0.234	OK	OK	1			0.0959385	0.929	0.0428128	0.8825
211	Dichlorobenzamide-2-6	Pesticides	5	5.6125	5	0	6	0.049	0.098	1.121	0.236	OK	OK	1			0.0195756	1.01433	0.0360324	0.895
212	Dichlorprop_neg	Pesticides	5	13.0337	5	0	6	0.058	0.143	1.156	0.306	OK	OK	1			0.0281145	0.971667	0.0293496	0.895
213	Dichlorvos	Pesticides	5	9.9725	5	0	6	0.009	0.176	1.012	0.38	OK	OK	1			0.0290404	1.01933	0.0367538	0.89
214	Diclobutrazol	Pesticides	5	14.5337	5	0	6	0.006	0.185	0.98	0.398	OK	OK	1			0.02729	0.846667	0.0213398	0.77
215	Diclocymet	Pesticides	5	13.9925	5	0	6	0.06	0.162	1.147	0.348	OK	OK	1			0.0775625	0.954	0.0330043	0.895833
216	Diclofop-methyl	Pesticides	5	16.1163	5	0	6	0.052	0.106	1.219	0.288	OK	OK	1			0.0765054	0.957333	0.0243616	0.945
217	Diclosulam	Pesticides	5	11.1775	5	0	6	0.055	0.138	1.172	0.332	OK	OK	1			0.0287266	0.999667	0.0285356	1.03167
218	Dicrotophos	Pesticides	5	6.65125	5	0	6	0.034	0.059	1.102	0.156	OK	OK	1			0.0226941	0.965	0.0242402	0.879167
219	Diethatyl-ethyl	Pesticides	5	14.4437	5	0	6	0.013	0.198	1.133	0.426	OK	OK	1			0.0241944	1.01467	0.0194441	0.92
220	Diethofencarb	Pesticides	5	12.7387	5	0	6	0.039	0.187	1.167	0.402	OK	OK	1			0.0193864	1.027	0.0287812	0.954167
221	Diethylaniline-2-6-	Pesticides	5	10.3212	5	0	6	0.026	0.189	1.183	0.41	OK	OK	1			0.11807	1.20233	0.0369342	0.915833
222	Difenoconazole	Pesticides	5	15.3887	5	0	6	0.022	0.14	1.246	0.36	OK	OK	1			0.0228244	1.08233	0.0251078	0.970833
223	Difenoxuron	Pesticides	5	11.895	5	0	6	0.028	0.111	1.15	0.272	OK	OK	1			0.0240079	1.009	0.0182557	0.9125
224	Diflubenzuron	Pesticides	5	14.1962	5	0	6	0.048	0.175	1.102	0.378	OK	OK	1			0.0376765	1.01633	0.0224437	0.941667
225	Diflufenican	Pesticides	5	15.5188	5	0	6	0.043	0.137	1.253	0.358	OK	OK	1			0.0352365	0.992667	0.0283556	0.935833
226	Dimefox	Pesticides	5	6.46	5	0	6	0.026	0.194	0.971	0.42	OK	OK	1			0.0240374	0.972333	0.0256106	0.859167
227	Dimefuron	Pesticides	5	12.4663	5	0	6	0.035	0.13	1.144	0.28	OK	OK	1			0.0196204	1.01867	0.0201456	0.934167
228	Dimepiperate	Pesticides	5	15.4975	5	0	6	0.013	0.141	1.158	0.306	OK	OK	1			0.0364364	0.987667	0.0292584	0.874167
229	Dimethachlor	Pesticides	5	12.1825	5	0	6	0.039	0.071	1.154	0.202	OK	OK	1			0.0132681	0.985	0.0154288	0.8875
230	Dimethametryn	Pesticides	5	13.0325	5	0	6	0.102	0.112	1.167	0.274	OK	OK	1			0.0717722	1.00833	0.100183	0.923333
231	Dimethenamid	Pesticides	5	12.9913	5	0	6	0.036	0.165	1.121	0.356	OK	OK	1			0.00921104	1.00367	0.0309353	0.92
232	Dimethirimol	Pesticides	5	7.83125	5	0	6	0.032	0.117	1.098	0.252	OK	OK	1			0.0256848	0.971	0.0172099	0.889167
233	Dimethoate	Pesticides	5	7.19625	5	0	6	0.028	0.123	1.152	0.296	OK	OK	1			0.0280256	1.01167	0.0143643	0.9275
234	Dimethomorph	Pesticides	5	13.4887	5	0	6	0.081	0.164	1.146	0.352	OK	OK	1			0.0261281	1.00467	0.0155824	0.939167
235	Dimethylvinphos	Pesticides	5	13.67	5	0	6	0.038	0.136	1.116	0.294	OK	OK	1			0.0166843	0.993333	0.0224667	0.905833
236	Dimetilan	Pesticides	5	8.095	5	0	6	0.024	0.099	1.138	0.246	OK	OK	1			0.00957157	1.03567	0.0181731	0.931667
237	Dimoxystrobin	Pesticides	5	14.4588	5	0	6	0.024	0.19	1.142	0.41	OK	OK	1			0.0227023	1.006	0.0217253	0.893333
238	Diniconazole (sum of E-& Z- isomer)	Pesticides	5	15.2888	10	0	6	0.053	0.132	1.188	0.324	OK	OK	1			0.0193006	0.982333	0.0189377	0.913333
239	Dinitramine	Pesticides	5	15.0388	5	0	6	0.041	0.125	1.222	0.326	OK	OK	1			0.0293997	1.112	0.0289339	0.931667
240	Dinotefuran	Pesticides	5	4.2125	5	0	6	0.041	0.077	1.098	0.188	OK	OK	1			0.0252793	1.002	0.0181832	0.9325
241	Dioxacarb	Pesticides	5	7.38875	5	0	6	0.048	0.291	1.02	0.628	OK	OK	1			0.0365615	0.916	0.0530447	0.775
242	Dioxathion	Pesticides	5	16.0388	5	0	6	0.041	0.085	1.135	0.218	OK	OK	1			0.0087	1.08233	0.0242679	0.918333
243	Diphenamid	Pesticides	5	12.2538	5	0	6	0.017	0.073	1.179	0.218	OK	OK	1			0.0246163	1.02567	0.0216881	0.906667
244	Diphenyl Phosphate	Pesticides	5	9.96	5	0	6	0.026	0.065	1.057	0.14	OK	OK	1			0.0209605	0.994667	0.0321891	0.831667
181	Cyhalofop-butyl	Pesticides	5 → 20	15.52	5	0.25	6	0.125	0.453	1.027	0.976	To be Checked	OK	2	High risk of FN, Poor at 1xLOQ, confirmed the 20ug/kg LOQ		0.174667	1.05867	0.068681	1.0375
246	Dipropetryn	Pesticides	5	13.0325	5	0	6	0.135	0.206	1.024	0.438	OK	OK	1			0.102702	1.05	0.0921116	0.9075
438	Imiprothrin	Pesticides	5	13.805	5	0	6	0.172	0.377	0.92	0.808	To be Checked	OK	1	Impact of calibration offset on 1 validation day, ok		0.044798	1.08	0.0294876	0.926667
248	Disulfoton-sulfone	Pesticides	5	11.4875	5	0	6	0.039	0.126	1.127	0.27	OK	OK	1			0.0187243	0.996667	0.0210741	0.925
249	Disulfoton-sulfoxide	Pesticides	5	11.3387	5	0	6	0.025	0.147	1.129	0.318	OK	OK	1			0.0258336	1.00067	0.0204879	0.9
250	Ditalimfos	Pesticides	5	13.5988	5	0	6	0.044	0.177	1.132	0.38	OK	OK	1			0.0184786	0.997667	0.0211887	0.92
251	Dithiopyr	Pesticides	5	15.6613	5	0	6	0.028	0.132	1.21	0.332	OK	OK	1			0.0311891	1.03033	0.0406924	0.963333
252	Diuron	Pesticides	5	11.765	5	0	6	0.048	0.098	1.145	0.244	OK	OK	1			0.0205549	1.03233	0.0216479	0.9325
253	DMSA	Pesticides	5	8.9625	5	0	6	0.024	0.098	1.297	0.312	OK	OK	1			0.0252711	1.09367	0.0197743	1.02917
254	DMST	Pesticides	5	10.4663	5	0	6	0.036	0.155	1.144	0.336	OK	OK	1			0.0260272	1.011	0.0240215	0.973333
255	Dodemorph	Pesticides	5	11.6525	5	0	6	0.031	0.115	1.16	0.284	OK	OK	1			0.00948611	1.02133	0.01538	0.888333
256	Dodine	Pesticides	5	14.6212	5	0	6	0.033	0.197	1.179	0.426	OK	OK	1			0.0151396	1.019	0.0186219	0.889167
130	Chlormequat chloride	Pesticides	5	1.14625	5	0	6	0.028	0.204	0.528	0.998	To be Checked	OK	3	Low Rec, need adjustment		0.0668224	0.402	0.0717183	0.4125
258	Dyfonate	Pesticides	5	14.685	5	0	6	0.032	0.189	1.069	0.408	OK	OK	1			0.0290998	0.959667	0.0355641	0.846667
191	Cyromazine	Pesticides	5	2.04125	5	0	6	0.034	0.266	0.528	1.064	To be Checked	OK	3	Low Rec, need adjustment		0.020048	0.404	0.00900139	0.346
194	Daminozide	Pesticides	5	1.53375	5	0	6	0.126	0.249	0.457	1.304	To be Checked	OK	3	Low Rec, need adjustment		0.110751	0.392	0.0452877	0.548333
357	Florasulam	Pesticides	5	8.83125	5	0	6	0.033	0.062	1.603	0.398	To be Checked	OK	3	Low Rec, need adjustment		0.0269099	1.487	0.0221241	1.38333
142	Cinerin I	Pesticides	5	16.795	0.265	1	6	-	-	-	-	To be Checked	OK	1	Marker of Pyrethrins, Could not be validated at 5 µg/kg (Technical mixture) -> Keep		0.252385	1.04091	0.241636	1.6358
263	Edifenphos	Pesticides	5	14.6575	5	0	6	0.025	0.184	1.153	0.398	OK	OK	1			0.0191305	1.00367	0.0176339	0.9275
264	Emamectin B1a	Pesticides	5	15.8425	5	0	6	0.036	0.158	1.218	0.384	OK	OK	1			0.0133534	1.13933	0.021023	0.898333
265	Empenthrin	Pesticides	5	17.0475	5	0	6	0.083	0.149	1.283	0.386	OK	OK	1			0.0372441	1.19247	0.0203347	0.941667
143	Cinerin II	Pesticides	5	15.4113	0.13	1	6	-	-	-	-	To be Checked	OK	1	Marker of Pyrethrins, Could not be validated at 5 µg/kg (Technical mixture) -> Keep		0.34585	0.95625	0.11957	1.06406
271	Epoxiconazole	Pesticides	5	13.97	5	0	6	0.03	0.163	1.165	0.352	OK	OK	1			0.0142272	0.996667	0.0372161	0.95
476	Jasmolin I	Pesticides	5	17.2437	0.5	1	6	-	-	-	-	To be Checked	OK	1	Marker of Pyrethrins, Could not be validated at 5 µg/kg (Technical mixture) -> Keep		0.136493	1	0.15871	1.02024
477	Jasmolin II	Pesticides	5	16.005	0.24	1	6	-	-	-	-	To be Checked	OK	1	Marker of Pyrethrins, Could not be validated at 5 µg/kg (Technical mixture) -> Keep		-	-	0.151492	0.83179
318	Fenazox	Pesticides	5 → 20	14.755	5	0	6	0.032	0.347	1.105	0.75	To be Checked	OK	2	No fragments (not confirmed) at 1xLOQ, confirmed the 20 µg/kg LOQ		0.0716361	1.02667	0.0517084	0.846667
558	Nereistoxin	Pesticides	Failed, out of scope	1.575	3.12	0	6	0.446	0.734	0.577	1.728	To be Checked	out of scope	4	Not retained, bad, poor data, not regulated as pesticide		0.0495005	0.482372	0.0134609	0.547409
638	Prohydrojasmon	Pesticides	5	15.2662	5	0	6	0.064	0.311	1.139	0.672	To be Checked	OK	1	Ok, accept		0.0881023	1.11567	0.0634728	0.945833
288	Esprocarb	Pesticides	5	16.0613	5	0	6	0.035	0.117	1.238	0.318	OK	OK	1			0.015115	1.06733	0.0199024	0.94
289	Etaconazole	Pesticides	5	13.965	5	0	6	0.052	0.111	1.089	0.238	OK	OK	1			0.0195418	0.984867	0.0260855	0.931758
290	Ethaboxam	Pesticides	5	10.7875	5	0	6	0.019	0.168	1.128	0.362	OK	OK	1			0.0170299	0.997667	0.0212413	0.9025
291	Ethametsulfuron-methyl	Pesticides	5	11.0638	5	0	6	0.026	0.159	1.128	0.344	OK	OK	1			0.0213547	1.01333	0.0290742	0.91
292	Ethidimuron	Pesticides	5	6.795	5	0	6	0.038	0.113	1.396	0.372	OK	OK	1			0.0335747	1.259	0.0284911	1.18333
293	Ethiofencarb	Pesticides	5	10.9938	5	0	6	0.012	0.149	1.066	0.32	OK	OK	1			0.0174436	0.998667	0.0234339	0.889167
294	Ethiofencarb sulfone	Pesticides	5	6.575	5	0	6	0.03	0.071	1.115	0.184	OK	OK	1			0.0276141	0.990333	0.0215399	0.905
295	Ethiofencarb sulfoxide	Pesticides	5	6.84875	5	0	6	0.023	0.109	1.145	0.268	OK	OK	1			0.00871474	1.02033	0.0130455	0.928333
296	Ethion	Pesticides	5	16.2237	5	0	6	0.051	0.176	1.146	0.38	OK	OK	1			0.0210889	1.005	0.0274407	0.939167
297	Ethiozin	Pesticides	5	11.3488	5	0	6	0.024	0.181	1.083	0.392	OK	OK	1			0.0206722	0.967	0.0250214	0.881667
298	Ethiprole	Pesticides	5	13.0475	5	0	6	0.042	0.156	1.136	0.336	OK	OK	1			0.0278694	0.950333	0.0308415	0.930833
299	Ethirimol	Pesticides	5	8.12	5	0	6	0.053	0.119	1.115	0.256	OK	OK	1			0.0200494	0.986333	0.0214392	0.885
300	Ethofumesate	Pesticides	5	12.7675	5	0	6	0.039	0.18	1.142	0.388	OK	OK	1			0.0177786	0.999667	0.0212237	0.9275
301	Ethoprophos	Pesticides	5	13.9675	5	0	6	0.031	0.113	1.136	0.272	OK	OK	1			0.0145185	1.00633	0.0317556	0.9275
302	Ethoxysulfuron	Pesticides	5	13.3562	5	0	6	0.02	0.173	1.122	0.374	OK	OK	1			-	-	-	-	Not spiked
303	Ethyclozate	Pesticides	5	12.4875	5	0	6	0.029	0.138	1.15	0.298	OK	OK	1			0.0189283	1.046	0.0274783	0.946667
304	Etobenzanid	Pesticides	5	14.7312	5	0	6	0.026	0.213	1.122	0.46	OK	OK	1			0.0272784	0.933667	0.0210076	0.895833
305	Etofenprox	Pesticides	5	17.8287	5	0	6	0.038	0.28	1.101	0.604	OK	OK	1			0.0273217	0.897333	0.0238359	0.886667
306	Etoxazole	Pesticides	5	16.6575	5	0	6	0.033	0.219	1.124	0.472	OK	OK	1			0.0210255	1.09067	0.0246902	0.911667
307	Etrimfos	Pesticides	5	14.5575	5	0	6	0.039	0.207	1.124	0.446	OK	OK	1			0.0235116	1.019	0.0206552	0.9025
310	Famoxadone	Pesticides	5	14.9162	5	0	6	0.108	0.247	1.334	0.586	OK	OK	1			0.0653942	1.419	0.0303601	1.37
311	Famphur	Pesticides	5	11.515	5	0	6	0.041	0.149	1.143	0.32	OK	OK	1			0.0211233	1.01167	0.0207717	0.946667
312	Fenamidone	Pesticides	5	13.0625	5	0	6	0.036	0.179	1.153	0.386	OK	OK	1			0.0253386	0.983	0.0314427	0.941667
313	Fenamiphos	Pesticides	5	14.2662	5	0	6	0.029	0.143	1.137	0.308	OK	OK	1			0.0257443	1.015	0.0220545	0.9375
314	Fenamiphos-sulfone	Pesticides	5	10.8025	5	0	6	0.009	0.134	1.136	0.288	OK	OK	1			0.021326	1.02633	0.0231869	0.9325
315	Fenamiphos-sulfoxide	Pesticides	5	10.62	5	0	6	0.034	0.14	1.159	0.302	OK	OK	1			0.0227476	1.03533	0.0251221	0.925
316	Fenarimol	Pesticides	5	13.9413	5	0	6	0.027	0.172	1.151	0.372	OK	OK	1			0.0133803	0.984333	0.0247794	0.955
317	Fenazaquin	Pesticides	5	17.1375	5	0	6	0.045	0.269	1.135	0.582	OK	OK	1			0.0276325	1.02733	0.0178844	0.925833
319	Fenbuconazole	Pesticides	5	14.21	5	0	6	0.055	0.179	1.161	0.386	OK	OK	1			0.0428156	1.042	0.0185762	0.954167
320	Fenchlorazol-ethyl	Pesticides	5	15.1638	5	0	6	0.044	0.137	1.246	0.354	OK	OK	1			0.016073	1.02433	0.0292331	0.914167
321	Fenchlorphos-oxon	Pesticides	5	13.885	5	0	6	0.015	0.137	1.133	0.296	OK	OK	1			0.0257032	0.979	0.0296431	0.93
322	Fenfuram	Pesticides	5	10.5412	5	0	6	0.023	0.136	1.09	0.294	OK	OK	1			0.0164561	0.977333	0.0311171	0.894167
323	Fenhexamid	Pesticides	5	13.885	5	0	6	0.024	0.131	1.16	0.314	OK	OK	1			0.0239995	1.022	0.033045	0.954167
324	Fenobucarb	Pesticides	5	12.6837	5	0	6	0.052	0.154	1.138	0.332	OK	OK	1			0.0279573	0.984	0.0230485	0.9075
325	Fenoprop_neg	Pesticides	5	14.22	5	0	6	0.067	0.137	1.149	0.292	OK	OK	1			0.0355643	1.01267	0.0234403	0.911667
326	Fenothiocarb	Pesticides	5	14.2925	5	0	6	0.025	0.171	1.148	0.368	OK	OK	1			0.013836	1.017	0.0170538	0.9225
327	Fenoxanil	Pesticides	5	14.3975	5	0	6	0.045	0.186	1.153	0.402	OK	OK	1			0.022359	0.988	0.0182587	0.943333
329	Fenoxaprop-ethyl and Fenoxaprop-P-ethyl (as Fenoxaprop-P-ethyl)	Pesticides	5	15.8462	5	0	6	0.03	0.142	1.23	0.36	OK	OK	1			0.0257448	1.035	0.0309271	0.936667
330	Fenoxycarb	Pesticides	5	14.3763	5	0	6	0.027	0.165	1.184	0.356	OK	OK	1			0.0344954	1.01267	0.0348463	0.995833
331	Fenpiclonil	Pesticides	5	12.4962	5	0	6	0.044	0.161	1.165	0.348	OK	OK	1			0.0231897	1.03733	0.031777	0.9375
332	Fenpropidin	Pesticides	5	11.975	5	0	6	0.039	0.093	1.169	0.246	OK	OK	1			0.0194955	1.03133	0.0277346	0.905
333	Fenpropimorph	Pesticides	5	12.1387	5	0	6	0.021	0.091	1.186	0.252	OK	OK	1			0.0212189	1.02633	0.0248951	0.910833
334	Fenpyroximate	Pesticides	5	16.86	5	0	6	0.029	0.184	1.239	0.442	OK	OK	1			0.0168248	1.05633	0.0203793	0.949167
335	Fensulfothion	Pesticides	5	11.8938	5	0	6	0.028	0.149	1.153	0.322	OK	OK	1			0.0335734	1.02467	0.0319149	0.94
336	Fensulfothion-oxon	Pesticides	5	9.08125	5	0	6	0.02	0.107	1.144	0.264	OK	OK	1			0.0287414	1.02333	0.0217144	0.925833
337	Fensulfothion-oxon-sulfone	Pesticides	5	9.30125	5	0	6	0.035	0.082	1.283	0.282	OK	OK	1			0.0309978	1.19767	0.0159837	1.11333
338	Fensulfothion-sulfone	Pesticides	5	12.1037	5	0	6	0.045	0.148	1.177	0.32	OK	OK	1			0.0194971	1.036	0.0187729	0.944167
339	Fenthion	Pesticides	5	14.61	5	0	6	0.048	0.211	1.132	0.456	OK	OK	1			0.0334875	0.999667	0.0313529	0.9175
340	Fenthion-ethyl	Pesticides	5	15.8125	5	0	6	0.013	0.097	1.244	0.288	OK	OK	1			0.0194182	1.03133	0.028397	0.954167
341	Fenthion-oxon	Pesticides	5	12.3938	5	0	6	0.029	0.096	1.157	0.248	OK	OK	1			0.0253033	1.00933	0.0188638	0.928333
342	Fenthion-oxon-sulfone	Pesticides	5	8.04625	5	0	6	0.032	0.113	1.16	0.28	OK	OK	1			0.0254807	1.041	0.0223263	0.9475
343	Fenthion-oxon-sulfoxide	Pesticides	5	7.8025	5	0	6	0.033	0.112	1.157	0.278	OK	OK	1			0.0183265	1.03167	0.0319667	0.945833
344	Fenthion-sulfone	Pesticides	5	10.9825	5	0	6	0.027	0.15	1.179	0.324	OK	OK	1			0.0268014	1.07	0.0211054	0.975833
345	Fenthion-sulfoxide	Pesticides	5	10.6738	5	0	6	0.029	0.151	1.151	0.326	OK	OK	1			0.0246571	1.026	0.0229408	0.9425
346	Fenuron	Pesticides	5	6.9525	5	0	6	0.031	0.084	1.145	0.22	OK	OK	1			0.0390378	0.966333	0.0258199	0.9
347	Ferimzone	Pesticides	5	10.82	5	0	6	0.062	0.114	0.96	0.244	OK	OK	1			0.031358	0.968667	0.0224384	0.841667
349	Fipronil sulfide_neg	Pesticides	5	14.5563	5	0	6	0.031	0.27	1.181	0.584	OK	OK	1			0.0316815	1.00167	0.02203	0.9275
350	Fipronil sulfone_neg	Pesticides	5	14.82	5	0	6	0.057	0.223	1.234	0.48	OK	OK	1			0.0364681	1.09433	0.0211813	0.9875
351	Fipronil_neg	Pesticides	5	14.3513	5	0	6	0.04	0.181	1.197	0.39	OK	OK	1			0.036204	1.024	0.0229001	0.943333
352	Fipronil-desulfinyl_neg	Pesticides	5	14.15	5	0	6	0.049	0.252	1.159	0.544	OK	OK	1			0.0249477	1.015	0.0142128	0.908333
353	Flamprop-isopropyl and Flamprop-M-isopropyl	Pesticides	5	14.8425	10	0	6	0.028	0.132	1.298	0.366	OK	OK	1			0.0277896	1.19167	0.0319802	1.09042
354	Flamprop-methyl	Pesticides	5	13.62	5	0	6	0.051	0.171	1.129	0.368	OK	OK	1			0.021929	0.997	0.0265606	0.945
355	Flazasulfuron	Pesticides	5	12.2812	5	0	6	0.031	0.042	1.213	0.196	OK	OK	1			-	-	-	-	Not spiked
356	Flonicamid	Pesticides	5	5.305	5	0	6	0.054	0.093	1.118	0.224	OK	OK	1			0.0452136	1.01967	0.0291726	0.945
358	Fluacrypyrim	Pesticides	5	15.4388	5	0	6	0.065	0.162	1.224	0.392	OK	OK	1			0.0165408	1.10467	0.0291095	0.955833
359	Fluazifop (free acid)	Pesticides	5	13.2338	5	0	6	0.031	0.131	1.168	0.318	OK	OK	1			0.0215422	1.01433	0.0201848	0.94
360	Fluazifop-butyl and fluazifop-P-butyl	Pesticides	5	15.9537	10	0	6	0.037	0.115	1.283	0.33	OK	OK	1			0.0190518	1.12167	0.0290665	0.981667
361	Fluazinam_neg	Pesticides	5	16.2925	5	0	6	0.024	0.187	1.291	0.462	OK	OK	1			0.0231568	1.14667	0.0244625	1.02333
362	Fluazuron	Pesticides	5	16.5225	5	0	6	0.036	0.153	1.236	0.382	OK	OK	1			0.0292546	1.044	0.0293504	0.961667
363	Flubendiamide	Pesticides	5	14.55	5	0	6	0.026	0.197	1.151	0.426	OK	OK	1			0.0201166	1.00933	0.0169021	0.865833
364	Flucarbazone sodium	Pesticides	5	9.62375	5	0	6	0.037	0.146	1.189	0.354	OK	OK	1			0.020883	1.06933	0.0241947	1.04083
365	Flucycloxuron	Pesticides	5	16.6112	5	0	6	0.045	0.179	1.315	0.454	OK	OK	1			0.0349346	1.15733	0.0240118	1.08333
366	Flucythrinate	Pesticides	5	16.6513	5	0	6	0.049	0.183	1.282	0.452	OK	OK	1			0.0390193	1.28067	0.0221182	1.19333
367	Fludioxonil_neg	Pesticides	5	13.0475	5	0	6	0.019	0.203	1.183	0.438	OK	OK	1			0.0250724	1.03567	0.0216445	0.896667
368	Flufenacet	Pesticides	5	13.92	5	0	6	0.034	0.188	1.156	0.406	OK	OK	1			0.0179869	0.998667	0.0277635	0.914167
369	Flufenoxuron	Pesticides	5	16.745	5	0	6	0.021	0.163	1.222	0.396	OK	OK	1			0.0288683	0.970333	0.0288335	0.9225
370	Flumestulam	Pesticides	5	7.115	5	0	6	0.031	0.139	1.336	0.39	OK	OK	1			0.0314616	1.403	0.0265535	1.31
371	Flumiclorac-pentyl	Pesticides	5	16.0025	5	0	6	0.038	0.116	1.29	0.336	OK	OK	1			0.0342266	1.14233	0.0287762	0.9875
372	Flumioxazin	Pesticides	5	12.4012	5	0	6	0.022	0.132	1.129	0.284	OK	OK	1			0.0680479	0.956	0.027542	0.958333
373	Flumorph	Pesticides	5	12.3863	5	0	6	0.048	0.11	1.13	0.264	OK	OK	1			0.0329131	0.983333	0.0202832	0.940833
374	Fluoglycofene-ethyl	Pesticides	5	15.6412	5	0	6	0.033	0.109	1.232	0.3	OK	OK	1			0.0195683	1.01933	0.0255288	0.9575
375	Fluometuron	Pesticides	5	11.0087	5	0	6	0.038	0.159	1.118	0.344	OK	OK	1			0.0235635	1.00667	0.0191828	0.909167
376	Fluopicolide	Pesticides	5	13.35	5	0	6	0.035	0.211	1.145	0.456	OK	OK	1			0.0226292	0.973667	0.0211396	0.939167
377	Fluopyram	Pesticides	5	13.7825	5	0	6	0.025	0.197	1.158	0.426	OK	OK	1			0.0187319	1.01833	0.0165564	0.955
378	Fluorochloridone	Pesticides	5	13.5125	5	0	6	0.044	0.27	1.121	0.582	OK	OK	1			0.027929	0.977333	0.0209598	0.959167
379	Fluotrimazol	Pesticides	5	15.4225	5	0	6	0.03	0.174	1.253	0.426	OK	OK	1			0.0173654	1.048	0.0203398	0.9425
380	Fluoxastrobin	Pesticides	5	13.8887	5	0	6	0.009	0.174	1.169	0.376	OK	OK	1			0.0255331	0.995333	0.0295284	0.915
381	Flupyradifurone	Pesticides	5	7.5575	5	0	6	0.026	0.064	1.226	0.23	OK	OK	1			0.0270837	1.11667	0.018301	1.0475
382	Flupyrsulfuron methyl	Pesticides	5	12.9138	4.77	0	6	0.027	0.153	1.119	0.33	OK	OK	1			-	-	-	-	Not spiked
383	Fluquinconazole	Pesticides	5	13.7188	5	0	6	0.059	0.214	1.187	0.46	OK	OK	1			0.019697	1.029	0.0420179	0.908333
384	Flurenol-butyl	Pesticides	5	13.9413	5	0	6	0.027	0.158	1.16	0.34	OK	OK	1			0.0309148	0.976	0.0416667	0.96
385	Flurenol-methyl	Pesticides	5	10.8987	5	0	6	0.023	0.148	1.129	0.32	OK	OK	1			0.0154051	1.02033	0.0196161	0.94
386	Fluridone	Pesticides	5	12.425	5	0	6	0.025	0.145	1.165	0.314	OK	OK	1			0.0291183	1.025	0.0310574	0.905
387	Fluroxypyr	Pesticides	5	9.55875	5	0	6	0.066	0.141	1.119	0.302	OK	OK	1			0.0758984	1.071	0.0664345	0.965
388	Fluroxypyr-meptyl	Pesticides	5	16.665	5	0	6	0.031	0.12	1.24	0.322	OK	OK	1			0.0204086	1.06167	0.0238987	0.978333
389	Flurprimidol	Pesticides	5	13.425	5	0	6	0.05	0.201	1.158	0.432	OK	OK	1			0.0257096	0.984	0.0242887	0.9275
390	Flurtamone	Pesticides	5	12.8313	5	0	6	0.039	0.184	1.157	0.396	OK	OK	1			0.0278938	1.014	0.0215691	0.911667
391	Flusilazole	Pesticides	5	14.3212	5	0	6	0.036	0.195	1.167	0.422	OK	OK	1			0.0240915	1.00367	0.0173511	0.923333
392	Fluthiacet-methyl	Pesticides	5	14.4987	5	0	6	0.036	0.223	1.098	0.48	OK	OK	1			0.038984	0.967667	0.0265488	0.925833
393	Flutolanil	Pesticides	5	13.2988	5	0	6	0.011	0.185	1.159	0.4	OK	OK	1			0.0167423	1.00633	0.0247296	0.9375
394	Flutriafol	Pesticides	5	11.6562	5	0	6	0.054	0.139	1.137	0.298	OK	OK	1			0.0101848	0.97	0.0172508	0.924167
395	Fomesafen_neg	Pesticides	5	13.475	5	0	6	0.139	0.261	1.16	0.558	OK	OK	1			0.0416123	0.990333	0.0283048	0.930833
396	Foramsulfuron	Pesticides	5	10.805	5	0	6	0.025	0.144	1.136	0.312	OK	OK	1			0.0268928	1.00733	0.0161164	0.913333
397	Forchlorfenuron	Pesticides	5	11.6625	5	0	6	0.027	0.142	1.162	0.306	OK	OK	1			0.0160788	1.00567	0.0127301	0.918333
398	Formetanate hydrochloride	Pesticides	5	3.59375	5	0	6	0.015	0.106	1.093	0.228	OK	OK	1			0.0179473	0.937	0.0177051	0.875
399	Fosthiazate	Pesticides	5	11.2287	5	0	6	0.019	0.137	1.118	0.296	OK	OK	1			0.0275824	0.995	0.0302836	0.908333
400	Fuberidazole	Pesticides	5	6.09625	5	0	6	0.026	0.101	1.148	0.254	OK	OK	1			0.0154791	1.02933	0.0256463	0.911667
404	Furalaxyl	Pesticides	5	12.8712	5	0	6	0.044	0.158	1.133	0.342	OK	OK	1			0.0155045	1.005	0.0272	0.925833
405	Furathiocarb	Pesticides	5	15.9512	5	0	6	0.023	0.08	1.303	0.29	OK	OK	1			0.019725	1.10033	0.027745	0.935833
406	Furilazole	Pesticides	5	11.355	5	0	6	0.035	0.176	1.088	0.378	OK	OK	1			0.0241845	0.994667	0.0302058	0.909167
407	Furmecyclox	Pesticides	5	14.675	5	0	6	0.015	0.293	0.921	0.634	OK	OK	1			0.00697423	0.949667	0.0201582	0.850833
409	Halfenprox	Pesticides	5	18.1913	5	0	6	0.077	0.279	1.009	0.6	OK	OK	1			0.0536318	0.864	0.0262635	0.758333
410	Halofenozide_neg	Pesticides	5	12.9612	5	0	6	0.028	0.171	1.145	0.368	OK	OK	1			0.0298928	1.03167	0.0257221	0.92
411	Halosulfuron-methyl	Pesticides	5	13.7263	5	0	6	0.008	0.245	1.127	0.528	OK	OK	1			0.0217517	1.00667	0.0331951	0.910833
412	Haloxyfop (free acid)	Pesticides	5	14.7613	5	0	6	0.052	0.182	1.185	0.39	OK	OK	1			0.0367158	1.04633	0.0403056	0.925
413	Haloxyfop-2-ethoxyethyl	Pesticides	5	15.9413	5	0	6	0.044	0.12	1.277	0.338	OK	OK	1			0.0127008	1.08833	0.0321594	0.951667
414	Haloxyfop-methyl and Haloxyfop-P-methyl	Pesticides	5	15.4625	10	0	6	0.042	0.141	1.213	0.35	OK	OK	1			0.0199773	1.05	0.026158	0.967917
419	Heptenophos	Pesticides	5	12.0475	5	0	6	0.04	0.042	1.124	0.14	OK	OK	1			0.0209506	1.01867	0.0293255	0.915
420	Hexaconazole	Pesticides	5	15.0213	5	0	6	0.037	0.105	1.157	0.264	OK	OK	1			0.0302536	0.961333	0.0227207	0.8775
421	Hexaflumuron_neg	Pesticides	5	15.605	5	0	6	0.04	0.272	1.167	0.588	OK	OK	1			0.0405221	1.05333	0.0324812	0.965833
422	Hexazinone	Pesticides	5	10.2538	5	0	6	0.022	0.14	1.057	0.302	OK	OK	1			0.0212333	0.948333	0.0220455	0.856667
423	Hexythiazox	Pesticides	5	16.47	5	0	6	0.041	0.145	1.246	0.368	OK	OK	1			0.0254078	1.11033	0.0350173	0.999167
426	Hydramethylnon	Pesticides	5	14.9875	5	0	6	0.013	0.213	1.13	0.462	OK	OK	1			0.0234374	1.014	0.0187617	0.914167
427	Hymexazole	Pesticides	5	3.31	5	0	6	0.098	0.184	0.897	0.394	OK	OK	1			0.0971612	1.071	0.0394272	0.854167
428	Imazalil	Pesticides	5	10.9488	5	0	6	0.031	0.142	1.135	0.306	OK	OK	1			0.0242735	1.02867	0.0187129	0.900833
429	Imazamethabenz-methyl	Pesticides	5	9.7375	5	0	6	0.027	0.126	1.132	0.272	OK	OK	1			0.0197998	1.002	0.0243432	0.9
430	Imazamox	Pesticides	5	8.26875	5	0	6	0.031	0.069	1.169	0.206	OK	OK	1			0.0246843	1.11967	0.0310419	1.02083
431	Imazapic	Pesticides	5	8.3175	5	0	6	0.058	0.11	1.291	0.326	OK	OK	1			0.0153653	1.16833	0.0185693	1.06917
432	Imazaquin	Pesticides	5	10.3513	5	0	6	0.03	0.163	1.029	0.35	OK	OK	1			0.0267066	0.983	0.0149827	0.880833
433	Imazethapyr	Pesticides	5	9.61	5	0	6	0.02	0.145	1.137	0.314	OK	OK	1			0.0219178	0.990667	0.0204289	0.9125
434	Imazosulfuron	Pesticides	5	13.0738	5	0	6	0.048	0.17	1.132	0.366	OK	OK	1			0.109144	0.958	0.110633	0.910833
435	Imibenconazole	Pesticides	5	16.24	5	0	6	0.016	0.096	1.211	0.272	OK	OK	1			0.0298095	0.986667	0.0265996	0.900833
436	Imidacloprid	Pesticides	5	6.735	5	0	6	0.022	0.084	1.358	0.32	OK	OK	1			0.0239286	1.312	0.0316909	1.21667
437	Imidacloprid-olefin	Pesticides	5	5.925	5	0	6	0.025	0.054	1.337	0.276	OK	OK	1			0.0311735	1.22633	0.0498015	1.10833
439	Inabenfide	Pesticides	5	12.6412	5	0	6	0.029	0.164	1.161	0.354	OK	OK	1			0.0259258	1.01133	0.0149017	0.925
440	Indanofan	Pesticides	5	13.985	5	0	6	0.036	0.204	1.12	0.44	OK	OK	1			0.0941252	0.916333	0.0271802	0.928333
441	Indaziflam	Pesticides	5	13.4738	5	0	6	0.039	0.161	1.148	0.348	OK	OK	1			0.0198398	1.00133	0.0196593	0.915833
444	Indoxacarb	Pesticides	5	15.5363	5	0	6	0.028	0.132	1.257	0.35	OK	OK	1			0.0243884	1.078	0.0121564	0.961667
448	Iodosulfuron-methyl	Pesticides	5	12.375	4.79	0	6	0.034	0.129	1.173	0.314	OK	OK	1			0.0551449	0.974948	0.0178844	0.966423
449	Ioxynil_neg	Pesticides	5	12.0337	5	0	6	0.031	0.186	1.161	0.4	OK	OK	1			0.0224477	1.02467	0.0204373	0.920833
450	Ipconazole	Pesticides	5	15.63	5	0	6	0.04	0.111	1.2	0.29	OK	OK	1			0.0196011	0.990667	0.0319529	0.935833
451	Iprobenfos	Pesticides	5	14.475	5	0	6	0.042	0.165	1.132	0.356	OK	OK	1			0.0255347	1.00233	0.0221223	0.9125
452	Iprovalicarb	Pesticides	5	13.765	5	0	6	0.049	0.15	1.165	0.324	OK	OK	1			0.0212606	1.00733	0.020894	0.9175
453	Irgarol	Pesticides	5	12.5612	5	0	6	0.025	0.111	1.147	0.272	OK	OK	1			0.0225141	1.031	0.020254	0.929167
454	Isazofos	Pesticides	5	13.625	5	0	6	0.036	0.153	1.134	0.33	OK	OK	1			0.0129173	1.007	0.0264988	0.898333
455	Isocarbamid	Pesticides	5	8.08625	5	0	6	0.021	0.152	1.192	0.366	OK	OK	1			0.0151985	1.10933	0.0191225	1.0025
456	Isocarbophos	Pesticides	5	11.97	5	0	6	0.045	0.121	1.127	0.26	OK	OK	1			0.0181392	0.989667	0.0280396	0.93
457	Isofenphos	Pesticides	5	15.125	5	0	6	0.038	0.088	1.265	0.282	OK	OK	1			0.0253877	1.07833	0.0275754	0.943333
458	Isofenphos-methyl	Pesticides	5	14.5463	5	0	6	0.022	0.226	1.166	0.488	OK	OK	1			0.0224204	1.03633	0.0177793	0.914167
459	Isofenphos-oxon	Pesticides	5	13.7	5	0	6	0.029	0.145	1.117	0.312	OK	OK	1			0.034506	1.021	0.022072	0.910833
460	Isonoruron	Pesticides	5	12.7413	5	0	6	0.04	0.129	1.139	0.278	OK	OK	1			0.0233197	1.022	0.022371	0.923333
461	Isoprocarb	Pesticides	5	11.5538	5	0	6	0.024	0.121	1.116	0.262	OK	OK	1			0.0396271	1.04933	0.0290898	0.899167
462	Isopropalin	Pesticides	5	17.1212	5	0	6	0.041	0.193	1.215	0.416	OK	OK	1			0.0367259	1.10733	0.033368	0.995833
463	Isoprothiolane	Pesticides	5	13.315	5	0	6	0.029	0.178	1.141	0.384	OK	OK	1			0.0228079	0.994667	0.0246902	0.911667
464	Isoproturon	Pesticides	5	11.7338	5	0	6	0.042	0.115	1.162	0.284	OK	OK	1			0.0195491	1.04667	0.0257752	0.931667
465	Isouron	Pesticides	5	10.54	5	0	6	0.036	0.13	1.124	0.28	OK	OK	1			0.0185357	1.007	0.0276033	0.9075
466	Isoxaben	Pesticides	5	13.3425	5	0	6	0.036	0.185	1.146	0.398	OK	OK	1			0.0291958	0.993333	0.0233962	0.923333
467	Isoxadifen-ethyl	Pesticides	5	14.4812	5	0	6	0.058	0.206	1.164	0.444	OK	OK	1			0.0210993	0.987667	0.0202237	0.969167
468	Isoxaflutole	Pesticides	5	11.8537	5	0	6	0.038	0.14	1.171	0.334	OK	OK	1			0.0458226	1.08167	0.0288821	0.950833
469	Isoxathion	Pesticides	5	15.0087	5	0	6	0.027	0.121	1.233	0.322	OK	OK	1			0.0288433	1.03933	0.0203347	0.941667
470	Ivermectin	Pesticides	5	18.2263	5	0	6	0.057	0.242	1.188	0.522	OK	OK	1			0.131324	1.09633	0.0519073	1.05417
478	Amitraz metabolite - DMPF (2-4-Dimethylphenyl-N'-methylformamidine)	Pesticides	5	5.73875	5	0	6	0.032	0.092	1.149	0.236	OK	OK	1			0.0277728	0.978333	0.0318526	0.891667
478	Karbutilate	Pesticides	5	10.3588	5	0	6	0.015	0.115	1.151	0.28	OK	OK	1			0.0287996	1.03067	0.0195776	0.890833
479	Ketoprofen	Pesticides	5	12.4413	5	0	6	0.051	0.144	1.158	0.31	OK	OK	1			0.0274362	1.034	0.0271312	0.920833
480	Kresoxim-methyl	Pesticides	5	14.5288	5	0	6	0.056	0.186	1.188	0.4	OK	OK	1			0.0288932	1.04833	0.0249635	0.925833
481	Lactofen	Pesticides	5	16.095	5	0	6	0.027	0.088	1.255	0.278	OK	OK	1			0.0363905	1.064	0.0389433	0.975833
482	lambda-cyhalothrin	Pesticides	5	16.985	5	0	6	0.049	0.179	1.225	0.386	OK	OK	1			0.0443058	1.12233	0.0390264	1.03583
485	Lenacil (Buracyl)	Pesticides	5	11.6075	5	0	6	0.018	0.127	1.101	0.276	OK	OK	1			0.0192738	0.955	0.0191736	0.913333
486	Levofloxacin	Pesticides	5	5.68	5	0	6	0.019	0.073	1.397	0.324	OK	OK	1			0.0142818	1.13567	0.0202555	0.739167
487	Linuron	Pesticides	5	12.6525	5	0	6	0.04	0.156	1.142	0.336	OK	OK	1			0.0178209	1.00233	0.0228099	0.93
489	Lufenuron_neg	Pesticides	5	16.29	5	0	6	0.04	0.217	1.193	0.468	OK	OK	1			0.0457155	1.00667	0.0217646	0.9275
491	Malaoxon	Pesticides	5	10.4962	5	0	6	0.036	0.131	1.118	0.282	OK	OK	1			0.0167045	1.001	0.0216043	0.898333
492	Malathion	Pesticides	5	13.2462	5	0	6	0.031	0.159	1.143	0.344	OK	OK	1			0.024419	1.00367	0.0121742	0.9275
493	Mandipropamid	Pesticides	5	13.2725	5	0	6	0.007	0.155	1.167	0.336	OK	OK	1			0.0241136	1.01367	0.0163517	0.935833
494	MCPA_neg	Pesticides	5	12.1088	5	0	6	0.046	0.211	1.127	0.456	OK	OK	1			0.070392	1.05067	0.0270662	0.905
495	MCPB_neg	Pesticides	5	13.8725	5	0	6	0.098	0.173	1.082	0.37	OK	OK	1			0.110646	1.03267	0.0485515	0.858333
496	Mecarbam	Pesticides	5	13.8275	5	0	6	0.029	0.113	1.189	0.292	OK	OK	1			0.0272061	1.01933	0.0265274	0.9
497	Mecoprop and Mecoprop-p (as Mecoprop)_neg	Pesticides	5	13.1575	5	0	6	0.103	0.204	1.103	0.436	OK	OK	1			0.0549363	1.03033	0.0273171	0.886667
498	Mefenacet	Pesticides	5	13.5725	5	0	6	0.033	0.177	1.139	0.382	OK	OK	1			0.0302806	1.01867	0.0212495	0.913333
499	Mefenpyr-diethyl	Pesticides	5	14.975	5	0	6	0.044	0.111	1.214	0.296	OK	OK	1			0.0138343	1.01267	0.0245199	0.93
500	Mefluidide	Pesticides	5	10.3575	5	0	6	0.038	0.146	1.132	0.314	OK	OK	1			0.0240305	0.983	0.0174711	0.905
501	Mepanipyrim	Pesticides	5	13.535	5	0	6	0.029	0.171	1.155	0.37	OK	OK	1			0.0203634	1.03833	0.0196173	0.9225
502	Mephosfolan	Pesticides	5	10.1275	5	0	6	0.019	0.132	1.134	0.286	OK	OK	1			0.0161468	0.994	0.0198034	0.909167
503	Mepiquat chloride	Pesticides	5	1.2675	5	0	6	0.053	0.141	0.691	0.54	OK	OK	1			0.0926855	0.522	0.024475	0.493083
504	Mepronil	Pesticides	5	13.305	5	0	6	0.019	0.176	1.149	0.38	OK	OK	1			0.017139	1.00767	0.0193822	0.946667
508	Mesosulfuron-methyl	Pesticides	5	11.5525	5	0	6	0.052	0.161	1.123	0.346	OK	OK	1			0.0326537	1.001	0.0372082	0.944167
509	Mesotrione	Pesticides	5	8.85	5	0	6	0.035	0.087	1.398	0.34	OK	OK	1			0.0434716	1.31733	0.0276623	1.29167
510	Metaflumizone_neg	Pesticides	5	16.175	5	0	6	0.019	0.248	1.213	0.536	OK	OK	1			0.0344564	1.06233	0.0209169	0.949167
511	Metalaxyl and metalaxyl-M	Pesticides	5	11.9375	10	0	6	0.016	0.053	1.15	0.174	OK	OK	1			0.0203635	1.00517	0.0257494	0.905417
512	Metamitron	Pesticides	5	6.955	5	0	6	0.04	0.155	1.031	0.334	OK	OK	1			0.0235887	0.926333	0.00991933	0.8875
513	Metazachlor	Pesticides	5	11.7263	5	0	6	0.038	0.092	1.144	0.234	OK	OK	1			0.0161413	1.021	0.0214215	0.91
514	Metconazole	Pesticides	5	15.035	5	0	6	0.046	0.11	1.228	0.3	OK	OK	1			0.0272973	1.039	0.0233857	0.943333
515	Methabenzthiazuron	Pesticides	5	11.45	5	0	6	0.017	0.127	1.121	0.274	OK	OK	1			0.0217067	1.00833	0.0177352	0.903333
516	Methacrifos	Pesticides	5	12.1562	5	0	6	0.035	0.185	1.048	0.4	OK	OK	1			0.0293529	0.925	0.0584134	0.8725
517	Methamidophos	Pesticides	5	2.505	5	0	6	0.051	0.163	0.697	0.56	OK	OK	1			0.0334905	0.632	0.0463948	0.595833
518	Methfuroxam	Pesticides	5	12.2538	5	0	6	0.03	0.221	0.973	0.478	OK	OK	1			0.0106156	0.912667	0.0276809	0.819167
519	Methidathion	Pesticides	5	11.9875	5	0	6	0.043	0.114	1.125	0.246	OK	OK	1			0.010185	0.962	0.037898	0.904167
520	Methiocarb	Pesticides	5	12.905	5	0	6	0.044	0.155	1.114	0.334	OK	OK	1			0.0257956	0.997333	0.0161164	0.913333
521	Methiocarb-sulfone	Pesticides	5	7.875	5	0	6	0.041	0.116	1.164	0.286	OK	OK	1			0.0236304	1.039	0.0212254	0.938333
522	Methiocarb-sulfoxide	Pesticides	5	7.29625	5	0	6	0.035	0.149	1.141	0.322	OK	OK	1			0.0177355	1.01533	0.0213496	0.925
523	Methomyl	Pesticides	5	5.31125	5	0	6	0.044	0.081	1.094	0.194	OK	OK	1			0.0452119	0.9219	0.0338902	0.811667
524	Methomyl-oxime	Pesticides	5	3.46125	5	0	6	0.035	0.238	0.949	0.512	OK	OK	1			0.0307093	0.929667	0.043906	0.8725
525	Methoprotryne	Pesticides	5	11.11	5	0	6	0.027	0.125	1.138	0.268	OK	OK	1			0.0205287	0.994333	0.0196034	0.904167
526	Methoxyfenozide	Pesticides	5	13.4138	5	0	6	0.036	0.156	1.149	0.336	OK	OK	1			0.0191467	0.997	0.0187898	0.916667
527	Metobromuron	Pesticides	5	11.2637	5	0	6	0.018	0.145	1.135	0.312	OK	OK	1			0.0180277	1.00133	0.0290277	0.914167
528	Metolachlor and S-metolachlor	Pesticides	5	14.1137	10	0	6	0.041	0.113	1.15	0.276	OK	OK	1			0.01961	1.05333	0.0277304	0.93125
529	Metolcarb	Pesticides	5	9.36375	5	0	6	0.108	0.191	1.21	0.408	OK	OK	1			0.0681371	1.04467	0.0402074	0.881667
532	Metominostrobin-(Z-isomer)	Pesticides	5	12.2012	5	0	6	0.037	0.135	1.117	0.29	OK	OK	1			0.0182619	0.993333	0.0217253	0.893333
533	Metosulam	Pesticides	5	10.625	5	0	6	0.02	0.155	1.189	0.334	OK	OK	1			0.0255327	1.027	0.0275001	0.944167
534	Metoxuron	Pesticides	5	8.90625	5	0	6	0.032	0.146	1.199	0.354	OK	OK	1			0.0219183	1.07567	0.0286312	0.959167
535	Metrafenone	Pesticides	5	15.2075	5	0	6	0.035	0.111	1.229	0.304	OK	OK	1			0.0189007	1.01367	0.020882	0.941667
536	Metribuzin	Pesticides	5	9.8725	5	0	6	0.066	0.155	1.124	0.334	OK	OK	1			0.0200743	0.948667	0.015436	0.879167
537	Metrifonate	Pesticides	5	7.215	5	0	6	0.022	0.178	1.179	0.384	OK	OK	1			0.0321928	1.02133	0.0221799	0.960833
538	Metsulfuron-methyl	Pesticides	5	10.3262	5	0	6	0.02	0.116	1.171	0.29	OK	OK	1			0.0479725	0.969667	0.0215545	0.944167
539	Mevinphos-(E)	Pesticides	5	8.45875	5	0	6	0.033	0.121	1.132	0.262	OK	OK	1			0.0286225	1.026	0.0222866	0.890833
540	Mevinphos-(Z)	Pesticides	5	7.46375	5	0	6	0.017	0.061	1.106	0.162	OK	OK	1			0.0350012	1.041	0.0281263	0.931667
541	Mexacarbate	Pesticides	5	5.835	5	0	6	0.029	0.125	1.142	0.27	OK	OK	1			0.0144671	1.04067	0.0222226	0.9625
543	Molinate	Pesticides	5	13.3637	5	0	6	0.026	0.223	1.067	0.482	OK	OK	1			0.0152623	1.02067	0.0212996	0.886667
546	Monocrotophos	Pesticides	5	6.00125	5	0	6	0.043	0.068	1.096	0.17	OK	OK	1			0.0141551	0.969333	0.0200518	0.873333
547	Monolinuron	Pesticides	5	10.775	5	0	6	0.028	0.141	1.105	0.304	OK	OK	1			0.018238	1.00367	0.0185501	0.896667
548	Monuron	Pesticides	5	9.5975	5	0	6	0.037	0.115	1.108	0.248	OK	OK	1			0.0199579	0.989333	0.0224899	0.896667
549	Moxidectin	Pesticides	5	17.98	5	0	6	0.088	0.266	1.213	0.572	OK	OK	1			0.0651408	1.02267	0.0246247	0.920833
550	Myclobutanil	Pesticides	5	13.5612	5	0	6	0.043	0.165	1.162	0.354	OK	OK	1			0.0297343	1.02333	0.0141357	0.9425
552	N,N-Diethyl-m-toluamide (DEET)	Pesticides	5	11.8275	5	0	6	0.034	0.254	1.064	0.548	OK	OK	1			0.0198023	1.053	0.0269294	0.874167
553	Naphthalophos	Pesticides	5	13.0175	5	0	6	0.015	0.144	1.175	0.31	OK	OK	1			0.0204616	1.04667	0.0385337	0.941667
554	Napropamide	Pesticides	5	13.9925	5	0	6	0.026	0.157	1.145	0.34	OK	OK	1			0.0182624	1.032	0.020232	0.893333
556	Neburon	Pesticides	5	14.36	5	0	6	0.031	0.166	1.164	0.358	OK	OK	1			0.0243813	1.007	0.0253668	0.946667
559	Nicosulfuron	Pesticides	5	10.0538	5	0	6	0.021	0.119	1.108	0.256	OK	OK	1			0.123664	0.972667	0.0637411	0.8575
560	Nitenpyram	Pesticides	5	4.9775	5	0	6	0.013	0.084	1.085	0.182	OK	OK	1			0.0231751	0.935333	0.0430142	0.849167
564	Norflurazon	Pesticides	5	11.9938	5	0	6	0.028	0.092	1.134	0.23	OK	OK	1			0.0209951	1.00167	0.03042	0.9225
565	Norflurazon-desmethyl	Pesticides	5	11.1962	5	0	6	0.019	0.136	1.13	0.294	OK	OK	1			0.0249366	0.965667	0.0282216	0.9425
567	Noruron	Pesticides	5	12.865	5	0	6	0.023	0.138	1.111	0.298	OK	OK	1			0.0150423	0.997333	0.0241801	0.921667
568	Novaluron	Pesticides	5	15.73	5	0	6	0.09	0.154	1.251	0.384	OK	OK	1			0.0613497	1.09633	0.0307091	0.979167
569	Nuarimol	Pesticides	5	12.9038	5	0	6	0.02	0.14	1.137	0.302	OK	OK	1			0.0240791	1.00967	0.018076	0.936667
572	Ofurace	Pesticides	5	10.395	5	0	6	0.039	0.13	1.129	0.28	OK	OK	1			0.025442	0.999	0.0279403	0.894167
573	Omethoate	Pesticides	5	3.955	5	0	6	0.02	0.082	1.065	0.176	OK	OK	1			0.02743	0.912333	0.0256858	0.835
574	Orbencarb	Pesticides	5	15.0638	5	0	6	0.025	0.131	1.196	0.326	OK	OK	1			0.0211443	1.024	0.0233793	0.950833
575	Orysastrobin	Pesticides	5	13.415	5	0	6	0.028	0.13	1.156	0.31	OK	OK	1			0.0280606	1.014	0.0244379	0.915
576	Oryzalin_neg	Pesticides	5	14.0288	5	0	6	0.03	0.199	1.171	0.43	OK	OK	1			0.0189698	1.06567	0.0304555	0.938333
577	Oxadiargyl	Pesticides	5	15.0375	5	0	6	0.04	0.113	1.333	0.348	OK	OK	1			0.0313086	1.21367	0.0192875	1.14083
578	Oxadiazon	Pesticides	5	16.2263	5	0	6	0.054	0.107	1.232	0.296	OK	OK	1			0.0331375	1.01167	0.0309278	0.97
579	Oxadixyl	Pesticides	5	9.4775	5	0	6	0.042	0.126	1.114	0.272	OK	OK	1			0.0190298	0.980667	0.0174831	0.898333
580	Oxamyl	Pesticides	5	5.055	5	0	6	0.084	0.118	1.132	0.276	OK	OK	1			0.0563721	0.914333	0.032959	0.8675
581	Oxamyl-oxime	Pesticides	5	3.935	5	0	6	0.051	0.125	1.117	0.268	OK	OK	1			0.0323618	1.007	0.0228872	0.920833
582	Oxasulfuron	Pesticides	5	9.78	5	0	6	0.035	0.135	1.13	0.292	OK	OK	1			-	-	-	-	Not spiked
583	Oxaziclomefone	Pesticides	5	15.905	5	0	6	0.029	0.169	1.236	0.412	OK	OK	1			0.0242747	1.01933	0.0315579	0.904167
584	Oxycarboxin	Pesticides	5	8.00125	5	0	6	0.043	0.089	1.208	0.258	OK	OK	1			0.0240232	1.04967	0.0235829	0.989167
585	Oxydemeton-methyl	Pesticides	5	5.49625	5	0	6	0.041	0.081	1.095	0.194	OK	OK	1			0.022987	0.961667	0.0200982	0.8725
586	Paclobutrazol	Pesticides	5	13.2462	5	0	6	0.027	0.146	1.13	0.314	OK	OK	1			0.0229785	0.982667	0.0164691	0.929167
587	Paraoxon-ethyl	Pesticides	5	11.48	5	0	6	0.033	0.134	1.127	0.29	OK	OK	1			0.0206883	0.992333	0.0236876	0.9225
588	Paraoxon-methyl	Pesticides	5	9.17	5	0	6	0.04	0.096	1.273	0.298	OK	OK	1			0.0284802	1.14933	0.0283472	1.07
590	Pebulate	Pesticides	5	15.265	5	0	6	0.03	0.201	1.141	0.434	OK	OK	1			0.0337081	1.05367	0.0395868	0.888333
591	Penconazol	Pesticides	5	14.6587	5	0	6	0.036	0.202	1.092	0.436	OK	OK	1			0.0146429	0.959667	0.0227405	0.908333
592	Metominostrobin-(E-isomer)	Pesticides	5	12.2012	5	0	6	0.016	0.113	1.182	0.288	OK	OK	1			0.0193652	1.00433	0.0165725	0.895
592	Pencycuron	Pesticides	5	15.2812	5	0	6	0.043	0.157	1.204	0.38	OK	OK	1			0.0155799	1.00233	0.0394789	0.904167
593	Pendimethalin	Pesticides	5	16.4638	5	0	6	0.018	0.137	1.317	0.382	OK	OK	1			0.0308898	1.17433	0.0496921	1.03333
594	Penfluron_neg	Pesticides	5	14.61	5	0	6	0.01	0.205	1.188	0.444	OK	OK	1			0.0325963	1.034	0.0244917	0.925833
595	Penoxsulam	Pesticides	5	11.0488	5	0	6	0.027	0.164	1.173	0.354	OK	OK	1			0.0238345	1.01067	0.0239738	0.945833
596	Pentachlorophenol_neg	Pesticides	5	16.2538	5	0	6	0.047	0.176	1.197	0.378	OK	OK	1			0.0234055	1.04433	0.0228147	0.936667
597	Pentanochlor	Pesticides	5	14.3075	5	0	6	0.024	0.198	1.151	0.426	OK	OK	1			0.0227487	1.00767	0.0165123	0.931667
598	Penthiopyrad	Pesticides	5	14.7137	5	0	6	0.042	0.192	1.24	0.414	OK	OK	1			0.0180243	1.07733	0.0278936	0.911667
599	Pethoxamid	Pesticides	5	13.9612	5	0	6	0.017	0.137	1.155	0.296	OK	OK	1			0.0193592	1.008	0.0287582	0.92
600	Phenmedipham	Pesticides	5	12.34	5	0	6	0.05	0.109	1.232	0.3	OK	OK	1			0.0290275	1.00667	0.0238199	0.914167
601	Phenothrin	Pesticides	5	17.7488	5	0	6	0.056	0.095	1.125	0.23	OK	OK	1			0.0392294	1.03667	0.0185109	1.025
602	Phenthoate	Pesticides	5	14.4162	5	0	6	0.049	0.218	1.15	0.472	OK	OK	1			0.0196692	1.01767	0.0313149	0.92
604	Phenylurea	Pesticides	5	5.11375	5	0	6	0.042	0.089	1.298	0.298	OK	OK	1			0.0406918	1.17567	0.0282125	1.015
607	Phorate sulfoxide	Pesticides	5	11.3262	5	0	6	0.018	0.141	1.117	0.306	OK	OK	1			0.0215498	0.987	0.0218083	0.901667
608	Phorate-oxon	Pesticides	5	12.16	5	0	6	0.027	0.109	1.131	0.262	OK	OK	1			0.0266056	0.964333	0.0279108	0.8975
609	Phorate-oxon sulfoxide	Pesticides	5	7.73875	5	0	6	0.04	0.09	1.11	0.218	OK	OK	1			0.0228697	1.00233	0.0244435	0.9125
610	Phorate-oxon-sulfone	Pesticides	5	8.14875	5	0	6	0.022	0.125	1.156	0.302	OK	OK	1			0.0182486	1.014	0.0281911	0.925
611	Phorate-sulfone	Pesticides	5	11.4938	5	0	6	0.038	0.129	1.094	0.278	OK	OK	1			0.00852864	0.981	0.0245408	0.905833
612	Phosalone	Pesticides	5	15.07	5	0	6	0.047	0.119	1.24	0.322	OK	OK	1			0.0140478	1.02533	0.0189596	0.964167
613	Phosfolan	Pesticides	5	8.9575	5	0	6	0.031	0.157	1.165	0.338	OK	OK	1			0.0244282	1.017	0.016074	0.9175
614	Phosmet	Pesticides	5	12.3238	5	0	6	0.012	0.11	1.227	0.3	OK	OK	1			0.00824704	0.994	0.0300202	0.928333
615	Phosmet-oxon	Pesticides	5	9.32125	5	0	6	0.014	0.136	1.142	0.294	OK	OK	1			0.0273333	1.003	0.0180899	0.925
616	Phosphamidon	Pesticides	5	9.7	5	0	6	0.018	0.113	1.12	0.244	OK	OK	1			0.0126712	1.00033	0.0213597	0.8975
617	Phospholan-methyl	Pesticides	5	6.09625	5	0	6	0.03	0.085	1.122	0.212	OK	OK	1			0.021627	0.983333	0.0177192	0.91
618	Phoxim	Pesticides	5	14.9413	5	0	6	0.057	0.244	1.128	0.526	OK	OK	1			0.0345285	1.174	0.0299305	0.959167
619	Picolinafen	Pesticides	5	16.0862	5	0	6	0.041	0.176	1.151	0.378	OK	OK	1			0.0287751	1.012	0.0338719	0.9825
620	Picoxystrobin	Pesticides	5	14.38	5	0	6	0.036	0.189	1.17	0.408	OK	OK	1			0.042053	1.00333	0.0304512	0.903333
621	Piperalin	Pesticides	5	10.8187	5	0	6	0.026	0.116	1.188	0.296	OK	OK	1			0.0142004	1.04133	0.0192889	0.904167
622	Piperonyl butoxide	Pesticides	5	16.1863	5	0	6	0.019	0.143	1.325	0.394	OK	OK	1			0.0772995	1.20933	0.0329416	0.9825
623	Piperophos	Pesticides	5	15.4537	5	0	6	0.039	0.141	1.233	0.358	OK	OK	1			0.0186373	1.08733	0.0268369	0.95
624	Pirimicarb	Pesticides	5	7.9175	5	0	6	0.03	0.106	1.159	0.266	OK	OK	1			0.035383	1.00633	0.0309118	0.915
625	Pirimicarb-desmethyl	Pesticides	5	6.08625	5	0	6	0.024	0.105	1.13	0.254	OK	OK	1			0.0218676	1.00133	0.0170819	0.895833
626	Pirimicarb-desmethyl-formamido	Pesticides	5	10.1275	5	0	6	0.023	0.122	1.149	0.292	OK	OK	1			0.0215641	0.992	0.0191125	0.9175
627	Pirimiphos-ethyl	Pesticides	5	15.8175	5	0	6	0.029	0.116	1.205	0.302	OK	OK	1			0.0167669	1.06333	0.0229287	0.919167
628	Pirimiphos-methyl	Pesticides	5	14.5925	5	0	6	0.03	0.132	1.019	0.284	OK	OK	1			0.01637	1.01167	0.0324042	0.905
629	Pirimiphos-methyl-N-desethyl-	Pesticides	5	10.7762	5	0	6	0.022	0.121	1.08	0.262	OK	OK	1			0.0135472	1.02033	0.0242173	0.899167
630	Pirimisulfuron-methyl	Pesticides	5	13.4038	5	0	6	0.032	0.207	1.109	0.448	OK	OK	1			0.0252291	0.983333	0.0262325	0.9625
631	Prallethrin	Pesticides	5	15.4863	5	0	6	0.067	0.121	1.355	0.368	OK	OK	1			0.0236135	1.161	0.0270964	1.00167
632	Pretilachlor	Pesticides	5	15.6412	5	0	6	0.035	0.138	1.191	0.338	OK	OK	1			0.0326173	1.05167	0.0331933	0.9175
633	Probenazole	Pesticides	5	9.56875	5	0	6	0.033	0.133	1.126	0.288	OK	OK	1			0.0287699	0.992333	0.02493	0.9125
634	Prochloraz	Pesticides	5	14.4612	5	0	6	0.05	0.166	1.127	0.356	OK	OK	1			0.0338399	1.00067	0.0247545	0.93
635	Procyazine	Pesticides	5	10.0563	5	0	6	0.02	0.137	1.143	0.296	OK	OK	1			0.0193963	0.954	0.0306106	0.949167
636	Profenofos	Pesticides	5	15.895	5	0	6	0.041	0.138	1.22	0.348	OK	OK	1			0.0214206	1.02733	0.0292331	0.914167
637	Profoxydim	Pesticides	5	17.125	4.94	0	6	0.049	0.219	1.247	0.472	OK	OK	1			0.0387945	1.35628	0.0353899	1.29386
639	Promecarb	Pesticides	5	13.2063	5	0	6	0.065	0.198	1.065	0.426	OK	OK	1			0.0396811	0.972333	0.0218892	0.898333
640	Prometon	Pesticides	5	10.0587	5	0	6	0.032	0.085	1.213	0.252	OK	OK	1			0.0240376	1.005	0.0258671	0.89
641	Prometryn	Pesticides	5	12.0512	5	0	6	0.027	0.098	1.18	0.26	OK	OK	1			0.0308962	1.01233	0.0545876	0.958333
642	Propachlor	Pesticides	5	11.7713	5	0	6	0.032	0.119	1.136	0.256	OK	OK	1			0.0177205	1.04767	0.0235197	0.925833
643	Propamocarb hydrochloride	Pesticides	5	3.9075	5	0	6	0.029	0.105	1.023	0.226	OK	OK	1			0.0257499	0.907667	0.0224527	0.814167
644	Propanil	Pesticides	5	12.6813	5	0	6	0.1	0.225	1.104	0.482	OK	OK	1			0.0372009	1.00833	0.0474049	0.928333
645	Propaphos	Pesticides	5	14.6625	5	0	6	0.033	0.172	1.159	0.372	OK	OK	1			0.019256	1.015	0.0202478	0.95
646	Propaquizafop	Pesticides	5	16.0575	5	0	6	0.029	0.108	1.253	0.308	OK	OK	1			0.016995	1.076	0.0177389	0.96
647	Propargite	Pesticides	5	16.7	5	0	6	0.038	0.133	1.236	0.344	OK	OK	1			0.0189631	1.05767	0.0264152	0.935
648	Propazine	Pesticides	5	12.7562	5	0	6	0.032	0.143	1.132	0.308	OK	OK	1			0.026222	0.993	0.0279781	0.914167
649	Propazine-2-hydroxy	Pesticides	5	7.55625	5	0	6	0.049	0.163	0.983	0.35	OK	OK	1			0.0267732	0.885667	0.0338208	0.813333
650	Propetamphos	Pesticides	5	13.5325	5	0	6	0.052	0.209	1.098	0.45	OK	OK	1			0.0219065	0.993	0.0262338	0.929167
651	Propham	Pesticides	5	11.3313	5	0	6	0.021	0.131	1.103	0.282	OK	OK	1			0.0149045	0.962667	0.0417607	0.87
652	Propiconazole	Pesticides	5	14.9262	5	0	6	0.026	0.118	1.23	0.316	OK	OK	1			0.0265557	1.03667	0.0214034	0.950833
653	Propisochlor	Pesticides	5	14.6925	5	0	6	0.063	0.267	1.127	0.576	OK	OK	1			0.0330841	1.02067	0.0254455	0.93
654	Propoxur	Pesticides	5	10.1412	5	0	6	0.053	0.105	1.1	0.226	OK	OK	1			0.0537795	1.07467	0.030944	0.899167
655	Propoxycarbazone sodium	Pesticides	5	10.7387	5	0	6	0.04	0.129	1.175	0.316	OK	OK	1			0.0159265	1.02533	0.0332333	0.939167
656	Propyzamide	Pesticides	5	13.1925	5	0	6	0.042	0.19	1.1	0.41	OK	OK	1			0.0475629	0.969667	0.0267935	0.911667
657	Proquinazid	Pesticides	5	16.9913	5	0	6	0.029	0.183	1.175	0.394	OK	OK	1			0.0285083	1.027	0.0239738	0.945833
658	Prosulfocarb	Pesticides	5	15.7287	5	0	6	0.032	0.111	1.231	0.304	OK	OK	1			0.0199291	1.01833	0.0253353	0.929167
659	Prosulfuron	Pesticides	5	12.9275	5	0	6	0.016	0.146	1.141	0.314	OK	OK	1			0.0192803	1.00233	0.0189297	0.945
660	Prothioconazole_neg	Pesticides	5	14.8663	5	0	6	0.026	0.237	1.23	0.512	OK	OK	1			0.0421581	1.21633	0.0262089	1.0775
661	Prothioconazole-desthio	Pesticides	5	14.0188	5	0	6	0.037	0.166	1.142	0.358	OK	OK	1			0.0297993	1.01933	0.0193425	0.930833
662	Prothoate	Pesticides	5	12.0412	5	0	6	0.037	0.06	1.147	0.18	OK	OK	1			0.0175215	1.01433	0.0296373	0.9225
663	Pymetrozine	Pesticides	5	3.2725	5	0	6	0.018	0.081	0.806	0.298	OK	OK	1			0.015401	0.681	0.0184436	0.604167
664	Pyracarbolid	Pesticides	5	10.2725	5	0	6	0.041	0.3	0.965	0.648	OK	OK	1			0.0365044	0.922	0.0792338	0.815
665	Pyraclofos	Pesticides	5	15.0762	5	0	6	0.02	0.093	1.263	0.288	OK	OK	1			0.0243078	1.07833	0.0248408	0.983333
666	Pyraclostrobin	Pesticides	5	14.9825	5	0	6	0.036	0.111	1.237	0.306	OK	OK	1			0.0205794	1.034	0.0233113	0.93
667	Pyraflufen-ethyl	Pesticides	5	14.7912	5	0	6	0.03	0.217	1.21	0.468	OK	OK	1			0.0275916	1.06967	0.0284152	1.00417
668	Pyrazolynate	Pesticides	5	15.2338	5	0	6	0.05	0.151	1.231	0.376	OK	OK	1			0.0153451	1.01767	0.0307708	0.915833
669	Pyrazophos	Pesticides	5	15.005	5	0	6	0.033	0.111	1.34	0.348	OK	OK	1			0.0295846	1.25633	0.0240065	1.16833
670	Pyrazosulfuron-ethyl	Pesticides	5	13.6013	5	0	6	0.036	0.163	1.131	0.352	OK	OK	1			0.0515797	0.971	0.0204632	0.94
671	Pyrazoxyfen	Pesticides	5	14.7525	5	0	6	0.035	0.227	1.15	0.49	OK	OK	1			0.0227264	1.00133	0.030042	0.921667
672	Pyrethrin I	Pesticides	5	16.8575	2.58	0	6	0.07	0.167	1.306	0.428	OK	OK	1			0.0642946	1.14934	0.0539477	1.04391
673	Pyrethrin II	Pesticides	5	15.53	1.275	0	6	0.069	0.109	1.253	0.306	OK	OK	1			0.0596347	1.0651	0.0218407	0.947811
674	Pyributicarb	Pesticides	5	16.2963	5	0	6	0.032	0.156	1.24	0.388	OK	OK	1			0.0206108	1.04767	0.0268992	0.950833
675	Pyridaben	Pesticides	5	17.2613	5	0	6	0.061	0.256	1.153	0.552	OK	OK	1			0.0393159	0.924333	0.0526881	0.8525
676	Pyridafol	Pesticides	5	8.5975	5	0	6	0.02	0.09	1.043	0.194	OK	OK	1			0.0245072	0.888	0.0130969	0.815833
677	Pyridalyl	Pesticides	5	18.2875	5	0	6	0.039	0.27	1.108	0.582	OK	OK	1			0.00820652	0.933333	0.0308299	0.868333
678	Pyridaphenthion	Pesticides	5	13.5412	5	0	6	0.031	0.209	1.143	0.452	OK	OK	1			0.0207696	1.00933	0.0192279	0.968333
679	Pyridate	Pesticides	5	17.6375	5	0	6	0.059	0.264	1.127	0.568	OK	OK	1			-	-	-	-
680	Pyrifenox	Pesticides	5	11.9575	5	0	6	0.035	0.086	1.133	0.22	OK	OK	1			0.0281369	1.009	0.0248335	0.904167
681	Pyrimethanil	Pesticides	5	10.8788	5	0	6	0.039	0.117	1.171	0.292	OK	OK	1			0.0144033	1.02667	0.0210076	0.895833
682	Pyriproxyfen	Pesticides	5	16.2213	5	0	6	0.039	0.126	1.228	0.33	OK	OK	1			0.0244129	1.02933	0.0287341	0.931667
683	Pyroquilon	Pesticides	5	9.79	5	0	6	0.017	0.122	1.108	0.262	OK	OK	1			0.0225075	0.979333	0.024857	0.878333
684	Pyroxsulam	Pesticides	5	10.2338	5	0	6	0.024	0.082	1.133	0.212	OK	OK	1			0.0214815	0.933667	0.0190504	0.869167
685	Quinalphos	Pesticides	5	14.365	5	0	6	0.028	0.176	1.154	0.38	OK	OK	1			0.0213558	1.04733	0.0316604	0.966667
686	Quinclorac	Pesticides	5	9.51625	5	0	6	0.013	0.135	1.104	0.292	OK	OK	1			0.0291214	0.943333	0.0253498	0.896667
687	Quinine sulfate	Pesticides	5	6.52375	5	0	6	0.045	0.139	1.253	0.36	OK	OK	1			0.0252619	1.03033	0.0191477	0.910833
688	Quinmerac	Pesticides	5	7.4425	5	0	6	0.024	0.114	1.061	0.246	OK	OK	1			0.0218779	0.964	0.0340878	0.883333
689	Quinoclamine	Pesticides	5	9.4175	5	0	6	0.036	0.101	1.127	0.246	OK	OK	1			0.0159483	0.993	0.0206995	0.909167
690	Quinoline	Pesticides	5	3.445	5	0	6	0.072	0.083	1.286	0.282	OK	OK	1			0.0744656	1.06967	0.0252601	0.873333
691	Quinoxyfen	Pesticides	5	16.2888	5	0	6	0.031	0.131	1.211	0.332	OK	OK	1			0.0226491	1.04133	0.0218967	0.943333
692	Quinthiophos	Pesticides	5	14.3775	5	0	6	0.026	0.194	1.17	0.418	OK	OK	1			0.0218062	1.03833	0.0265321	0.928333
693	Quizalofop (free acid)	Pesticides	5	14.47	5	0	6	0.025	0.132	1.106	0.284	OK	OK	1			0.0228384	1.03233	0.0370813	0.9175
694	Quizalofop-ethyl and Quizalofop-P-ethyl	Pesticides	5	15.8275	10	0	6	0.025	0.122	1.24	0.326	OK	OK	1			0.0212244	1.02433	0.0245524	0.960417
695	Reserpine	Pesticides	5	11.4138	5	0	6	0.039	0.139	1.206	0.346	OK	OK	1			0.0209677	1.08867	0.0244203	0.9225
696	Resmethrin and Bioresmethrin	Pesticides	5	17.475	10	0	6	0.052	0.25	1.096	0.538	OK	OK	1			0.0187874	0.9865	0.033787	0.932917
701	Rimsulfuron	Pesticides	5	10.8525	5	0	6	0.045	0.087	1.082	0.186	OK	OK	1			-	-	-	-	Not spiked
704	Rotenone	Pesticides	5	14.2925	5	0	6	0.058	0.181	1.256	0.44	OK	OK	1			0.0262002	1.06067	0.0150147	1.01917
705	Roxithromycin	Pesticides	5	12.6775	5	0	6	0.023	0.169	1.141	0.366	OK	OK	1			0.0169746	1.06867	0.0287044	0.895
706	Saflufenacil	Pesticides	5	12.55	5	0	6	0.039	0.229	1.151	0.494	OK	OK	1			0.0194484	1.01733	0.0213665	0.908333
710	Schradan (DMPA)	Pesticides	5	8.47	5	0	6	0.027	0.115	1.07	0.248	OK	OK	1			0.0242241	0.96	0.0227767	0.863333
713	Sebuthylazin	Pesticides	5	12.66	5	0	6	0.024	0.15	1.139	0.324	OK	OK	1			0.024037	1.02267	0.0183803	0.9225
714	Sebuthylazin-desethyl	Pesticides	5	9.67	5	0	6	0.023	0.155	1.061	0.336	OK	OK	1			0.014586	0.932667	0.0178109	0.859167
715	Secbumeton	Pesticides	5	10.0587	5	0	6	0.032	0.085	1.213	0.252	OK	OK	1			0.0240376	1.005	0.0258671	0.89
716	Selamectin	Pesticides	5	18.28	5	0	6	0.065	0.253	1.125	0.546	OK	OK	1			0.0492076	1.03867	0.0422959	0.8775
555	Naptalam_neg	Pesticides	5 → 20	10.4388	5	0.166667	6	0.236	0.447	0.898	0.956	To be Checked	OK	2	Risk of FN, Poor at 1xLOQ, confirmed the 20ug/kg LOQ		0.0496342	0.999333	0.0309717	0.9175
606	Phorate	Pesticides	5 → 20	14.9537	5	0.5	6	0.098	2.386	0.364	5.154	To be Checked	OK	2	Risk of FN, poor at 1xLOQ, confirmed the 20ug/kg LOQ		0.136636	1.08133	0.0568194	0.9375
185	Cyphenothrin	Pesticides	5	17.3325	5	0	6	0.085	0.312	1.058	0.672	To be Checked	OK	1	Slightly above CViR		0.15797	0.994667	0.0524848	0.974167
561	Nitralin	Pesticides	5	14.2812	5	0	6	0.071	0.34	1.132	0.734	To be Checked	OK	1	Slightly above, accept (isobaric Fenoxanil affecting quantification when both are present)		0.0857213	0.917333	0.0519613	0.891667
722	Sethoxydim	Pesticides	5	15.9525	5	0	6	0.041	0.18	1.179	0.388	OK	OK	1			0.0388809	1.03067	0.0342532	0.921667
723	Siduron	Pesticides	5	12.7375	5	0	6	0.054	0.203	1.142	0.438	OK	OK	1			0.0308314	0.994	0.0277042	0.955
724	Silafluofen	Pesticides	5	18.5813	5	0	6	0.052	0.192	1.126	0.412	OK	OK	1			0.083666	0.96	0.033809	0.94
725	Silthiofam	Pesticides	5	14.4525	5	0	6	0.016	0.173	1.137	0.374	OK	OK	1			0.00904989	1.00467	0.0120108	0.9025
726	Simazine	Pesticides	5	10.0275	5	0	6	0.028	0.14	1.116	0.302	OK	OK	1			0.0242922	0.989	0.0333333	0.898333
727	Simeconazole	Pesticides	5	13.92	5	0	6	0.009	0.133	1.165	0.32	OK	OK	1			0.011093	0.983667	0.0186879	0.921667
728	Simetone	Pesticides	5	7.21	5	0	6	0.027	0.087	1.147	0.228	OK	OK	1			0.0260966	1.03467	0.0180452	0.934167
729	Simetryn	Pesticides	5	9.365	5	0	6	0.02	0.107	1.15	0.266	OK	OK	1			0.0162582	0.995333	0.0184897	0.905
730	Spinetoram J (from Spinetoram)	Pesticides	5	15.18	3.92	0	6	0.026	0.121	1.217	0.316	OK	OK	1			0.0222407	1.13725	0.0190844	0.937908
731	Spinetoram L (from Spinetoram)	Pesticides	5	15.6163	1.08	0	6	0.051	0.174	1.231	0.42	OK	OK	1			0.0263515	1.08085	0.0249417	0.929787
732	Spinosyn A (from Spinosad)	Pesticides	5	14.6687	4.35	0	6	0.032	0.123	1.327	0.362	OK	OK	1			0.0161899	1.22364	0.0195912	0.932171
733	Spinosyn D (from Spinosad)	Pesticides	5	15.1275	0.65	0	6	0.044	0.123	0.898	0.264	OK	OK	1			0.0355071	1.28405	0.0428647	0.992857
734	Spirodiclofen	Pesticides	5	16.9337	5	0	6	0.064	0.25	1.245	0.538	OK	OK	1			0.0123446	1.18467	0.017768	1.05917
735	Spiromesifen	Pesticides	5	16.6375	5	0	6	0.047	0.113	1.284	0.328	OK	OK	1			0.0488674	1.12133	0.0607668	0.933333
736	Spirotetramat	Pesticides	5	13.855	5	0	6	0.035	0.152	1.182	0.328	OK	OK	1			0.0366296	1.019	0.0291185	0.924167
737	Spirotetramat-enol	Pesticides	5	11.2212	5	0	6	0.026	0.157	1.143	0.338	OK	OK	1			0.0292062	0.973667	0.0294107	0.971667
738	Spirotetramat-enol-glucoside	Pesticides	5	6.8975	5	0	6	0.05	0.141	1.116	0.302	OK	OK	1			0.0475067	0.990333	0.0299115	0.880833
739	Spirotetramat-keto-hydroxy	Pesticides	5	12.0988	5	0	6	0.022	0.098	1.121	0.238	OK	OK	1			0.0227776	0.991333	0.0182118	0.896667
740	Spirotetramat-monohydroxy	Pesticides	5	10.1575	5	0	6	0.03	0.103	1.171	0.264	OK	OK	1			0.0225611	1.01333	0.0143177	0.928333
741	Spiroxamine	Pesticides	5	12.65	5	0	6	0.027	0.075	1.146	0.206	OK	OK	1			0.0236879	1.04833	0.0235674	0.914167
743	Sulcotrione	Pesticides	5	9.84625	5	0	6	0.019	0.141	1.291	0.378	OK	OK	1			0.0158354	1.12233	0.0258671	0.965833
744	Sulfallate	Pesticides	5	14.4987	5	0	6	0.057	0.235	1.073	0.508	OK	OK	1			0.0740524	0.966667	0.0145392	0.87
745	Sulfamerazine	Pesticides	5	4.895	5	0	6	0.059	0.294	0.892	0.636	OK	OK	1			0.0525782	1.01967	0.139234	0.874167
746	Sulfamonomethoxine	Pesticides	5	6.4575	5	0	6	0.015	0.242	1.029	0.524	OK	OK	1			0.0261009	1.047	0.113913	0.914167
747	Sulfentrazone	Pesticides	5	10.72	5	0	6	0.03	0.169	1.18	0.364	OK	OK	1			0.0272173	1.019	0.0272119	0.954167
748	Sulfometuron methyl	Pesticides	5	10.2825	5	0	6	0.035	0.161	1.093	0.346	OK	OK	1			0.0476634	0.963	0.0891501	0.855
749	Sulfosulfuron	Pesticides	5	12.5512	5	0	6	0.017	0.191	1.139	0.412	OK	OK	1			0.022436	0.983667	0.00894185	0.895833
750	Sulfotep	Pesticides	5	14.5288	5	0	6	0.026	0.225	1.156	0.486	OK	OK	1			0.0285662	1.06033	0.0202252	0.925
751	Sulfoxaflor	Pesticides	5	7.75125	5	0	6	0.035	0.116	1.153	0.282	OK	OK	1			0.0428745	0.994667	0.0131468	0.9
752	Sulfuramid_neg	Pesticides	5	16.7625	5	0	6	0.022	0.264	1.121	0.572	OK	OK	1			0.0210047	1.08633	0.0159188	0.9475
753	Sulprofos sulfoxide	Pesticides	5	13.8462	5	0	6	0.021	0.159	1.185	0.342	OK	OK	1			0.0316256	1.01867	0.0322581	0.93
755	Tau-fluvalinate	Pesticides	5	17.5063	5	0	6	0.027	0.232	1.177	0.502	OK	OK	1			0.071103	1.01033	0.047911	0.9375
756	Tebuconazole	Pesticides	5	14.6738	5	0	6	0.019	0.186	1.024	0.402	OK	OK	1			0.0217916	0.915333	0.0176928	0.8525
757	Tebufenozide	Pesticides	5	14.365	5	0	6	0.05	0.166	1.165	0.358	OK	OK	1			0.055775	0.985333	0.0356289	0.916667
758	Tebufenpyrad	Pesticides	5	16.08	5	0	6	0.014	0.126	1.241	0.334	OK	OK	1			0.0261148	1.05833	0.0282589	0.9675
759	Tebupirimfos	Pesticides	5	16.105	5	0	6	0.032	0.074	1.26	0.26	OK	OK	1			0.0210343	1.077	0.0287536	0.956667
760	Tebutam	Pesticides	5	14.095	5	0	6	0.033	0.164	1.067	0.354	OK	OK	1			0.0283472	1.07	0.0228213	0.954167
761	Tebuthiuron	Pesticides	5	10.4663	5	0	6	0.034	0.135	1.116	0.29	OK	OK	1			0.0216973	0.985333	0.0212413	0.9025
762	Teflubenzuron_neg	Pesticides	5	16.2037	5	0	6	0.053	0.217	1.113	0.468	OK	OK	1			0.0425291	1.026	0.0324676	0.915833
763	Tembotrione	Pesticides	5	12.4275	5	0	6	0.048	0.204	1.177	0.438	OK	OK	1			0.020788	1.07033	0.0295863	0.95
764	Temephos	Pesticides	5	16.1313	5	0	6	0.036	0.156	1.217	0.38	OK	OK	1			0.0235853	0.986	0.0282889	0.915
766	TEPP	Pesticides	5	9.8075	5	0	6	0.028	0.115	1.109	0.248	OK	OK	1			0.0186229	0.979	0.0225675	0.890833
767	Tepraloxydim	Pesticides	5	13.7387	5	0	6	0.042	0.223	1.164	0.482	OK	OK	1			0.0415581	1.02967	0.0413115	0.884167
769	Terbufos-sulfone	Pesticides	5	12.6613	5	0	6	0.022	0.158	1.169	0.342	OK	OK	1			0.0224703	1.04167	0.0262907	0.9375
770	Terbufos-sulfoxide	Pesticides	5	12.7025	5	0	6	0.022	0.14	1.158	0.304	OK	OK	1			0.0240666	1	0.0267007	0.925
771	Terbumeton	Pesticides	5	10.0587	5	0	6	0.029	0.16	1.123	0.344	OK	OK	1			0.0312922	1	0.0514894	0.9125
772	Terbumeton-desethyl	Pesticides	5	7.64375	5	0	6	0.029	0.132	1.122	0.286	OK	OK	1			0.0174436	0.998667	0.0194612	0.89
773	Terbutaline sulfate	Pesticides	5	3.41125	5	0	6	0.047	0.122	1.066	0.262	OK	OK	1			0.145187	1.02733	0.129728	0.783333
774	Terbuthylazine	Pesticides	5	12.9875	5	0	6	0.019	0.164	1.123	0.354	OK	OK	1			0.022904	1.03233	0.0304132	0.93
775	Terbuthylazine-desethyl	Pesticides	5	10.5437	5	0	6	0.1	0.224	1.083	0.482	OK	OK	1			0.09516	0.829333	0.170815	0.785
776	Terbutol	Pesticides	5	15.505	5	0	6	0.075	0.135	1.252	0.352	OK	OK	1			0.0183749	1.062	0.02827	0.913333
777	Terbutryn	Pesticides	5	12.0512	5	0	6	0.071	0.162	1.116	0.348	OK	OK	1			0.0518501	1.06433	0.0695878	0.88
778	Terbutylazine-2-hydroxy	Pesticides	5	7.50375	5	0	6	0.056	0.214	1.02	0.46	OK	OK	1			0.0278954	0.919	0.0424239	0.8425
779	Tetrachlorvinphos	Pesticides	5	14.4625	5	0	6	0.033	0.211	1.13	0.456	OK	OK	1			0.0127515	0.985333	0.0181655	0.944167
780	Tetraconazole	Pesticides	5	13.9938	5	0	6	0.047	0.227	1.17	0.49	OK	OK	1			0.033441	1.019	0.0272745	0.946667
781	Tetramethrin	Pesticides	5	15.9875	5	0	6	0.028	0.077	1.31	0.288	OK	OK	1			0.0308152	1.16567	0.021582	1.0125
782	Thenylchlor	Pesticides	5	13.905	5	0	6	0.025	0.143	1.138	0.308	OK	OK	1			0.0125528	0.999667	0.0304177	0.898333
783	Thiabendazole	Pesticides	5	5.6375	5	0	6	0.029	0.109	1.162	0.272	OK	OK	1			0.0239445	1.02933	0.0206495	0.901667
784	Thiabendazole-5-hydroxy	Pesticides	5	4.87	5	0	6	0.012	0.079	0.907	0.2	OK	OK	1			0.0230187	0.937	0.0138203	0.825
785	Thiacloprid	Pesticides	5	8.20375	5	0	6	0.03	0.124	1.127	0.266	OK	OK	1			0.0155902	1.00167	0.0241801	0.921667
786	Thiamethoxam	Pesticides	5	5.61625	5	0	6	0.033	0.108	1.21	0.29	OK	OK	1			0.0192067	1.066	0.025139	0.971667
787	Thiazafluron	Pesticides	5	10.2363	5	0	6	0.019	0.11	1.042	0.238	OK	OK	1			0.0230682	0.811	0.024741	0.763333
788	Thiazopyr	Pesticides	5	14.6363	5	0	6	0.018	0.197	1.192	0.426	OK	OK	1			0.0251502	1.00767	0.0229014	0.953333
789	Thidiazuron	Pesticides	5	9.96375	5	0	6	0.028	0.123	1.139	0.266	OK	OK	1			0.0268789	0.946667	0.017877	0.909167
790	Thiencarbazone-methyl	Pesticides	5	9.64	5	0	6	0.052	0.142	1.194	0.346	OK	OK	1			0.0281569	1.04433	0.0298191	0.985833
791	Thifensulfuron-methyl	Pesticides	5	10.0363	5	0	6	0.027	0.153	1.165	0.33	OK	OK	1			0.032912	1	0.0392969	1.0075
792	Thifluzamide	Pesticides	5	14.195	5	0	6	0.112	0.176	1.046	0.376	OK	OK	1			0.0510493	0.965	0.0333255	0.92
793	Thiobencarb	Pesticides	5	15.2125	5	0	6	0.047	0.127	1.188	0.316	OK	OK	1			0.0238577	0.983	0.0261978	0.935
794	Thiocyclam	Pesticides	5	2.7025	3.34	0	6	0.045	0.143	0.797	0.398	OK	OK	1			0.0407931	0.736028	0.0316725	0.705464
795	Thiodicarb	Pesticides	5	11.1387	5	0	6	0.026	0.178	1.098	0.384	OK	OK	1			0.017502	0.985	0.0264536	0.929167
796	Thiofanox-sulfone	Pesticides	5	7.2175	5	0	6	0.04	0.104	1.272	0.31	OK	OK	1			0.0393955	1.10033	0.0301502	0.9425
797	Thiofanox-sulfoxide	Pesticides	5	6.9125	5	0	6	0.056	0.11	1.089	0.234	OK	OK	1			0.0665678	0.932333	0.0277626	1.01667
798	Thionazine	Pesticides	5	11.6638	5	0	6	0.031	0.167	1.087	0.36	OK	OK	1			0.012365	1.001	0.0230477	0.906667
799	Thiophanate-ethyl	Pesticides	5	11.9875	5	0	6	0.028	0.099	1.106	0.214	OK	OK	1			0.0212852	1.012	0.0240654	0.865833
800	Thiophanate-methyl	Pesticides	5	10.065	5	0	6	0.013	0.094	1.089	0.202	OK	OK	1			0.0128482	0.996333	0.0181992	0.840833
801	Tiadinil_neg	Pesticides	5	13.4688	5	0	6	0.063	0.102	1.088	0.218	OK	OK	1			0.0477571	0.998667	0.0331378	0.935
802	Tiamulin	Pesticides	5	10.99	4.05	0	6	0.031	0.132	1.134	0.284	OK	OK	1			0.0259369	1.02428	0.0230803	0.895062
803	Tiocarbazil	Pesticides	5	16.6988	5	0	6	0.048	0.155	1.203	0.374	OK	OK	1			0.0192559	1.024	0.0221709	0.931667
804	Tolclofos-methyl	Pesticides	5	15.0587	5	0	6	0.041	0.157	1.165	0.34	OK	OK	1			0.145416	1.00567	0.0799936	0.940833
805	Tolfenpyrad	Pesticides	5	16.195	5	0	6	0.044	0.09	1.252	0.278	OK	OK	1			0.0156857	1.02533	0.0304735	0.9325
806	Tralkoxydim	Pesticides	5	16.4575	5	0	6	0.016	0.102	1.247	0.296	OK	OK	1			0.0279267	1.088	0.0317675	0.909167
807	Triadimefon	Pesticides	5	13.435	5	0	6	0.044	0.205	1.161	0.442	OK	OK	1			0.0233583	0.997667	0.0261639	0.915833
808	Triadimenol	Pesticides	5	13.6837	5	0	6	0.05	0.113	1.152	0.276	OK	OK	1			0.0274391	1.055	0.0820237	0.919167
809	Tri-allate	Pesticides	5	16.56	5	0	6	0.054	0.177	1.15	0.382	OK	OK	1			0.0440339	1.06467	0.0291726	0.945
810	Triasulfuron	Pesticides	5	10.1	5	0	6	0.034	0.162	1.176	0.35	OK	OK	1			0.0166587	1.00567	0.0251997	0.934167
811	Triazamate	Pesticides	5	13.7725	5	0	6	0.036	0.172	1.189	0.37	OK	OK	1			0.0219843	0.999333	0.0252361	0.915833
812	Triaziflam	Pesticides	5	13.9113	5	0	6	0.015	0.116	1.169	0.29	OK	OK	1			0.0180139	1.032	0.026455	0.923333
813	Triazophos	Pesticides	5	13.6088	5	0	6	0.044	0.188	1.149	0.406	OK	OK	1			0.0133699	1.00867	0.0227661	0.928333
814	Triazoxid	Pesticides	5	9.5675	5	0	6	0.033	0.16	1.324	0.424	OK	OK	1			0.0427862	1.133	0.0310482	0.95
815	Tribenuron-methyl	Pesticides	5	11.6137	5	0	6	0.044	0.134	1.001	0.288	OK	OK	1			-	-	-	-	Not spiked
816	Tribufos (DEF)	Pesticides	5	17.2712	5	0	6	0.056	0.231	1.17	0.498	OK	OK	1			0.0607303	1.00467	0.0555554	0.808333
818	Tricyclazole	Pesticides	5	8.59375	5	0	6	0.013	0.102	1.089	0.22	OK	OK	1			0.0165953	0.952	0.0129615	0.833333
819	Tridemorph	Pesticides	5	14.0925	5	0	6	0.04	0.175	1.176	0.376	OK	OK	1			0.0328091	1.11167	0.0143733	0.944167
820	Trietazine	Pesticides	5	13.7725	5	0	6	0.023	0.212	1.15	0.458	OK	OK	1			0.0146902	1.02033	0.0314219	0.919167
821	Trifloxystrobin	Pesticides	5	15.5775	5	0	6	0.033	0.114	1.251	0.318	OK	OK	1			0.0251832	1.13367	0.0223209	0.988333
822	Trifloxystrobin (free acid)	Pesticides	5	14.83	5	0	6	0.033	0.128	1.322	0.368	OK	OK	1			0.0292042	1.222	0.0315637	1.19667
823	Trifloxysulfuron sodium	Pesticides	5	11.6425	5	0	6	0.04	0.147	1.149	0.316	OK	OK	1			0.0374806	0.993	0.0274979	0.9325
824	Triflumizole	Pesticides	5	15.26	5	0	6	0.039	0.163	1.172	0.352	OK	OK	1			0.0205506	1.03667	0.026264	0.898333
825	Triflumuron	Pesticides	5	15.025	5	0	6	0.061	0.085	1.313	0.3	OK	OK	1			0.0379961	1.05467	0.033168	0.945833
826	Triflusulfuron-methyl	Pesticides	5	13.1487	5	0	6	0.035	0.248	1.166	0.536	OK	OK	1			0.0323125	1.00467	0.0370343	0.918333
827	Triforine	Pesticides	5	12.6137	5	0	6	0.052	0.217	1.144	0.468	OK	OK	1			0.0268667	1.02467	0.0188266	0.92
828	Trimethacarb-2-3-5	Pesticides	5	11.8475	5	0	6	0.133	0.127	1.098	0.264	OK	OK	1			0.0450928	1.58767	0.0400508	1.05833
829	Trimethacarb-3-4-5	Pesticides	5	11.9537	5	0	6	0.073	0.13	1.097	0.278	OK	OK	1			0.0561477	2.92	0.0445607	1.43417	Badly integrated due to interference
830	Trinexapac-ethyl	Pesticides	5	11.8975	5	0	6	0.033	0.088	1.19	0.248	OK	OK	1			0.0387955	1.04267	0.0415829	0.9275
831	Tris-2-cresyl phosphate	Pesticides	5	16.5212	5	0	6	0.055	0.218	1.073	0.47	OK	OK	1			0.0601606	1.11667	0.0289295	0.963333
832	Clofentezine (as Dihydroclofentezine)	Pesticides	5	15.0575	5	0	6	0.024	0.223	1.035	0.48	OK	OK	1			0.082094	0.759333	0.0392591	0.538333
832	Triticonazole	Pesticides	5	13.9337	5	0	6	0.036	0.153	1.137	0.33	OK	OK	1			0.0152447	0.993667	0.0246222	0.935
833	Tritosulfuron	Pesticides	5	12.94	5	0	6	0.044	0.218	1.155	0.47	OK	OK	1			0.0277318	0.997667	0.0209424	0.955
834	Uniconazole	Pesticides	5	14.2287	5	0	6	0.049	0.195	1.123	0.42	OK	OK	1			0.0193209	1.01	0.0200985	0.9275
836	Vamidothion	Pesticides	5	7.48875	5	0	6	0.03	0.118	1.137	0.254	OK	OK	1			0.0259878	1.00067	0.0173224	0.906667
837	Vamidothion sulfoxide	Pesticides	5	5.3075	5	0	6	0.026	0.08	1.073	0.172	OK	OK	1			0.0248468	0.954333	0.0213726	0.9
838	Vernolate	Pesticides	5	15.265	5	0	6	0.03	0.201	1.141	0.434	OK	OK	1			0.0337081	1.05367	0.0395868	0.888333
839	XMC	Pesticides	5	11.0312	5	0	6	0.043	0.114	1.128	0.246	OK	OK	1			0.0497497	1.00733	0.0315242	0.878333
841	Zoxamide	Pesticides	5	14.7863	5	0	6	0.031	0.2	1.169	0.432	OK	OK	1			0.0197463	1.01167	0.0314619	0.9575
49	Aristolochic acid I	Plant Toxins (Aristolochic Acids)	10	13.5	10	0	6	0.045	0.061	1.04	0.128	OK	OK	1			0.0539086	1.01233	0.0249881	0.972917
50	Aristolochic acid II	Plant Toxins (Aristolochic Acids)	10	12.9775	10	0	6	0.02	0.035	1.033	0.076	OK	OK	1			0.0318343	1.014	0.0308298	0.9825
83	Berberine	Plant Toxins (Isoquinoline alkaloids)	10	8.46	10	0	6	0.012	0.175	1.28	0.436	OK	OK	1			0.0166296	1.125	0.0149213	0.98125
707	Sanguinarine	Plant Toxins (Isoquinoline alkaloids)	10	8.55375	10	0	6	0.02	0.212	1.325	0.52	OK	OK	1			0.0161614	0.842667	0.017656	0.957333
10	Acetylintermedine	Plant Toxins (Pyrrolizidine alkaloids)	1	5.99	1	0	6	0.068	0.134	0.972	0.286	OK	OK	1			0.0622074	0.992167	0.0764155	0.95
11	Acetylintermedine-N-oxide	Plant Toxins (Pyrrolizidine alkaloids)	1	6.07	1	0	6	0.072	0.123	0.896	0.264	OK	OK	1			0.0435293	0.922667	0.0176633	0.889167
12	Acetyllycopsamine	Plant Toxins (Pyrrolizidine alkaloids)	1	6.02125	1	0	6	0.108	0.28	1.018	0.602	OK	OK	1			0.0656462	0.896167	0.0857529	0.904167
13	Acetyllycopsamine-N-oxide	Plant Toxins (Pyrrolizidine alkaloids)	1	6.12125	1	0	6	0.034	0.15	0.938	0.324	OK	OK	1			0.0197353	0.936333	0.0174222	0.878333
475	Jaconine and Merenskine	Plant Toxins (Pyrrolizidine alkaloids)	1	4.9175	2	0	6	0.029	0.303	0.734	0.748	To be Checked	OK	1	CViR slightly above OK		0.0287882	0.8275	0.0250545	0.81125
473	Jacoline	Plant Toxins (Pyrrolizidine alkaloids)	1	3.1875	1	0	6	0.037	0.151	0.51	1.014	To be Checked	OK	1	Non regulated as PA, ok for occurrence purpose		0.0374915	0.486	0.035361	0.509167
505	Merenskine-N-oxide	Plant Toxins (Pyrrolizidine alkaloids)	1	5.0175	1	0	6	0.057	0.305	0.863	0.658	To be Checked	OK	1	Non regulated as PA, ok for occurrence purpose		0.0305712	0.790667	0.0267607	0.794167
700	Riddelliine-N-oxide	Plant Toxins (Pyrrolizidine alkaloids)	1	4.8525	1	0	6	0.05	0.161	0.51	1.034	To be Checked	OK	1	Not regulated Pas, occurrence data, accept		0.0189315	0.742833	0.0339025	0.682917
708	Sceleratine	Plant Toxins (Pyrrolizidine alkaloids)	1	3.3775	1	0	6	0.088	0.156	0.598	0.75	To be Checked	OK	1	Not regulated Pas, occurrence data, accept		0.0525428	0.5115	0.0475282	0.557083
286	Erucifoline	Plant Toxins (Pyrrolizidine alkaloids)	1	3.6875	1	0	6	0.031	0.108	0.831	0.308	OK	OK	1			0.028043	0.808667	0.0103527	0.803333
287	Erucifoline-N-oxide	Plant Toxins (Pyrrolizidine alkaloids)	1	4.2075	1	0	6	0.019	0.149	0.802	0.404	OK	OK	1			0.0283578	0.850333	0.017066	0.804583
259	Echimidine	Plant Toxins (Pyrrolizidine alkaloids)	1	7.625	1	0	6	0.047	0.132	0.998	0.284	OK	OK	1	Regulated under Total PAs		0.0324658	1.02467	0.0334844	1.04917
260	Echimidine-N-oxide	Plant Toxins (Pyrrolizidine alkaloids)	1	7.43	1	0	6	0.059	0.098	0.923	0.21	OK	OK	1	Regulated under Total PAs		0.031978	0.966167	0.0370043	0.890833
261	Echinatine and Rinderine	Plant Toxins (Pyrrolizidine alkaloids)	1	4.51	2	0	6	0.045	0.186	0.764	0.506	OK	OK	1	Regulated under Total PAs		0.0478129	0.675833	0.0301613	0.681875
262	Echinatine-N-oxide	Plant Toxins (Pyrrolizidine alkaloids)	1	4.8475	1	0	6	0.042	0.245	0.617	0.816	OK	OK	1	Regulated under Total PAs		0.0458496	0.721	0.0250432	0.68
308	Europine	Plant Toxins (Pyrrolizidine alkaloids)	1	4.4425	1	0	6	0.033	0.092	0.775	0.352	OK	OK	1	Regulated under Total PAs		0.0454361	0.735167	0.028658	0.733333
309	Europine-N-oxide	Plant Toxins (Pyrrolizidine alkaloids)	1	4.73	1	0	6	0.046	0.264	0.761	0.65	OK	OK	1	Regulated under Total PAs		0.0246857	0.622667	0.0241886	0.541667
415	Heliosupine	Plant Toxins (Pyrrolizidine alkaloids)	1	7.625	1	0	6	0.037	0.134	0.983	0.288	OK	OK	1	Regulated under Total PAs		0.0217534	1.01983	0.0257276	1.04417
416	Heliosupine-N-oxide	Plant Toxins (Pyrrolizidine alkaloids)	1	8.25125	1	0	6	0.027	0.091	0.885	0.234	OK	OK	1	Regulated under Total PAs		0.021218	0.994167	0.0307436	0.878333
471	Jacobine	Plant Toxins (Pyrrolizidine alkaloids)	1	4.28375	1	0	6	0.029	0.146	0.817	0.386	OK	OK	1			0.0319763	0.807167	0.0270636	0.79625
472	Jacobine-N-oxide	Plant Toxins (Pyrrolizidine alkaloids)	1	4.57	1	0	6	0.057	0.181	0.767	0.494	OK	OK	1			0.021417	0.793167	0.0180546	0.781667
417	Heliotrine	Plant Toxins (Pyrrolizidine alkaloids)	1	5.9425	1	0	6	0.037	0.114	1.008	0.246	OK	OK	1	Regulated under Total PAs		0.0238242	0.933833	0.0276175	0.899167
474	Jacoline-N-oxide	Plant Toxins (Pyrrolizidine alkaloids)	1	3.60375	1	0	6	0.055	0.13	0.626	0.66	OK	OK	1			0.0307327	0.726833	0.030591	0.610833
418	Heliotrine-N-oxide	Plant Toxins (Pyrrolizidine alkaloids)	1	6.2825	1	0	6	0.013	0.166	0.954	0.358	OK	OK	1	Regulated under Total PAs		0.0220178	0.883333	0.0190535	0.880833
442	Indicine and Lycopsamine	Plant Toxins (Pyrrolizidine alkaloids)	1	4.51	2	0	6	0.046	0.142	0.743	0.462	OK	OK	1	Regulated under Total PAs		0.0478129	0.675833	0.0301613	0.681875
445	Integerrimine and Senecivernine	Plant Toxins (Pyrrolizidine alkaloids)	1	6.53625	2	0	6	0.04	0.161	0.924	0.346	OK	OK	1	Regulated under Total PAs		0.0302647	0.889167	0.0149134	0.881875
446	Integerrimine-N-oxide and Senecionine-N-oxide	Plant Toxins (Pyrrolizidine alkaloids)	1	6.81	2	0	6	0.046	0.143	0.855	0.352	OK	OK	1	Regulated under Total PAs		0.0397558	0.850833	0.0345357	0.809792
447	Intermedine	Plant Toxins (Pyrrolizidine alkaloids)	1	4.42375	1	0	6	0.028	0.201	0.705	0.604	OK	OK	1	Regulated under Total PAs		0.0358423	0.661333	0.0197004	0.684167
483	Lasiocarpine	Plant Toxins (Pyrrolizidine alkaloids)	1	8.73875	1	0	6	0.025	0.11	1.006	0.238	OK	OK	1	Regulated under Total PAs		0.0499336	1.01883	0.0220372	1.05875
484	Lasiocarpine-N-oxide	Plant Toxins (Pyrrolizidine alkaloids)	1	9.34125	1	0	6	0.024	0.054	0.979	0.114	OK	OK	1	Regulated under Total PAs		0.0404095	0.887667	0.0272063	0.787083
506	Merepoxine	Plant Toxins (Pyrrolizidine alkaloids)	1	4.59375	1	0	6	0.02	0.2	0.827	0.432	OK	OK	1			0.0313304	0.7815	0.0115911	0.764583
507	Merepoxine-N-oxide	Plant Toxins (Pyrrolizidine alkaloids)	1	4.75125	1	0	6	0.036	0.22	0.722	0.612	OK	OK	1			0.0474803	0.498833	0.0318745	0.497083
490	Lycopsamine-N-oxide	Plant Toxins (Pyrrolizidine alkaloids)	1	5.09625	1	0	6	0.028	0.091	0.856	0.258	OK	OK	1	Regulated under Total PAs		0.0437976	0.802667	0.0331736	0.804167
544	Monocrotaline	Plant Toxins (Pyrrolizidine alkaloids)	1	3.09375	1	0	6	0.028	0.148	0.673	0.582	OK	OK	1			0.0308137	0.6245	0.0190877	0.605417
545	Monocrotaline-N-oxide	Plant Toxins (Pyrrolizidine alkaloids)	1	4.0325	1	0	6	0.044	0.115	0.669	0.554	OK	OK	1			0.047133	0.649333	0.0290229	0.665
697	Retrorsine and Usaramine	Plant Toxins (Pyrrolizidine alkaloids)	1	5.46375	2	0	6	0.027	0.132	0.764	0.42	OK	OK	1	Regulated under Total PAs		0.0216594	0.73	0.019469	0.74875
698	Retrorsine-N-oxide	Plant Toxins (Pyrrolizidine alkaloids)	1	5.58125	1	0	6	0.036	0.077	0.916	0.188	OK	OK	1	Regulated under Total PAs		0.0709524	0.739667	0.0602019	0.699167
702	Rinderine-N-oxide	Plant Toxins (Pyrrolizidine alkaloids)	1	4.80875	1	0	6	0.145	0.185	0.844	1.022	OK	OK	1	Regulated under Total PAs		0.0354253	0.684833	0.0303135	0.70125
717	Senecionine	Plant Toxins (Pyrrolizidine alkaloids)	1	6.64375	1	0	6	0.039	0.106	0.93	0.228	OK	OK	1	Regulated under Total PAs		0.0254866	0.877	0.0110431	0.852083
718	Seneciphylline and Spartioidin	Plant Toxins (Pyrrolizidine alkaloids)	1	5.77	2	0	6	0.059	0.132	0.931	0.282	OK	OK	1	Regulated under Total PAs		0.0221262	0.8425	0.0212057	0.838958
719	Seneciphylline-N-oxide	Plant Toxins (Pyrrolizidine alkaloids)	1	6.00125	1	0	6	0.031	0.109	0.795	0.35	OK	OK	1	Regulated under Total PAs		0.0212062	0.862667	0.0273332	0.809167
720	Senecivernine-N-oxide	Plant Toxins (Pyrrolizidine alkaloids)	1	6.6325	1	0	6	0.038	0.045	0.834	0.22	OK	OK	1	Regulated under Total PAs		0.0223534	0.867	0.0243319	0.81875
721	Senkirkin	Plant Toxins (Pyrrolizidine alkaloids)	1	7.625	1	0	6	0.045	0.109	0.963	0.232	OK	OK	1	Regulated under Total PAs		0.0143718	0.900167	0.0249499	0.865833
835	Usaramine-N-oxide	Plant Toxins (Pyrrolizidine alkaloids)	1	5.58125	1	0	6	0.107	0.18	0.663	0.636	OK	OK	1	Regulated under Total PAs		0.0480361	0.826167	0.0394706	0.854167
699	Riddelliine	Plant Toxins (Pyrrolizidine alkaloids)	1	4.70125	1	0	6	0.035	0.221	0.712	0.626	OK	OK	1			0.071559	0.554167	0.0192087	0.591667
443	Indicine-N-oxide and Intermedine-NO	Plant Toxins (Pyrrolizidine alkaloids)	1	5.01125	2	0	6	0.024	0.349	0.878	0.754	To be Checked	OK	1	Regulated under Total Pas, accepted		0.0279741	0.796667	0.0237979	0.77125
709	Sceleratine-N-oxide	Plant Toxins (Pyrrolizidine alkaloids)	1	3.7025	1	0	6	0.034	0.119	0.619	0.668	OK	OK	1			0.027958	0.6465	0.0480102	0.615833
817	Trichodesmine	Plant Toxins (Pyrrolizidine alkaloids)	1	5.49625	1	0	6	0.035	0.134	0.826	0.358	OK	OK	1			0.0246172	0.840167	0.0268913	0.807083
29	alpha-Hydroxymethyl atropine	Plant Toxins (Tropane alkaloids)	1	4.83	1	0	6	0.038	0.165	0.624	0.698	OK	OK	1			0.0221507	0.793667	0.0209107	0.74375
45	Anisodamine	Plant Toxins (Tropane alkaloids)	1	4.81125	1	0	6	0.085	0.19	1.065	0.408	OK	OK	1			0.0330108	1.20667	0.0137503	0.840417
46	Anisodine	Plant Toxins (Tropane alkaloids)	1	3.6975	1	0	6	0.029	0.163	0.641	0.662	OK	OK	1			0.0343865	0.659167	0.0170813	0.6675
47	Apoatropine	Plant Toxins (Tropane alkaloids)	1	8.46875	1	0	6	0.029	0.166	0.992	0.358	OK	OK	1			0.0205628	0.943	0.0193136	0.902083
48	Aposcopolamine	Plant Toxins (Tropane alkaloids)	1	6.98125	1	0	6	0.033	0.11	0.953	0.236	OK	OK	1			0.0222937	0.925667	0.0175219	0.90125
57	Atropine	Plant Toxins (Tropane alkaloids)	1	6.07375	1	0	6	0.047	0.108	0.931	0.232	OK	OK	1			0.0207478	0.8865	0.013451	0.882917
58	Atropine-N-oxide	Plant Toxins (Tropane alkaloids)	1	6.83625	1	0	6	0.032	0.035	0.956	0.086	OK	OK	1			0.0218953	0.905833	0.019396	0.887083
160	Convolamine	Plant Toxins (Tropane alkaloids)	1	6.83625	1	0	6	0.05	0.058	0.958	0.122	OK	OK	1			0.0218953	0.905833	0.019396	0.887083
161	Convolidine	Plant Toxins (Tropane alkaloids)	1	5.675	1	0	6	0.037	0.105	1.001	0.226	OK	OK	1			0.0459045	0.876333	0.0177872	0.802083
162	Convolvine	Plant Toxins (Tropane alkaloids)	1	7.10875	1	0	6	0.043	0.036	1.009	0.072	OK	OK	1			0.0262055	0.951833	0.0313663	0.924583
566	Norscopolamine	Plant Toxins (Tropane alkaloids)	1	5.00125	1	0	6	0.118	0.335	0.671	0.872	To be Checked	OK	1	Not regulated, need occurrence data, aceept		0.0447361	0.733333	0.0313392	0.707083
348	Fillalbine	Plant Toxins (Tropane alkaloids)	1	5.47125	1	0	6	0.032	0.059	0.973	0.126	OK	OK	1			0.0285235	0.945333	0.0193604	0.878333
424	Homatropine	Plant Toxins (Tropane alkaloids)	1	4.865	1	0	6	0.027	0.231	0.647	0.738	OK	OK	1			0.0292979	0.823333	0.0148204	0.8125
488	Littorine	Plant Toxins (Tropane alkaloids)	1	6.2325	1	0	6	0.043	0.04	0.957	0.094	OK	OK	1			0.0186127	0.8995	0.0215473	0.887917
563	Noratropine	Plant Toxins (Tropane alkaloids)	1	6.205	1	0	6	0.011	0.025	0.867	0.162	OK	OK	1			0.0420997	0.770667	0.0231435	0.756667
570	O-Acetylscopolamine	Plant Toxins (Tropane alkaloids)	1	6.95	1	0	6	0.043	0.05	0.962	0.106	OK	OK	1			0.0332087	0.9145	0.010392	0.895833
603	Phenylacetoxytropane	Plant Toxins (Tropane alkaloids)	1	7.24875	1	0	6	0.031	0.05	0.955	0.106	OK	OK	1			0.0240115	0.929167	0.0126822	0.913333
711	Scopolamine	Plant Toxins (Tropane alkaloids)	1	4.82625	1	0	6	0.045	0.291	0.75	0.71	OK	OK	1			0.044931	0.808	0.0199665	0.789583
712	Scopolamine-N-oxide	Plant Toxins (Tropane alkaloids)	1	4.41875	1	0	6	0.079	0.282	0.739	0.704	OK	OK	1			0.0309219	0.843167	0.0218932	0.827917
